# Supplementary material for: Circadian rhythms in the plant host influence rhythmicity of rhizosphere microbiota
Source: BMC Biol. 2022 Oct 20;20:235. doi: 10.1186/s12915-022-01430-z (PMC9585842; doi:10.1186/s12915-022-01430-z)
Supplement: Supplementary file 1 — Additional file 1. Lists of bacterial and fungal OTUs identified as rhythmic in dawn vs dusk comparisons under 12L12D. [file 12915_2022_1430_MOESM1_ESM.xlsx]

## Sheet: WT Bacteria Total
Supplementary dataset 1 : List of bacterial and fungal OTUs identified as rhythmic in dawn vs dusk comparisons under 12L12D.
Kruskal-Wallis pairwise testing was used to compare the relative abundance of different OTUs
Kingdom	Phylum	Class	Order	Family	Genus	Species	Evening Abundance	Morning Abundance	corrected p value
Bacteria	Acidobacteria	Acidobacteria-6	CCU21				0.00622909	0	0.0250462
Bacteria	Planctomycetes	Planctomycetia	Pirellulales	Pirellulaceae			0.0033246	0	0.0250462
Bacteria	Acidobacteria	Acidobacteriia	Acidobacteriales	Koribacteraceae	Candidatus Koribacter		0.00672992	0.0186092	0.012327
Bacteria	Proteobacteria	Gammaproteobacteria	Legionellales	Legionellaceae	Legionella		0.000797839	0.00477438	0.028286
Bacteria	Armatimonadetes	0319-6E2					0.00498238	0	0.0250462
Bacteria	Acidobacteria	Acidobacteria-6	iii1-15	RB40			0.0839967	0.05684	0.0253473
Bacteria	Actinobacteria	Thermoleophilia	Solirubrobacterales				0.323197	0.230966	0.0180865
Bacteria	Chloroflexi	Ellin6529					0.197639	0.154277	0.0476454
Bacteria	Elusimicrobia	Elusimicrobia	Elusimicrobiales				0.00298618	0	0.0250462
Bacteria	Bacteroidetes	Cytophagia	Cytophagales	Cytophagaceae	Leadbetterella		0	0.035101	0.0250462
Bacteria	Proteobacteria	Betaproteobacteria	Burkholderiales	Comamonadaceae			0	0.00603077	0.0250462
Bacteria	Planctomycetes	Planctomycetia	Gemmatales	Gemmataceae	Gemmata		0.00550629	0.000799872	0.016948
Bacteria	Planctomycetes	Phycisphaerae	WD2101				0.00924652	0.00245491	0.0310669
Bacteria	Planctomycetes	Planctomycetia	Gemmatales	Gemmataceae	Gemmata		0.00720587	0.00176421	0.00950435
Bacteria	Actinobacteria	Thermoleophilia	Solirubrobacterales				1.27458	1.12325	0.0476454
Bacteria	Actinobacteria	Thermoleophilia	Gaiellales	Gaiellaceae			0	0.00490939	0.0250462
Bacteria	Planctomycetes	vadinHA49	DH61				0.0208553	0.00598919	0.0085138
Bacteria	Actinobacteria	Thermoleophilia	Solirubrobacterales				0.00733587	0.0040626	0.0428125
Bacteria	Proteobacteria	Betaproteobacteria	Burkholderiales	Comamonadaceae			0.00408796	0.0132291	0.0342071
Bacteria	Proteobacteria	Deltaproteobacteria	Bdellovibrionales	Bdellovibrionaceae	Bdellovibrio		0.00525827	0	0.0250462
Bacteria	Acidobacteria	[Chloracidobacteria]	RB41	Ellin6075			0.0115239	0.00366467	0.0428125
Bacteria	Planctomycetes	Planctomycetia	Gemmatales	Isosphaeraceae			0.0072955	0.00303919	0.0199454
Bacteria	Chlamydiae	Chlamydiia	Chlamydiales	Parachlamydiaceae			0.00341016	0.0145054	0.012327
Bacteria	Chloroflexi	Ktedonobacteria	TK10				0.00377315	0.0120484	0.0342071
Bacteria	Actinobacteria	Acidimicrobiia	Acidimicrobiales				0.0046073	0.0121271	0.0342071
Bacteria	Actinobacteria	Actinobacteria	Micrococcales				0.116958	0.0722137	0.0180865
Bacteria	Verrucomicrobia	Verrucomicrobiae	Verrucomicrobiales	Verrucomicrobiaceae			0.117872	0.221522	0.0350057
Bacteria	Firmicutes	Bacilli	Bacillales	Paenibacillaceae	Paenibacillus	chondroitinus	0.0134777	0.00416858	0.0175821
Bacteria	Proteobacteria	Deltaproteobacteria	Myxococcales				0.00752329	0.00102341	0.0401897
Bacteria	Actinobacteria	Acidimicrobiia	Acidimicrobiales	C111			0.0269696	0.0124155	0.0476454
Bacteria	Planctomycetes	Planctomycetia	Gemmatales	Gemmataceae			0.00703163	0	0.00916163
Bacteria	Proteobacteria	Deltaproteobacteria	Myxococcales				0.0150489	0.00601657	0.0342071
Bacteria	Planctomycetes	Planctomycetia	Gemmatales	Gemmataceae	Gemmata		0.00964608	0.00255903	0.0156244
Bacteria	Actinobacteria	Thermoleophilia	Solirubrobacterales	Solirubrobacteraceae			0.270473	0.158084	0.00267579
Bacteria	Chloroflexi	Gitt-GS-136					0.230172	0.159128	0.00174512
Bacteria	Proteobacteria	Alphaproteobacteria	Rickettsiales				0.00590796	0.000879581	0.0401897
Bacteria	Proteobacteria	Alphaproteobacteria	Rhodobacterales	Rhodobacteraceae	Paracoccus		0.0149885	0.00540558	0.0466702
Bacteria	Planctomycetes	Planctomycetia	Gemmatales	Gemmataceae			0.000797839	0.0107476	0.00515512
Bacteria	Chloroflexi	Thermomicrobia	JG30-KF-CM45				0.00698037	0.000882106	0.0401897
Bacteria	Proteobacteria	Alphaproteobacteria	Rhodospirillales	Rhodospirillaceae			0.0105656	0.00334287	0.0117535
Bacteria	Firmicutes	Bacilli	Bacillales	Bacillaceae	Bacillus		0.00685101	0.019966	0.0251866
Bacteria	Proteobacteria	Gammaproteobacteria	Xanthomonadales	Xanthomonadaceae			0.00487328	0.0138997	0.0213077
Bacteria	Actinobacteria	Actinobacteria	Actinomycetales	Sporichthyaceae	Sporichthya		0.0191068	0.0339525	0.00880862
Bacteria	Planctomycetes	Planctomycetia	Gemmatales	Gemmataceae			0.00588831	0.000879581	0.0401897
Bacteria	Bacteroidetes	Cytophagia	Cytophagales	Cytophagaceae	Dyadobacter		0.00143085	0.0167454	0.00781742
Bacteria	Cyanobacteria	ML635J-21					0.00486226	0	0.00916163
Bacteria	Acidobacteria	Sva0725	Sva0725				0.0657172	0.00825589	0.0474012
Bacteria	Actinobacteria	Actinobacteria	Actinomycetales				0.0392802	0.0253325	0.0476454
Bacteria	TM6	SJA-4					0	0.00383321	0.0250462
Bacteria	Chloroflexi	C0119					0.00464096	0	0.0250462
Bacteria	Actinobacteria	Thermoleophilia	Solirubrobacterales				0.0147311	0.00783257	0.0474012
Bacteria	Proteobacteria	Deltaproteobacteria	Myxococcales	Myxococcaceae	Anaeromyxobacter		0.0413939	0.0191358	0.0348056
Bacteria	Proteobacteria	Alphaproteobacteria					0	0.0038649	0.0250462
Bacteria	Proteobacteria	Alphaproteobacteria	Rhodospirillales	Rhodospirillaceae			0.00632944	0.00043979	0.00515512
Bacteria	Proteobacteria	Alphaproteobacteria	Sphingomonadales	Sphingomonadaceae			0.0356153	0.0169254	0.0348056
Bacteria	Actinobacteria	Actinobacteria	Actinomycetales	Sporichthyaceae			0.0497128	0.0353535	0.0476454
Bacteria	Acidobacteria	Solibacteres	Solibacterales	Solibacteraceae	Candidatus Solibacter		0.0157906	0.00496326	0.0342071
Bacteria	Actinobacteria	Acidimicrobiia	Acidimicrobiales	EB1017			0.111455	0.0751819	0.0476454
Bacteria	Acidobacteria	Acidobacteria-6	iii1-15				0.0224802	0.00893236	0.0179598
Bacteria	Verrucomicrobia	Verrucomicrobiae	Verrucomicrobiales	Verrucomicrobiaceae	Luteolibacter		0	0.00548795	0.0250462
Bacteria	Acidobacteria	Acidobacteria-6	iii1-15				0.312722	0.238927	0.0476454
Bacteria	Acidobacteria	[Chloracidobacteria]	RB41				0.0552769	0.0239104	0.00601121
Bacteria	Planctomycetes	Planctomycetia	Gemmatales	Gemmataceae			0.0101225	0.00275341	0.0310669
Bacteria	Bacteroidetes	Cytophagia	Cytophagales	Cytophagaceae	Dyadobacter		0.0173991	0.0643893	0.0180865
Bacteria	Planctomycetes	Phycisphaerae	Phycisphaerales				0.00314549	0	0.0250462
Bacteria	Proteobacteria	Alphaproteobacteria	Rhodospirillales	Rhodospirillaceae			0.0835144	0.0418081	0.00880862
Bacteria	Verrucomicrobia	[Pedosphaerae]	[Pedosphaerales]				0.0135962	0.00553419	0.0452152
Bacteria	Gemmatimonadetes	Gemmatimonadetes	Gemmatimonadales	Ellin5301			0.0616985	0.0406661	0.0476454
Bacteria	Planctomycetes	Planctomycetia	Gemmatales	Isosphaeraceae			0.00595947	0.00307022	0.0478733
Bacteria	Chloroflexi	C0119					0.0109759	0.00306294	0.0428125
Bacteria	Actinobacteria	MB-A2-108	0319-7L14				0.00576855	0.0014632	0.0333467
Bacteria	Verrucomicrobia	[Spartobacteria]	[Chthoniobacterales]	[Chthoniobacteraceae]			0.00516312	0	0.00916163
Bacteria	Planctomycetes	Planctomycetia	Pirellulales	Pirellulaceae			0.00788683	0.0143912	0.0476454
Bacteria	Chloroflexi	C0119					0.00255303	0	0.0250462
Bacteria	Bacteroidetes	[Saprospirae]	[Saprospirales]	Chitinophagaceae			0.0450789	0.0708221	0.0253473
Bacteria	Chloroflexi	Ellin6529					0.0809056	0.0483554	0.0180865
Bacteria	Verrucomicrobia	[Pedosphaerae]	[Pedosphaerales]				0.00488919	0.000799872	0.024361
Bacteria	Chloroflexi	Ellin6529					0.331884	0.208086	0.00880862
Bacteria	Acidobacteria	Acidobacteriia	Acidobacteriales	Acidobacteriaceae			0.00342476	0	0.0250462
Bacteria	Planctomycetes	Planctomycetia	Gemmatales	Isosphaeraceae			0.00425618	0	0.00916163
Bacteria	Acidobacteria	RB25					0.0179771	0.00529641	0.0247064
Bacteria	Verrucomicrobia	Verrucomicrobiae	Verrucomicrobiales	Verrucomicrobiaceae			0.0226503	0.0124361	0.0476454
Bacteria	Planctomycetes	Planctomycetia	Gemmatales	Isosphaeraceae			0	0.00405466	0.0250462
Bacteria	Chlamydiae	Chlamydiia	Chlamydiales	Parachlamydiaceae			0.00383521	0	0.0250462
Bacteria	Proteobacteria	Deltaproteobacteria					0.00373147	0	0.0250462
Bacteria	Planctomycetes	Planctomycetia	Pirellulales	Pirellulaceae	Pirellula		0.00314549	0	0.0250462
Bacteria	Actinobacteria	MB-A2-108	0319-7L14				0.00603425	0.00176421	0.024361
Bacteria	Actinobacteria	Thermoleophilia	Solirubrobacterales	Conexibacteraceae			0.182204	0.117029	0.00880862
Bacteria	Cyanobacteria	Oscillatoriophycideae	Oscillatoriales	Phormidiaceae	Planktothrix		0.012386	0.246683	0.00264687
Bacteria	Actinobacteria	Thermoleophilia	Solirubrobacterales	Solirubrobacteraceae			0.392865	0.288392	0.00601121
Bacteria	Chloroflexi	TK10					0.00512862	0.000799872	0.0401897
Bacteria	Actinobacteria	Thermoleophilia	Solirubrobacterales	Patulibacteraceae			0.110127	0.0776145	0.0476454
Bacteria	Verrucomicrobia	[Spartobacteria]	[Chthoniobacterales]	[Chthoniobacteraceae]			0.0043497	0	0.00916163
Bacteria	Acidobacteria	Acidobacteria-6	iii1-15				0.146416	0.0733802	0.0127163
Bacteria	Planctomycetes	OM190	agg27				0.00275339	0	0.0250462
Bacteria	Chloroflexi	Anaerolineae	Ardenscatenales	Ardenscatenaceae	Ardenscatena		0.00302062	0.00943077	0.0478733
Bacteria	Planctomycetes	OM190	agg27				0.0072571	0.000882106	0.0115935
Bacteria	Planctomycetes	Planctomycetia	Planctomycetales	Planctomycetaceae	Planctomyces		0.00567486	0	0.0250462
Bacteria	Acidobacteria	BPC102	MVS-40				0.00758223	0.00311349	0.0466702
Bacteria	Planctomycetes	C6	d113				0.00900544	0.00308106	0.0428125
Bacteria	Planctomycetes	Planctomycetia	Gemmatales	Gemmataceae			0.00293102	0	0.0250462
Bacteria	Proteobacteria	Betaproteobacteria	Methylophilales	Methylophilaceae	Methylotenera	mobilis	0	0.0154459	0.00916163
Bacteria	Chloroflexi	Ellin6529					0.0457644	0.0200753	0.00880862
Bacteria	Proteobacteria	Alphaproteobacteria	Rhizobiales				0.00944604	0	0.000828873
Bacteria	Proteobacteria	Alphaproteobacteria	Rhodospirillales	Acetobacteraceae			0.0665842	0.0386063	0.00267579
Bacteria	Actinobacteria	Actinobacteria	Actinomycetales	Micrococcaceae			0.00246616	0.0139809	0.00364834
Bacteria	Planctomycetes	Phycisphaerae	WD2101				0.00730797	0.00123966	0.0237669
Bacteria	Proteobacteria	Betaproteobacteria					0.00266798	0.0124503	0.0428125
Bacteria	Chloroflexi	TK10	AKYG885	Dolo_23			0.00731091	0.00043979	0.00779714
Bacteria	Chloroflexi	Thermomicrobia	JG30-KF-CM45				0.0161053	0.00372107	0.0310669
Bacteria	Proteobacteria	Alphaproteobacteria	Rhizobiales	Hyphomicrobiaceae	Rhodoplanes		0.0118806	0.0222091	0.0406919
Bacteria	Acidobacteria	Solibacteres	Solibacterales	Solibacteraceae	Candidatus Solibacter		0.022955	0.011717	0.0127163
Bacteria	Proteobacteria	Deltaproteobacteria	Myxococcales	OM27			0.0150366	0.00494404	0.023756
Bacteria	Acidobacteria	Solibacteres	Solibacterales	Solibacteraceae	Candidatus Solibacter		0.0107527	0.00439211	0.0452152
Bacteria	Planctomycetes	Planctomycetia	Gemmatales	Gemmataceae			0.00583113	0.00102341	0.0401897
Bacteria	Nitrospirae	Nitrospira	Nitrospirales	0319-6A21			0.084595	0.115733	0.0476454
Bacteria	Acidobacteria	Acidobacteria-6	iii1-15	RB40			0.0807858	0.0449822	0.00404098
Bacteria	Gemmatimonadetes	Gemmatimonadetes	Ellin5290				0.02313	0.00738498	0.0247064
Bacteria	Planctomycetes	Planctomycetia	Gemmatales	Gemmataceae			0.00453285	0	0.00916163
Bacteria	Planctomycetes	Planctomycetia	Planctomycetales	Planctomycetaceae	Planctomyces		0.0254242	0.0482805	0.0253473
Bacteria	Proteobacteria	Deltaproteobacteria	Syntrophobacterales	Syntrophobacteraceae			0.00282064	0.0107039	0.020037
Bacteria	Proteobacteria	Alphaproteobacteria	Rhodobacterales	Rhodobacteraceae			0.00644122	0.00043979	0.028286
Bacteria	Proteobacteria	Deltaproteobacteria	Myxococcales				0.00255434	0	0.0250462
Bacteria	Proteobacteria	Deltaproteobacteria	Myxococcales	Myxococcaceae			0.0051568	0	0.00916163
Bacteria	Proteobacteria	Deltaproteobacteria	Myxococcales				0.00263506	0.00832615	0.0140941
Bacteria	TM7	TM7-3					0.00420185	0	0.0250462
Bacteria	Proteobacteria	Deltaproteobacteria	Myxococcales	Nannocystaceae	Nannocystis		0.00767721	0.0192271	0.0253473
Bacteria	Planctomycetes	vadinHA49	DH61				0.0133565	0.00413689	0.0175821
Bacteria	Actinobacteria	Thermoleophilia	Solirubrobacterales				0.913919	0.686789	0.0476454
Bacteria	Chloroflexi	Ellin6529					2.25179	1.61519	0.00601121
Bacteria	Proteobacteria	Alphaproteobacteria	Ellin329				0.0380675	0.0131511	0.0127163
Bacteria	Proteobacteria	Alphaproteobacteria	Rhodospirillales				0.113868	0.079662	0.0253473
Bacteria	Planctomycetes	Planctomycetia	Planctomycetales	Planctomycetaceae	Planctomyces		0.0208842	0.0483802	0.0253473
Bacteria	Armatimonadetes	Chthonomonadetes	SJA-22				0.00425618	0	0.00916163
Bacteria	Verrucomicrobia	Verrucomicrobiae	Verrucomicrobiales	Verrucomicrobiaceae			0.00766911	0.0387026	0.00873444
Bacteria	Verrucomicrobia	[Pedosphaerae]	[Pedosphaerales]	Ellin517			0.00356664	0	0.00916163
Bacteria	Planctomycetes	Planctomycetia	Planctomycetales	Planctomycetaceae	Planctomyces		0	0.00675782	0.00916163
Bacteria	WS3	PRR-12	Sediment-1	PRR-10			0.00502789	0.00043979	0.0195539
Bacteria	Proteobacteria	Gammaproteobacteria	Legionellales	Coxiellaceae			0.00759553	0.00176421	0.0138795
Bacteria	Verrucomicrobia	[Spartobacteria]	[Chthoniobacterales]	[Chthoniobacteraceae]	OR-59		0.0274684	0.0136204	0.0474012
Bacteria	Proteobacteria	Alphaproteobacteria	Rhizobiales	Hyphomicrobiaceae	Pedomicrobium		0.0940049	0.0511721	0.0127163
Bacteria	Actinobacteria	Thermoleophilia	Gaiellales	Gaiellaceae			0.213421	0.167011	0.0180865
Bacteria	Proteobacteria	Alphaproteobacteria	Rhodobacterales	Rhodobacteraceae	Rhodobacter		0.0243574	0.065048	0.0474012
Bacteria	Acidobacteria	Acidobacteria-6	iii1-15				0.106631	0.0785289	0.0350057
Bacteria	Acidobacteria	Acidobacteria-6	CCU21				0.0389676	0.0195955	0.0476454
Bacteria	Proteobacteria	Deltaproteobacteria	Myxococcales				0.00560906	0.00043979	0.00515512
Bacteria	Planctomycetes	Planctomycetia	Gemmatales	Isosphaeraceae			0.0117754	0.00493677	0.0342071
Bacteria	Proteobacteria	Gammaproteobacteria	Xanthomonadales	Sinobacteraceae			0.0818317	0.0354454	0.00880862
Bacteria	Bacteroidetes	[Saprospirae]	[Saprospirales]	Chitinophagaceae			0.0136939	0.0242415	0.0476454
Bacteria	Actinobacteria	Actinobacteria	Actinomycetales	Micrococcaceae			0.810951	0.966747	0.0127163
Bacteria	Actinobacteria	Actinobacteria	Actinomycetales	Geodermatophilaceae			0.207981	0.159376	0.0350057
Bacteria	Actinobacteria	Actinobacteria	Actinomycetales	Cellulomonadaceae	Cellulomonas	xylanilytica	0.227866	0.155162	0.0253473
Bacteria	Planctomycetes	Planctomycetia	Gemmatales	Isosphaeraceae			0.000997701	0.00504487	0.0478733
Bacteria	Planctomycetes	Phycisphaerae	WD2101				0.00711945	0.000879581	0.0401897
Bacteria	Proteobacteria	Betaproteobacteria	Methylophilales	Methylophilaceae			0.00120825	0.0111259	0.016948
Bacteria	Proteobacteria	Deltaproteobacteria	Syntrophobacterales	Syntrophobacteraceae			0.00283492	0	0.0250462
Bacteria	Planctomycetes	Planctomycetia	Gemmatales	Gemmataceae			0.00353111	0	0.0250462
Bacteria	Planctomycetes	Planctomycetia	Pirellulales	Pirellulaceae	Pirellula		0.0293489	0.0121023	0.0350057
Bacteria	Planctomycetes	Planctomycetia	Pirellulales	Pirellulaceae			0.0269841	0.0096204	0.00400067
Bacteria	Bacteroidetes	[Saprospirae]	[Saprospirales]	Chitinophagaceae			0.00513494	0	0.0250462
Bacteria	Firmicutes	Bacilli	Bacillales	Paenibacillaceae	Paenibacillus		0.0565129	0.0922962	0.0350057
Bacteria	Chloroflexi	Anaerolineae	SBR1031	A4b			0.00234783	0	0.0250462
Bacteria	Acidobacteria	Acidobacteria-6	iii1-15	RB40			0.0161974	0.00487518	0.00579209
Bacteria	Planctomycetes	Planctomycetia	Planctomycetales	Planctomycetaceae	Planctomyces		0.017535	0.00997791	0.0476454
Bacteria	Firmicutes	Bacilli	Bacillales	Bacillaceae	Bacillus		0.0315321	0.0126491	0.00880862
Bacteria	Actinobacteria	MB-A2-108	0319-7L14				0.00293102	0	0.0250462
Bacteria	Elusimicrobia	Elusimicrobia	IIb				0.00321956	0	0.0250462
Bacteria	Acidobacteria	Sva0725	Sva0725				0.0316778	0.0620482	0.0350057
Bacteria	Planctomycetes	Planctomycetia	Gemmatales	Gemmataceae			0.00494103	0.0014632	0.0333467
Bacteria	Actinobacteria	Thermoleophilia	Solirubrobacterales	Patulibacteraceae			0.0449768	0.0310941	0.0350057
Bacteria	Proteobacteria	Deltaproteobacteria	Myxococcales	Polyangiaceae			0.00383164	0	0.0250462
Bacteria	Planctomycetes	Planctomycetia	Gemmatales	Gemmataceae	Gemmata		0.00564093	0.0152106	0.0175821
Bacteria	Planctomycetes	Planctomycetia	Pirellulales	Pirellulaceae			0.00682797	0	0.0250462
Bacteria	Proteobacteria	Deltaproteobacteria					0.00398857	0	0.0250462
Bacteria	Proteobacteria	Deltaproteobacteria	Myxococcales	Nannocystaceae	Plesiocystis		0.0108732	0.0319246	0.0127163
Bacteria	Actinobacteria	Acidimicrobiia	Acidimicrobiales	AKIW874			0.000997701	0.00656447	0.0115087
Bacteria	Actinobacteria	Thermoleophilia	Solirubrobacterales				0.0703395	0.028712	0.0179598
Bacteria	Chlamydiae	Chlamydiia	Chlamydiales	Parachlamydiaceae	Candidatus Protochlamydia		0	0.00610213	0.0250462
Bacteria	Planctomycetes	Phycisphaerae	WD2101				0.00598169	0.000799872	0.0401897
Bacteria	Planctomycetes	Planctomycetia	Pirellulales	Pirellulaceae			0.0163269	0.00932487	0.0466702
Bacteria	Actinobacteria	Actinobacteria	Actinomycetales	Streptomycetaceae			0.340307	0.252593	0.0127163
Bacteria	Planctomycetes	Planctomycetia	Gemmatales	Isosphaeraceae			0.00483004	0	0.00916163
Bacteria	Proteobacteria	Alphaproteobacteria	Rhizobiales				0.0142909	0.0267018	0.00880862
Bacteria	Actinobacteria	Thermoleophilia	Solirubrobacterales				0.144226	0.0993429	0.0180865
Bacteria	Planctomycetes	Planctomycetia	Gemmatales	Gemmataceae	Gemmata		0.00195556	0.011065	0.0310669
Bacteria	Gemmatimonadetes	Gemm-1					0.00404447	0.00043979	0.028286
Bacteria	Actinobacteria	Rubrobacteria	Rubrobacterales	Rubrobacteraceae	Rubrobacter		0.00651064	0.0018713	0.0333467
Bacteria	Planctomycetes	Pla3					0.00323384	0	0.0250462
Bacteria	Acidobacteria	Solibacteres	Solibacterales	PAUC26f			0.00759571	0.00245491	0.0428125
Bacteria	Planctomycetes	Planctomycetia	Pirellulales	Pirellulaceae	Pirellula		0.0107931	0.00284668	0.022202
Bacteria	Firmicutes	Bacilli	Bacillales	Thermoactinomycetaceae			0.00283896	0	0.0250462
Bacteria	Actinobacteria	Acidimicrobiia	Acidimicrobiales	EB1017			0.0165631	0.00459857	0.0310669
Bacteria	Planctomycetes	Planctomycetia	Gemmatales	Isosphaeraceae			0	0.0038649	0.0250462
Bacteria	Actinobacteria	Thermoleophilia	Gaiellales	Gaiellaceae			0.288333	0.188771	0.0127163
Bacteria	Chloroflexi	Thermomicrobia	JG30-KF-CM45				0.045576	0.0228149	0.0350057
Bacteria	Proteobacteria	Betaproteobacteria	SC-I-84				0.0195577	0.00553672	0.0085138
Bacteria	Proteobacteria	Deltaproteobacteria	Myxococcales				0.00450113	0	0.0250462
Bacteria	Chloroflexi	Anaerolineae	SBR1031	A4b			0.00667822	0.0013219	0.0344351
Bacteria	Firmicutes	Clostridia	Clostridiales	Clostridiaceae	Clostridium		0.00039892	0.00755618	0.00112073
Bacteria	TM7	TM7-1					0.00459857	0.00043979	0.0195539
Bacteria	Proteobacteria	Alphaproteobacteria	Rhodobacterales	Rhodobacteraceae			0.0981858	0.0619558	0.0180865
Bacteria	Actinobacteria	Actinobacteria	Actinomycetales	Actinosynnemataceae	Lentzea		0.120518	0.0656743	0.0350057

## Sheet: WT Fungi Total
Supplementary dataset 1 : List of bacterial and fungal OTUs identified as rhythmic in dawn vs dusk comparisons under 12L12D.
Kruskal-Wallis pairwise testing was used to compare the relative abundance of different OTUs
Kingdom	Phylum	Class	Order	Family	Genus	Species	Evening Abundance	Morning Abundance	corrected p value	Fungal Guild
Fungi	Ascomycota	Sordariomycetes	Hypocreales	Nectriaceae	Gibberella	Gibberella tricincta	1.18413	0.511957	0.00902344	Plant Pathogen
Fungi	Ascomycota	Sordariomycetes	unidentified	unidentified	unidentified	Sordariomycetes sp	0.807669	0.346836	0.0162936	-
Fungi	Ascomycota	Leotiomycetes	Helotiales	Incertae sedis	Tetracladium	Tetracladium sp	0.523822	0.210154	0.0282801	Undefined Saprotroph
Fungi	Basidiomycota	Agaricomycetes	Agaricales	unidentified	unidentified	Agaricales sp	0.319119	0.105523	0.00902344	-
Fungi	Ascomycota	Ascomycota Incertae sedis	Incertae sedis	Incertae sedis	Pleurophragmium	Pleurophragmium sp	0.13343	0.0582823	0.0282801	-
Fungi	Basidiomycota	Agaricomycetes	Agaricales	unidentified	unidentified	Agaricales sp	0.197588	0.0408126	0.0159707	-
Fungi	Ascomycota	Sordariomycetes	Magnaporthales	Magnaporthaceae	unidentified	Magnaporthaceae sp	0.0835143	0.0031412	0.00705833	-
Fungi	Ascomycota	Sordariomycetes	Hypocreales	Nectriaceae	unidentified	Nectriaceae sp	0.199592	0.0326397	0.00902344	Undefined Saprotroph
Fungi	Ascomycota	Leotiomycetes	Helotiales	Incertae sedis	Tetracladium	Tetracladium maxilliforme	0.0564308	0.0194866	0.027803	Undefined Saprotroph
Fungi	Basidiomycota	Agaricomycetes	Agaricales	unidentified	unidentified	Agaricales sp	0.103445	0.0336482	0.046533	-
Fungi	Basidiomycota	Agaricomycetes	Agaricales	unidentified	unidentified	Agaricales sp	0.0318095	0	0.0186029	-
Fungi	Ascomycota	Sordariomycetes	Hypocreales	unidentified	unidentified	Hypocreales sp	0.0429267	0.00201694	0.0342661	Undefined Saprotroph
Fungi	Basidiomycota	Agaricomycetes	Agaricales	unidentified	unidentified	Agaricales sp	0.0607145	0	0.0186029	-
Fungi	Ascomycota	Sordariomycetes	Hypocreales	Cordycipitaceae	Beauveria	Beauveria sp	0.0365688	0	0.0186029	Animal Pathogen
Fungi	Basidiomycota	Agaricomycetes	Agaricales	unidentified	unidentified	Agaricales sp	0.0225138	0.00375023	0.0342661	-

## Sheet: lhy-11 Bacteria Total
Supplementary dataset 1 : List of bacterial and fungal OTUs identified as rhythmic in dawn vs dusk comparisons under 12L12D.
Kruskal-Wallis pairwise testing was used to compare the relative abundance of different OTUs
Kingdom	Phylum	Class	Order	Family	Genus	Species	Evening Abundance	Morning Abundance	corrected p value
Bacteria	Actinobacteria	Acidimicrobiia	Acidimicrobiales	C111			0.0189419	0.00525858	0.0318884
Bacteria	Actinobacteria	Actinobacteria	Actinomycetales				0.0103505	0.0192603	0.010128
Bacteria	Planctomycetes	OM190	CL500-15				0	0.00226135	0.04249
Bacteria	Acidobacteria	Acidobacteria-5					0.0166249	0.0323607	0.0321246
Bacteria	Actinobacteria	Thermoleophilia	Gaiellales	AK1AB1_02E			0	0.0027355	0.04249
Bacteria	Actinobacteria	Thermoleophilia	Gaiellales	Gaiellaceae			0.0983039	0.126681	0.0321246
Bacteria	Actinobacteria	Acidimicrobiia	Acidimicrobiales	Microthrixaceae			0.00883548	0.00217741	0.042555
Bacteria	Cyanobacteria	4C0d-2	SM1D11				0.218311	0.703762	0.0455003
Bacteria	Actinobacteria	Thermoleophilia	Solirubrobacterales				1.32047	0.929151	0.0455003
Bacteria	Nitrospirae	Nitrospira	Nitrospirales	Nitrospiraceae	Nitrospira		0.295387	0.196959	0.0321246
Bacteria	Proteobacteria	Alphaproteobacteria	Sphingomonadales	Sphingomonadaceae	Sphingomonas	yabuuchiae	0.0161196	0.0409408	0.0100249
Bacteria	Chloroflexi	Thermomicrobia	JG30-KF-CM45				0.694275	0.39561	0.0151584
Bacteria	Bacteroidetes	[Saprospirae]	[Saprospirales]	Chitinophagaceae			0.00795627	0.0202733	0.0220875
Bacteria	Actinobacteria	Thermoleophilia	Solirubrobacterales				0.00498094	0.0116026	0.0297869
Bacteria	Chloroflexi	Thermomicrobia					0.00129253	0.00626612	0.0296879
Bacteria	Chloroflexi	Ktedonobacteria	TK10				0	0.00277034	0.04249
Bacteria	Cyanobacteria	4C0d-2	SM1D11				0	0.00241955	0.04249
Bacteria	Bacteroidetes	Cytophagia	Cytophagales	Cytophagaceae			0	0.00821178	0.0145743
Bacteria	Verrucomicrobia	Opitutae	Opitutales	Opitutaceae	Opitutus		0.0451612	0.0202177	0.022271
Bacteria	Acidobacteria	Solibacteres	Solibacterales				0	0.00277034	0.04249
Bacteria	Armatimonadetes	Chthonomonadetes	Chthonomonadales	Chthonomonadaceae			0.00333127	0.010534	0.0425028
Bacteria	Proteobacteria	Deltaproteobacteria	Myxococcales				0.00435922	0.0152892	0.0204616
Bacteria	Acidobacteria	Acidobacteria-6	iii1-15	mb2424			0.018836	0.0272769	0.0455003
Bacteria	Chloroflexi	Ktedonobacteria	TK10				0.00153925	0.00541076	0.0293445
Bacteria	Actinobacteria	Actinobacteria	Actinomycetales	Nocardiaceae			0.00377065	0	0.0362762
Bacteria	Proteobacteria	Deltaproteobacteria	Syntrophobacterales	Syntrophobacteraceae			0.0311238	0.0560807	0.022271
Bacteria	Planctomycetes	Planctomycetia	Gemmatales	Gemmataceae			0	0.00692841	0.0145743
Bacteria	Proteobacteria	Gammaproteobacteria	Legionellales	Coxiellaceae	Aquicella		0	0.00600371	0.04249
Bacteria	Bacteroidetes	Cytophagia	Cytophagales	Cytophagaceae			0	0.00350133	0.04249
Bacteria	Planctomycetes	vadinHA49	DH61				0.00128235	0.00709525	0.0198309
Bacteria	Verrucomicrobia	Verrucomicrobiae	Verrucomicrobiales	Verrucomicrobiaceae	Prosthecobacter	debontii	0.000548881	0.00747451	0.0342201
Bacteria	Planctomycetes	Phycisphaerae	mle1-8				0	0.00267241	0.04249
Bacteria	Planctomycetes	Planctomycetia	Gemmatales	Gemmataceae			0.0172263	0.00291397	0.0247461
Bacteria	BRC1	PRR-11					0	0.00386618	0.04249
Bacteria	Proteobacteria	Alphaproteobacteria	Rhizobiales	Hyphomicrobiaceae	Rhodoplanes		0.0396686	0.0120581	0.0150193
Bacteria	Actinobacteria	Actinobacteria	Actinomycetales	Pseudonocardiaceae	Pseudonocardia		0.62392	0.422175	0.0455003
Bacteria	Actinobacteria	Actinobacteria	Actinomycetales	Nocardioidaceae			0.0501636	0.0177495	0.010128
Bacteria	Proteobacteria	Alphaproteobacteria	Rhizobiales				0.0498552	0.0636889	0.0455003
Bacteria	Planctomycetes	Planctomycetia	Gemmatales	Gemmataceae			0.00254088	0.00782018	0.0275054
Bacteria	Chloroflexi	Anaerolineae	SBR1031	oc28			0.000640361	0.00689936	0.0342201
Bacteria	Planctomycetes	BD7-11					0	0.00385626	0.0145743
Bacteria	Gemmatimonadetes	Gemm-1					0.0136506	0.00272487	0.016839
Bacteria	Proteobacteria	Deltaproteobacteria	MIZ46				0.01006	0.00062334	0.0296879
Bacteria	Proteobacteria	Deltaproteobacteria	Myxococcales				0.00401563	0	0.0362762
Bacteria	Proteobacteria	Deltaproteobacteria	Myxococcales	Haliangiaceae			0	0.00288469	0.04249
Bacteria	Gemmatimonadetes	Gemmatimonadetes					0	0.00463588	0.0145743
Bacteria	Gemmatimonadetes	Gemmatimonadetes	Ellin5290				0.0267414	0.0080199	0.010128
Bacteria	Planctomycetes	Planctomycetia	Gemmatales	Isosphaeraceae			0.0106232	0.00173696	0.0275054
Bacteria	Firmicutes	Bacilli	Bacillales	Planococcaceae			0.0233864	0.00634151	0.0318884
Bacteria	Acidobacteria	Acidobacteriia	Acidobacteriales	Koribacteraceae			0.00413309	0	0.0362762
Bacteria	Planctomycetes	Planctomycetia	Gemmatales	Isosphaeraceae			0.00322176	0	0.0362762
Bacteria	Verrucomicrobia	[Pedosphaerae]	[Pedosphaerales]				0.00801905	0	0.0362762
Bacteria	Planctomycetes	OM190	CL500-15				0.00216845	0.00869537	0.0198543
Bacteria	Proteobacteria	Deltaproteobacteria	Myxococcales	OM27			0	0.00363666	0.04249
Bacteria	Acidobacteria	Acidobacteria-6	iii1-15				0.00988716	0.00330717	0.044317
Bacteria	Bacteroidetes	Cytophagia	Cytophagales	Cytophagaceae	Sporocytophaga		0.0065546	0	0.0362762
Bacteria	Firmicutes	Bacilli	Bacillales	Bacillaceae	Bacillus		0	0.00314898	0.04249
Bacteria	Planctomycetes	Planctomycetia	Gemmatales	Isosphaeraceae			0.0573818	0.0195633	0.010128
Bacteria	Actinobacteria	Thermoleophilia	Gaiellales	Gaiellaceae			0.140671	0.0934944	0.0455003
Bacteria	Acidobacteria	Sva0725	Sva0725				0	0.00362967	0.04249
Bacteria	Planctomycetes	Planctomycetia	Gemmatales	Isosphaeraceae			0.00296739	0	0.0362762
Bacteria	Firmicutes	Bacilli	Bacillales	Bacillaceae	Bacillus		0.0099019	0.00108585	0.013162
Bacteria	Firmicutes	Clostridia	OPB54				0.00196562	0.0110512	0.00329245
Bacteria	Chloroflexi	Anaerolineae	H39				0.0349705	0.0617542	0.010128
Bacteria	Planctomycetes	Pla4					0.00404405	0	0.0362762
Bacteria	Planctomycetes	C6	d113				0	0.00709174	0.0043659
Bacteria	Acidobacteria	Solibacteres	Solibacterales	Solibacteraceae	Candidatus Solibacter		0.0317368	0.0426835	0.0321246
Bacteria	Actinobacteria	Actinobacteria	Actinomycetales	Mycobacteriaceae	Mycobacterium		0.139453	0.0695666	0.0455003
Bacteria	Proteobacteria	Betaproteobacteria	Burkholderiales	Comamonadaceae			0.221479	0.144643	0.0321246
Bacteria	Actinobacteria	Thermoleophilia	Gaiellales	Gaiellaceae			0.0308408	0.00533166	0.0356864
Bacteria	Planctomycetes	Planctomycetia	Gemmatales	Gemmataceae			0.00506484	0	0.0145563
Bacteria	TM7	TM7-1					0	0.00436687	0.04249
Bacteria	Proteobacteria	Alphaproteobacteria	Rhodobacterales	Rhodobacteraceae	Amaricoccus		0.00109915	0.00552355	0.0296879
Bacteria	WS3	PRR-12	Sediment-1				0.00602665	0.0221093	0.00634644
Bacteria	Proteobacteria	Alphaproteobacteria	Rhizobiales	Beijerinckiaceae			0.00431744	0	0.0362762
Bacteria	Proteobacteria	Alphaproteobacteria	Rhodospirillales	Rhodospirillaceae			0	0.00718749	0.04249
Bacteria	Proteobacteria	Deltaproteobacteria	Myxococcales				0	0.00323292	0.04249
Bacteria	Actinobacteria	Actinobacteria	Actinomycetales	Nocardioidaceae	Nocardioides		0.243353	0.137959	0.022271
Bacteria	Proteobacteria	Deltaproteobacteria	Syntrophobacterales	Syntrophobacteraceae			0.172098	0.202942	0.0151584
Bacteria	Planctomycetes	Planctomycetia	Gemmatales	Isosphaeraceae			0.11347	0.0549711	0.00427473
Bacteria	Proteobacteria	Deltaproteobacteria	Myxococcales				0	0.00355601	0.0145743
Bacteria	Actinobacteria	Actinobacteria	Actinomycetales	Mycobacteriaceae	Mycobacterium		0.0244275	0.00531283	0.0220875
Bacteria	Armatimonadetes	0319-6E2					0.000548881	0.00501043	0.0342201
Bacteria	Chloroflexi	C0119					0.0121596	0.0188312	0.0455003
Bacteria	Proteobacteria	Deltaproteobacteria	MIZ46				0.00250119	0.0101088	0.0293445
Bacteria	Proteobacteria	Alphaproteobacteria	BD7-3				0	0.00467005	0.0145743
Bacteria	Verrucomicrobia	[Spartobacteria]	[Chthoniobacterales]	[Chthoniobacteraceae]			0.000646266	0.00347207	0.0342201
Bacteria	Chloroflexi	S085					0	0.00440936	0.0043659
Bacteria	Planctomycetes	Planctomycetia	Gemmatales	Isosphaeraceae			0.0387925	0.0130304	0.0266003
Bacteria	Planctomycetes	Planctomycetia	Planctomycetales	Planctomycetaceae	Planctomyces		0.0264061	0.00376876	0.0040663
Bacteria	Cyanobacteria	ML635J-21					0	0.00389936	0.04249
Bacteria	Verrucomicrobia	[Spartobacteria]	[Chthoniobacterales]	[Chthoniobacteraceae]	DA101		0.374508	0.2403	0.0455003
Bacteria	Proteobacteria	Deltaproteobacteria	Myxococcales				0.00541044	0.00062334	0.0434948
Bacteria	Firmicutes	Clostridia	Clostridiales	Symbiobacteriaceae	Symbiobacterium		0.00552358	0.0105474	0.031183
Bacteria	Actinobacteria	Thermoleophilia	Gaiellales	Gaiellaceae			0.0454883	0.0153528	0.0151584
Bacteria	Firmicutes	Bacilli	Bacillales	Paenibacillaceae	Paenibacillus		0.0102372	0.0222991	0.0220875
Bacteria	Planctomycetes	Planctomycetia	Pirellulales	Pirellulaceae			0.0213558	0.00627581	0.0321246
Bacteria	Actinobacteria	Thermoleophilia	Solirubrobacterales	Patulibacteraceae			0.0213056	0.0109576	0.0455003
Bacteria	Actinobacteria	Actinobacteria	Actinomycetales	Nocardioidaceae	Kribbella		0.266331	0.170338	0.0151584
Bacteria	Actinobacteria	Thermoleophilia	Solirubrobacterales	Conexibacteraceae			0.20054	0.122739	0.0321246
Bacteria	Armatimonadetes	0319-6E2					0.00174542	0.00759074	0.0198543
Bacteria	Gemmatimonadetes	Gemmatimonadetes	Ellin5290				0.054382	0.018338	0.00427473
Bacteria	Planctomycetes	Phycisphaerae	Phycisphaerales				0	0.0047577	0.0145743
Bacteria	Actinobacteria	Actinobacteria	Actinomycetales				0.0255096	0.00957177	0.022271
Bacteria	Planctomycetes	Planctomycetia	Gemmatales	Isosphaeraceae			0.112453	0.0636628	0.022271
Bacteria	Planctomycetes	Planctomycetia	Gemmatales	Gemmataceae			0.0225213	0.0066742	0.031183
Bacteria	Planctomycetes	Phycisphaerae	Phycisphaerales				0	0.00296863	0.04249
Bacteria	Verrucomicrobia	Opitutae	Opitutales	Opitutaceae	Opitutus		0	0.00246419	0.04249
Bacteria	Planctomycetes	Planctomycetia	Pirellulales	Pirellulaceae			0.00381649	0	0.0362762
Bacteria	Chloroflexi	Thermomicrobia	JG30-KF-CM45				0.0195516	0.00719721	0.0318884
Bacteria	Proteobacteria	Alphaproteobacteria	Caulobacterales	Caulobacteraceae	Mycoplana		0.0170428	0.0678736	0.031183
Bacteria	Proteobacteria	Deltaproteobacteria	Myxococcales	Haliangiaceae			0	0.00481214	0.04249
Bacteria	Proteobacteria	Deltaproteobacteria	Myxococcales	OM27			0.00436537	0.00986778	0.031183
Bacteria	Planctomycetes	Planctomycetia	Gemmatales	Isosphaeraceae			0.0051237	0	0.0362762
Bacteria	Firmicutes	Bacilli	Bacillales	Paenibacillaceae	Paenibacillus		0	0.00473946	0.0145743
Bacteria	Actinobacteria	Actinobacteria	Actinomycetales	Nocardioidaceae	Nocardioides		0	0.00436687	0.04249
Bacteria	Actinobacteria	Thermoleophilia	Gaiellales	Gaiellaceae			0.768048	0.56746	0.0151584
Bacteria	Planctomycetes	Planctomycetia	Gemmatales	Gemmataceae	Gemmata		0.000640361	0.00458342	0.0342201
Bacteria	Proteobacteria	Deltaproteobacteria	Myxococcales	Haliangiaceae			0	0.00241955	0.04249
Bacteria	Proteobacteria	Deltaproteobacteria	Myxococcales				0.00774743	0.0236312	0.031183
Bacteria	Proteobacteria	Alphaproteobacteria	Caulobacterales	Caulobacteraceae			0.00325816	0.012206	0.0425028
Bacteria	Acidobacteria	RB25					0.0161154	0.031482	0.022271
Bacteria	Planctomycetes	Planctomycetia	Pirellulales	Pirellulaceae	A17		0.0658704	0.0805542	0.0455003
Bacteria	Proteobacteria	Gammaproteobacteria	Thiotrichales	Piscirickettsiaceae			0.00221038	0.00735594	0.0187119
Bacteria	Actinobacteria	Actinobacteria	Actinomycetales	Microbacteriaceae	Agromyces		0.00868281	0.00140488	0.0124836
Bacteria	Proteobacteria	Deltaproteobacteria	NB1-j				0.00507237	0.0129456	0.031183
Bacteria	Verrucomicrobia	Verrucomicrobiae	Verrucomicrobiales	Verrucomicrobiaceae			0.00122197	0.0172593	0.013162
Bacteria	Firmicutes	Clostridia	Clostridiales	Clostridiaceae	Clostridium		0.00739259	0	0.0145563
Bacteria	Verrucomicrobia	[Spartobacteria]	[Chthoniobacterales]	[Chthoniobacteraceae]	OR-59		0.0376128	0.0186803	0.0455003
Bacteria	Actinobacteria	Thermoleophilia	Solirubrobacterales				0.00250715	0.00922499	0.0198543
Bacteria	Acidobacteria	Acidobacteria-6	iii1-15				0	0.00319208	0.04249
Bacteria	TM6	SJA-4					0	0.00898443	0.0145743
Bacteria	Planctomycetes	C6	d113				0	0.00311969	0.04249
Bacteria	Planctomycetes	Planctomycetia	Planctomycetales	Planctomycetaceae	Planctomyces		0.00546345	0	0.0362762
Bacteria	Actinobacteria	Thermoleophilia	Solirubrobacterales				0.0216943	0.00631179	0.0318884
Bacteria	Proteobacteria	Gammaproteobacteria	Xanthomonadales	Sinobacteraceae			0.00637365	0.0126666	0.044317
Bacteria	Planctomycetes	Phycisphaerae	WD2101				0.00109776	0.00646329	0.0198309
Bacteria	Proteobacteria	Alphaproteobacteria	Sphingomonadales	Sphingomonadaceae	Kaistobacter		0.002066	0.0115807	0.0124836
Bacteria	Planctomycetes	Planctomycetia	Pirellulales	Pirellulaceae	Pirellula		0.0149425	0.0226447	0.0151584
Bacteria	Planctomycetes	Planctomycetia	Pirellulales	Pirellulaceae			0.0181932	0.0271864	0.0455003
Bacteria	Proteobacteria	Betaproteobacteria	MND1				0.00541089	0.00062334	0.0296879
Bacteria	Acidobacteria	Solibacteres	Solibacterales	Solibacteraceae			0.00192108	0.0098118	0.0296879
Bacteria	Firmicutes	Bacilli	Bacillales	Paenibacillaceae	Paenibacillus		0.0426344	0.0845043	0.022271
Bacteria	Actinobacteria	Thermoleophilia	Gaiellales	Gaiellaceae			0	0.00377174	0.04249
Bacteria	Elusimicrobia	Elusimicrobia	Elusimicrobiales				0	0.00381542	0.04249
Bacteria	Acidobacteria	Solibacteres	Solibacterales	Solibacteraceae	Candidatus Solibacter		0.0361286	0.0647635	0.0455003
Bacteria	Acidobacteria	[Chloracidobacteria]	RB41				0	0.00237458	0.04249
Bacteria	Firmicutes	Clostridia	Clostridiales	Clostridiaceae	Clostridium		0	0.00277034	0.04249
Bacteria	Bacteroidetes	[Saprospirae]	[Saprospirales]	Saprospiraceae			0.0262453	0.0457003	0.0455003
Bacteria	Planctomycetes	Planctomycetia	Pirellulales	Pirellulaceae			0.00957488	0.0188234	0.0318884
Bacteria	Actinobacteria	Actinobacteria	Actinomycetales	Mycobacteriaceae	Mycobacterium		0.0372809	0.0153171	0.0266003
Bacteria	Planctomycetes	Planctomycetia	Pirellulales	Pirellulaceae			0.00908341	0.0211396	0.0318884
Bacteria	Planctomycetes	Phycisphaerae	Phycisphaerales				0.0189445	0.00474847	0.044317
Bacteria	Planctomycetes	Phycisphaerae	WD2101				0.0410458	0.021996	0.0455003
Bacteria	Acidobacteria	Acidobacteria-6	iii1-15				0.00518974	0.0137325	0.042555
Bacteria	Actinobacteria	Thermoleophilia	Solirubrobacterales	Patulibacteraceae			0.0451241	0.0203893	0.022271
Bacteria	Firmicutes	Bacilli	Bacillales	Planococcaceae			0.0177481	0.000736567	0.00329245
Bacteria	Actinobacteria	Thermoleophilia	Gaiellales	Gaiellaceae			0.00713593	0.000911793	0.0296879
Bacteria	Bacteroidetes	[Saprospirae]	[Saprospirales]	Chitinophagaceae			0	0.00506254	0.04249
Bacteria	Planctomycetes	Phycisphaerae	WD2101				0.000640361	0.00468353	0.0342201
Bacteria	Planctomycetes	Planctomycetia	Gemmatales	Isosphaeraceae			0.00461195	0	0.0145563
Bacteria	Planctomycetes	Planctomycetia	Gemmatales	Isosphaeraceae			0.0345482	0.00796158	0.0380533
Bacteria	Proteobacteria	Gammaproteobacteria	Xanthomonadales	Xanthomonadaceae	Lysobacter		0.0167165	0.0321541	0.0321246
Bacteria	Proteobacteria	Betaproteobacteria	SC-I-84				0.102836	0.0581136	0.0455003
Bacteria	Verrucomicrobia	Opitutae	Opitutales	Opitutaceae	Opitutus		0.0338737	0.102411	0.0321246
Bacteria	Armatimonadetes	0319-6E2					0	0.00410321	0.04249
Bacteria	Proteobacteria	Alphaproteobacteria	Rhizobiales	Bradyrhizobiaceae	Balneimonas		0.00660604	0	0.0145563
Bacteria	Verrucomicrobia	[Spartobacteria]	[Chthoniobacterales]	[Chthoniobacteraceae]	DA101		0.0719297	0.0228962	0.0455003
Bacteria	Acidobacteria	RB25					0.0110983	0.0182557	0.0452038
Bacteria	Chloroflexi	Chloroflexi	[Roseiflexales]	[Kouleothrixaceae]			0.245574	0.135923	0.0151584
Bacteria	Proteobacteria	Gammaproteobacteria	Methylococcales	Methylococcaceae	Methylobacter		0	0.00222539	0.04249
Bacteria	Chloroflexi	C0119					0.000640361	0.00355003	0.0342201
Bacteria	Actinobacteria	Actinobacteria	Actinomycetales	Nocardioidaceae			0.0303437	0.0175125	0.0455003
Bacteria	Planctomycetes	Phycisphaerae	WD2101				0.007479	0	0.0362762
Bacteria	Chloroflexi	TK10					0.00770786	0	0.00518295
Bacteria	Planctomycetes	Planctomycetia	Gemmatales	Isosphaeraceae			0.00882651	0.000911793	0.0434948
Bacteria	Nitrospirae	Nitrospira	Nitrospirales	0319-6A21			0.165926	0.203989	0.0455003
Bacteria	Proteobacteria	Betaproteobacteria	SC-I-84				0.275828	0.175607	0.022271
Bacteria	Acidobacteria	Acidobacteria-6	iii1-15	mb2424			0.00798639	0.0140678	0.0321246
Bacteria	Proteobacteria	Gammaproteobacteria	Legionellales	Legionellaceae			0.012032	0.000911793	0.0434948
Bacteria	Actinobacteria	Thermoleophilia	Gaiellales	Gaiellaceae			0.0113588	0	0.0145563
Bacteria	Planctomycetes	Planctomycetia	Pirellulales	Pirellulaceae	A17		0	0.00341014	0.04249
Bacteria	Planctomycetes	Planctomycetia	Gemmatales	Gemmataceae			0	0.00396693	0.04249
Bacteria	Actinobacteria	Thermoleophilia	Solirubrobacterales				0.0625547	0.0239124	0.0321246
Bacteria	Armatimonadetes	0319-6E2					0.00363909	0.00790413	0.042555
Bacteria	Bacteroidetes	Cytophagia	Cytophagales	Cytophagaceae			0.000640361	0.00769039	0.00828729
Bacteria	Firmicutes	Bacilli	Bacillales	Sporolactobacillaceae			0.0194021	0	0.00518295
Bacteria	Planctomycetes	Planctomycetia	Pirellulales	Pirellulaceae			0.00709798	0.000825164	0.0434948
Bacteria	Bacteroidetes	[Saprospirae]	[Saprospirales]	Chitinophagaceae			0.00177085	0.0115056	0.0293445
Bacteria	Planctomycetes	Planctomycetia	Planctomycetales	Planctomycetaceae	Planctomyces		0.00326165	0	0.0362762
Bacteria	Planctomycetes	Planctomycetia	Gemmatales	Gemmataceae			0.0709198	0.0419103	0.0321246
Bacteria	Actinobacteria	Acidimicrobiia	Acidimicrobiales				0.00763138	0	0.00518295

## Sheet: lhy-11 Fungi Total
Supplementary dataset 1 : List of bacterial and fungal OTUs identified as rhythmic in dawn vs dusk comparisons under 12L12D.
Kruskal-Wallis pairwise testing was used to compare the relative abundance of different OTUs
Kingdom	Phylum	Class	Order	Family	Genus	Species	Evening Abundance	Morning Abundance	corrected p value	Fungal Guild
Fungi	Ascomycota	Sordariomycetes	Hypocreales	Nectriaceae	Gibberella	Gibberella tricincta	1.44644	0.856929	0.028351	Plant Pathogen
Fungi	Ascomycota	Eurotiomycetes	Eurotiales	Trichocomaceae	Penicillium	Penicillium canariense	0.0573135	1.0818	0.028351	Undefined Saprotroph
Fungi	Ascomycota	Sordariomycetes	Hypocreales	Nectriaceae	unidentified	Nectriaceae sp	0.14845	0.0571368	0.028351	Undefined Saprotroph
Fungi	Ascomycota	Sordariomycetes	unidentified	unidentified	unidentified	Sordariomycetes sp	0.167922	0.041161	0.0423571	-
Fungi	Ascomycota	Eurotiomycetes	Onygenales	unidentified	unidentified	Onygenales sp	0.174919	0.0888991	0.028351	-
Fungi	Ascomycota	Sordariomycetes	Hypocreales	Nectriaceae	Fusarium	Fusarium sp	0.0643906	0	0.0235941	Plant Pathogen-Soil Saprotroph-Wood Saprotroph
Fungi	Ascomycota	Sordariomycetes	Coniochaetales	unidentified	unidentified	Coniochaetales sp	0.0609857	0.0202831	0.027252	-
Fungi	Ascomycota	Sordariomycetes	Hypocreales	Incertae sedis	unidentified	Incertae sedis sp	0.102646	0.0115308	0.0409198	Undefined Saprotroph
Fungi	Basidiomycota	Tremellomycetes	Tremellales	Incertae sedis	Tetragoniomyces	Tetragoniomyces uliginosus	0.0450177	0	0.0235941	Fungal Parasite
Fungi	Ascomycota	Sordariomycetes	unidentified	unidentified	unidentified	Sordariomycetes sp	0.0418202	0.00291605	0.0462004	-
Fungi	Basidiomycota	Agaricomycetes	Agaricales	unidentified	unidentified	Agaricales sp	0	0.0176513	0.0252066	-

## Sheet: lhy-ox Bacteria Total
Supplementary dataset 1 : List of bacterial and fungal OTUs identified as rhythmic in dawn vs dusk comparisons under 12L12D.
Kruskal-Wallis pairwise testing was used to compare the relative abundance of different OTUs
Kingdom	Phylum	Class	Order	Family	Genus	Species	Evening Abundance	Morning Abundance	corrected p value
Bacteria	Gemmatimonadetes	Gemm-3					0.00937419	0.00176255	0.0296879
Bacteria	Proteobacteria	Betaproteobacteria	MND1				0.00138371	0.00803891	0.0275054
Bacteria	Acidobacteria	Sva0725	Sva0725				0.00728721	0.03377	0.044317
Bacteria	Gemmatimonadetes	Gemmatimonadetes	Gemmatimonadales	Ellin5301			0.00830396	0.00207607	0.0396556
Bacteria	Proteobacteria	Deltaproteobacteria	Desulfuromonadales	Geobacteraceae	Geobacter		0.0115265	0.0360457	0.0452038
Bacteria	Planctomycetes	OM190	CL500-15				0	0.00773891	0.0145563
Bacteria	Planctomycetes	Planctomycetia	Gemmatales	Gemmataceae	Gemmata		0	0.00365055	0.0362762
Bacteria	TM6	SJA-4					0.000517018	0.00377996	0.0296879
Bacteria	Actinobacteria	Actinobacteria	Actinomycetales	Propionibacteriaceae			0.0563961	0.034771	0.0151584
Bacteria	Firmicutes	Bacilli	Bacillales	Planococcaceae			0.0360174	0.0722294	0.0321246
Bacteria	Proteobacteria	Alphaproteobacteria	BD7-3				0.00101114	0.0133765	0.0198543
Bacteria	Bacteroidetes	[Saprospirae]	[Saprospirales]	Chitinophagaceae			0.00219122	0	0.04249
Bacteria	Acidobacteria	[Chloracidobacteria]	11-24				0.00120637	0.00869502	0.0293445
Bacteria	Planctomycetes	Phycisphaerae	WD2101				0	0.00245027	0.0362762
Bacteria	Chloroflexi	Anaerolineae	A31	S47			0.000603187	0.00478778	0.00854807
Bacteria	Planctomycetes	Planctomycetia	Gemmatales	Isosphaeraceae			0.0305102	0.015596	0.022271
Bacteria	Chloroflexi	Thermomicrobia	JG30-KF-CM45				0.476257	0.367371	0.0321246
Bacteria	Proteobacteria	Alphaproteobacteria	Rhizobiales	Hyphomicrobiaceae	Pedomicrobium		0.0125419	0.00407426	0.00971886
Bacteria	Proteobacteria	Betaproteobacteria	SC-I-84				0.0279173	0.0122539	0.0026998
Bacteria	Acidobacteria	Solibacteres	Solibacterales				0.00347288	0.0005185	0.0342201
Bacteria	Verrucomicrobia	Opitutae	Opitutales	Opitutaceae	Opitutus		0.000603187	0.0238941	0.0296879
Bacteria	Acidobacteria	Solibacteres	Solibacterales				0	0.00440018	0.0362762
Bacteria	Planctomycetes	Planctomycetia	Gemmatales	Gemmataceae	Gemmata		0.0018842	0.0103716	0.0198543
Bacteria	Planctomycetes	Phycisphaerae	WD2101				0.00311254	0.0129505	0.044317
Bacteria	Chloroflexi	Ellin6529					0.0252771	0.0158938	0.0321246
Bacteria	Proteobacteria	Betaproteobacteria					0.0511203	0.0288795	0.0321246
Bacteria	Proteobacteria	Deltaproteobacteria	MIZ46				0.0195735	0.0115269	0.0321246
Bacteria	Chloroflexi	TK10	B07_WMSP1				0.0524769	0.0312143	0.0321246
Bacteria	Planctomycetes	Planctomycetia	Gemmatales	Gemmataceae			0.0372567	0.028964	0.0151584
Bacteria	Planctomycetes	Planctomycetia	Gemmatales	Isosphaeraceae			0.00654255	0.0005185	0.0342201
Bacteria	Planctomycetes	Planctomycetia	Gemmatales	Isosphaeraceae			0	0.00570782	0.0145563
Bacteria	Proteobacteria	Alphaproteobacteria	Rhizobiales	Bradyrhizobiaceae			0.00356428	0.0185581	0.0146051
Bacteria	Actinobacteria	Thermoleophilia	Gaiellales	Gaiellaceae			0.00945567	0.00220446	0.0187119
Bacteria	Planctomycetes	Planctomycetia	Planctomycetales	Planctomycetaceae	Planctomyces		0.00103404	0.00528557	0.0425028
Bacteria	Planctomycetes	Phycisphaerae	Phycisphaerales				0	0.00357553	0.0362762
Bacteria	Proteobacteria	Alphaproteobacteria	Rhizobiales	Rhizobiaceae	Agrobacterium	vitis	0.00249802	0.0508235	0.013792
Bacteria	Proteobacteria	Alphaproteobacteria	Rhizobiales	Rhizobiaceae	Agrobacterium		0.290442	0.755623	0.0026998
Bacteria	Proteobacteria	Alphaproteobacteria	Rhizobiales	Hyphomicrobiaceae	Rhodoplanes		0.289227	0.263018	0.0151584
Bacteria	Actinobacteria	Actinobacteria	Actinomycetales	Pseudonocardiaceae	Pseudonocardia		0.468109	0.381507	0.0321246
Bacteria	Cyanobacteria	Nostocophycideae	Nostocales	Nostocaceae	Dolichospermum		0.000517018	0.00388979	0.0296879
Bacteria	Planctomycetes	Phycisphaerae	Phycisphaerales				0.00366018	0.0185447	0.0275054
Bacteria	Chloroflexi	Anaerolineae	A31	S47			0.000517018	0.00490024	0.0296879
Bacteria	Proteobacteria	Deltaproteobacteria	Myxococcales				0.00243736	0	0.04249
Bacteria	Planctomycetes	Planctomycetia	Gemmatales	Isosphaeraceae			0.0108423	0.00356057	0.031183
Bacteria	Actinobacteria	Actinobacteria	Actinomycetales	Sporichthyaceae	Sporichthya		0.00746874	0.0277978	0.00427473
Bacteria	Firmicutes	Bacilli	Bacillales	Planococcaceae			0.0259967	0.00304626	0.00591681
Bacteria	Proteobacteria	Deltaproteobacteria	Myxococcales	Nannocystaceae	Plesiocystis		0.00537456	0.0154939	0.0452038
Bacteria	Actinobacteria	Acidimicrobiia	Acidimicrobiales	EB1017			0.00550287	0.0205042	0.0215403
Bacteria	Firmicutes	Bacilli	Bacillales	Bacillaceae	Bacillus		0.934333	0.865053	0.0321246
Bacteria	Actinobacteria	Actinobacteria	Actinomycetales	Streptomycetaceae	Streptomyces		0.0576709	0.0443516	0.0455003
Bacteria	Proteobacteria	Deltaproteobacteria	MIZ46				0.00284532	0	0.04249
Bacteria	Bacteroidetes	Cytophagia	Cytophagales	Cytophagaceae	Dyadobacter		0.00256331	0.0276041	0.013792
Bacteria	Actinobacteria	Acidimicrobiia	Acidimicrobiales	EB1017			0.0795918	0.0456389	0.0455003
Bacteria	Proteobacteria	Alphaproteobacteria	Rhizobiales	Methylobacteriaceae	Methylobacterium		0.00266537	0	0.04249
Bacteria	Cyanobacteria	ML635J-21					0.00897867	0.00101899	0.0342201
Bacteria	Chloroflexi	Chloroflexi	[Roseiflexales]				0	0.00254624	0.0362762
Bacteria	Acidobacteria	Acidobacteria-6	iii1-15				0.000603187	0.0060063	0.0296879
Bacteria	Proteobacteria	Alphaproteobacteria	Rhizobiales	Methylobacteriaceae	Methylobacterium		0.0179651	0.00519356	0.031183
Bacteria	Proteobacteria	Alphaproteobacteria	Rhizobiales				0.0608674	0.244053	0.010128
Bacteria	Chloroflexi	TK10	AKYG885	Dolo_23			0.00395227	0	0.04249
Bacteria	Planctomycetes						0	0.00433537	0.0362762
Bacteria	Actinobacteria	Thermoleophilia	Gaiellales	Gaiellaceae			0.0252901	0.0135781	0.0321246
Bacteria	Actinobacteria	Actinobacteria	Actinomycetales	Streptomycetaceae	Streptomyces		0.012511	0.00255445	0.00376489
Bacteria	Proteobacteria	Gammaproteobacteria	Xanthomonadales	Sinobacteraceae			0	0.00367743	0.0362762
Bacteria	Planctomycetes	Pla4					0.00644943	0.00173726	0.0293445
Bacteria	Chloroflexi	Ellin6529					0.0958092	0.070127	0.0151584
Bacteria	Proteobacteria	Deltaproteobacteria	Myxococcales	Polyangiaceae			0.00554065	0.0231067	0.0297869
Bacteria	Chloroflexi	Anaerolineae	A31	S47			0.00532853	0.0015355	0.0425028
Bacteria	Planctomycetes	Planctomycetia	Gemmatales	Gemmataceae	Gemmata		0.016224	0.044179	0.0455003
Bacteria	Acidobacteria	Solibacteres	Solibacterales	Solibacteraceae	Candidatus Solibacter		0.00881252	0.00545278	0.0321246
Bacteria	Acidobacteria	Acidobacteria-6	iii1-15				0.026027	0.00686307	0.0150193
Bacteria	Acidobacteria	TM1					0.00266537	0	0.04249
Bacteria	Nitrospirae	Nitrospira	Nitrospirales	0319-6A21			0.00430096	0	0.04249
Bacteria	Chloroflexi	Chloroflexi	[Roseiflexales]	[Kouleothrixaceae]			0.0827537	0.0721225	0.0321246
Bacteria	Bacteroidetes	Cytophagia	Cytophagales	Cytophagaceae	Dyadobacter		0.0293198	0.152644	0.0151584
Bacteria	Cyanobacteria	Synechococcophycideae	Pseudanabaenales	Pseudanabaenaceae	Leptolyngbya		0	0.111196	0.0145563
Bacteria	Proteobacteria	Alphaproteobacteria	Rhizobiales	Rhizobiaceae	Rhizobium		0.00673278	0.0702314	0.042555
Bacteria	Gemmatimonadetes	Gemmatimonadetes					0.0395473	0.016422	0.00664189
Bacteria	Acidobacteria	RB25					0.0579402	0.0364218	0.0455003
Bacteria	Proteobacteria	Alphaproteobacteria	Rhodospirillales	Rhodospirillaceae			0.0608817	0.0442608	0.0455003
Bacteria	Verrucomicrobia	[Pedosphaerae]	[Pedosphaerales]	Ellin517			0.00255643	0	0.04249
Bacteria	Planctomycetes						0.000517018	0.00341966	0.0296879
Bacteria	Proteobacteria	Betaproteobacteria					0.0279749	0.0550945	0.0455003
Bacteria	Chloroflexi	Ellin6529					0.083114	0.0541048	0.0455003
Bacteria	Proteobacteria	Alphaproteobacteria	Rhizobiales	Hyphomicrobiaceae	Devosia		0.0329783	0.0963692	0.010128
Bacteria	Chloroflexi	Ellin6529					0.295822	0.260583	0.0455003
Bacteria	Proteobacteria	Alphaproteobacteria	Rhizobiales	Hyphomicrobiaceae	Devosia		0.174534	0.290247	0.0455003
Bacteria	Elusimicrobia	Elusimicrobia	IIb				0.000517018	0.00384219	0.0296879
Bacteria	Planctomycetes	Planctomycetia	Gemmatales	Isosphaeraceae			0.00532711	0	0.04249
Bacteria	Bacteroidetes	Cytophagia	Cytophagales	Cytophagaceae	Sporocytophaga		0	0.00292861	0.0362762
Bacteria	Chloroflexi	C0119					0.00397021	0	0.0145743
Bacteria	Chloroflexi	Anaerolineae	SBR1031	oc28			0.00749279	0.00280519	0.031183
Bacteria	Proteobacteria	Betaproteobacteria					0.0110353	0.00599899	0.0380533
Bacteria	Armatimonadetes	[Fimbriimonadia]	[Fimbriimonadales]	[Fimbriimonadaceae]	Fimbriimonas		0.00314476	0.0420365	0.00912073
Bacteria	Actinobacteria	MB-A2-108	0319-7L14				0	0.00315937	0.0362762
Bacteria	Firmicutes	Bacilli	Bacillales	Paenibacillaceae	Paenibacillus		0.000517018	0.00754634	0.00202884
Bacteria	Proteobacteria	Gammaproteobacteria	Legionellales	Coxiellaceae			0	0.00293855	0.0362762
Bacteria	Verrucomicrobia	[Pedosphaerae]	[Pedosphaerales]				0	0.00330162	0.0145563
Bacteria	Proteobacteria	Deltaproteobacteria	Syntrophobacterales	Syntrophobacteraceae			0.000603187	0.00379454	0.0296879
Bacteria	Proteobacteria	Alphaproteobacteria	Rhodospirillales				0.00243884	0	0.04249
Bacteria	Verrucomicrobia	[Pedosphaerae]	[Pedosphaerales]				0.00243736	0.00701126	0.0356864
Bacteria	Bacteroidetes	Flavobacteriia	Flavobacteriales	Cryomorphaceae			0.00586512	0	0.04249
Bacteria	Proteobacteria	Alphaproteobacteria	Rhodospirillales	Acetobacteraceae			0.0664416	0.0399896	0.00664189
Bacteria	Chloroflexi	Ellin6529					0.00432891	0	0.0145743
Bacteria	Proteobacteria	Deltaproteobacteria	Myxococcales				0.00190322	0.011185	0.0275054
Bacteria	Planctomycetes	vadinHA49	p04_C01				0.00103404	0.00887614	0.0293445
Bacteria	Planctomycetes	Planctomycetia	Gemmatales	Gemmataceae			0.00315962	0	0.04249
Bacteria	Planctomycetes	Planctomycetia	B97				0	0.0061826	0.0362762
Bacteria	Firmicutes	Bacilli	Bacillales				0.186175	0.179723	0.0455003
Bacteria	Planctomycetes	Phycisphaerae	Phycisphaerales				0	0.00306474	0.0362762
Bacteria	Planctomycetes	Planctomycetia	Gemmatales	Gemmataceae			0.00382927	0	0.04249
Bacteria	Actinobacteria	Actinobacteria	Actinomycetales	Micromonosporaceae			0.00423752	0.000684149	0.0342201
Bacteria	Proteobacteria	Alphaproteobacteria	Rhizobiales	Hyphomicrobiaceae	Rhodoplanes		0.501575	0.412398	0.0455003
Bacteria	Proteobacteria	Deltaproteobacteria	Myxococcales				0.119744	0.100017	0.0455003
Bacteria	Actinobacteria	Actinobacteria	Actinomycetales	Mycobacteriaceae	Mycobacterium		0.839789	0.78856	0.0321246
Bacteria	Actinobacteria	Thermoleophilia	Gaiellales	Gaiellaceae			0.612849	0.53608	0.0321246
Bacteria	Verrucomicrobia	[Spartobacteria]	[Chthoniobacterales]	[Chthoniobacteraceae]	DA101		0.561737	0.466256	0.0321246
Bacteria	Planctomycetes	OM190					0.0139286	0.00546126	0.044317
Bacteria	Proteobacteria	Gammaproteobacteria	Xanthomonadales	Sinobacteraceae			0.00992566	0.0369324	0.044317
Bacteria	Bacteroidetes	Cytophagia	Cytophagales	Cytophagaceae			0.00913061	0.000851354	0.0342201
Bacteria	Acidobacteria	[Chloracidobacteria]	RB41	Ellin6075			0.0412938	0.0845858	0.0455003
Bacteria	Proteobacteria	Alphaproteobacteria	Sphingomonadales	Sphingomonadaceae	Sphingomonas	echinoides	0.00483481	0.0211327	0.0356864
Bacteria	Actinobacteria	Actinobacteria	Actinomycetales	Micromonosporaceae	Actinoplanes		0.0122025	0.00220126	0.013162
Bacteria	Firmicutes	Bacilli	Bacillales				1.16759	1.03537	0.0151584
Bacteria	Actinobacteria	Thermoleophilia	Solirubrobacterales				0.870659	0.802851	0.0151584
Bacteria	Actinobacteria	MB-A2-108	0319-7L14				0.726422	0.654064	0.0455003
Bacteria	Actinobacteria	Thermoleophilia	Solirubrobacterales				0.224832	0.185224	0.0321246
Bacteria	Actinobacteria	Acidimicrobiia	Acidimicrobiales	EB1017			0.107688	0.0877094	0.0321246
Bacteria	Planctomycetes	Planctomycetia	Gemmatales	Gemmataceae			0.000603187	0.0119103	0.00854807
Bacteria	Armatimonadetes	Chthonomonadetes	SJA-22				0.00214835	0	0.04249
Bacteria	Planctomycetes	Planctomycetia	Gemmatales	Gemmataceae	Gemmata		0.00529735	0	0.04249
Bacteria	Proteobacteria	Deltaproteobacteria	Syntrophobacterales	Syntrophobacteraceae			0.00289668	0	0.04249
Bacteria	Proteobacteria	Deltaproteobacteria	Myxococcales				0.00242493	0.0166216	0.0187119
Bacteria	Verrucomicrobia	Verrucomicrobiae	Verrucomicrobiales	Verrucomicrobiaceae	Luteolibacter		0.00291299	0.0120935	0.0356864
Bacteria	Bacteroidetes	[Saprospirae]	[Saprospirales]	Chitinophagaceae			0	0.0176421	0.0362762
Bacteria	Chloroflexi	Chloroflexi	[Roseiflexales]	[Kouleothrixaceae]			0.0531944	0.0366528	0.0455003
Bacteria	Planctomycetes	C6	d113				0	0.00875445	0.00518295
Bacteria	Chloroflexi	Anaerolineae	Caldilineales	Caldilineaceae			0	0.00436815	0.0362762
Bacteria	Planctomycetes	Planctomycetia	Gemmatales	Isosphaeraceae			0.00402023	0	0.04249
Bacteria	Bacteroidetes	[Saprospirae]	[Saprospirales]	Chitinophagaceae			0.0062675	0.0195683	0.0146051
Bacteria	Actinobacteria	Actinobacteria	Actinomycetales	Micrococcaceae			0.829273	0.778055	0.0455003
Bacteria	Planctomycetes	Planctomycetia	Gemmatales	Isosphaeraceae			0.0211994	0.0102478	0.031183
Bacteria	Actinobacteria	Actinobacteria	Actinomycetales	Nocardioidaceae			0.0230537	0.00950011	0.0321246
Bacteria	Proteobacteria	Alphaproteobacteria	BD7-3				0.00494343	0	0.04249
Bacteria	Bacteroidetes	[Saprospirae]	[Saprospirales]	Chitinophagaceae	Chitinophaga		0	0.0196201	0.0362762
Bacteria	Proteobacteria	Alphaproteobacteria	Rhodospirillales	Rhodospirillaceae			0.00726147	0.000851354	0.00430349
Bacteria	Proteobacteria	Alphaproteobacteria	Rhodospirillales	Acetobacteraceae			0	0.00327134	0.0362762
Bacteria	Actinobacteria	Acidimicrobiia	Acidimicrobiales	C111			0.00173339	0.009502	0.0425028
Bacteria	Proteobacteria	Gammaproteobacteria	Xanthomonadales	Sinobacteraceae			0.00322866	0.0185662	0.0297869
Bacteria	Proteobacteria	Deltaproteobacteria	Bdellovibrionales	Bacteriovoracaceae			0.00103404	0.0142691	0.0434948
Bacteria	Proteobacteria	Deltaproteobacteria	Syntrophobacterales	Syntrophobacteraceae			0.000603187	0.00597605	0.0296879
Bacteria	Acidobacteria	Solibacteres	Solibacterales				0	0.0114817	0.0145563
Bacteria	Verrucomicrobia	Verrucomicrobiae	Verrucomicrobiales	Verrucomicrobiaceae	Prosthecobacter	debontii	0.00823616	0.12763	0.0215403
Bacteria	Proteobacteria	Alphaproteobacteria	Caulobacterales	Caulobacteraceae	Mycoplana		0.00656935	0.0242932	0.0425028
Bacteria	Proteobacteria	Betaproteobacteria					0.0285182	0.0200975	0.0321246
Bacteria	Planctomycetes	OM190	agg27				0	0.00495635	0.00518295
Bacteria	Acidobacteria	[Chloracidobacteria]	RB41	Ellin6075			0.000942099	0.0129503	0.0296879
Bacteria	Planctomycetes	Planctomycetia	Gemmatales	Gemmataceae	Gemmata		0.000807513	0.00575278	0.0293445
Bacteria	Chloroflexi	Anaerolineae	SBR1031	A4b			0.00685739	0.0175494	0.00427473
Bacteria	Actinobacteria	Thermoleophilia	Gaiellales				0.0694758	0.104415	0.0455003
Bacteria	Bacteroidetes	[Saprospirae]	[Saprospirales]	Saprospiraceae			0.0159584	0.0318483	0.0455003
Bacteria	Chloroflexi	Thermomicrobia	JG30-KF-CM45				0.125734	0.0953295	0.0455003
Bacteria	Planctomycetes	Phycisphaerae	Phycisphaerales				0.00742299	0.000604917	0.00828729
Bacteria	Bacteroidetes	Cytophagia	Cytophagales	Cytophagaceae	Dyadobacter		0	0.0199592	0.00518295
Bacteria	Planctomycetes	Planctomycetia	Gemmatales	Gemmataceae			0.0108276	0.00153546	0.00202884
Bacteria	Chloroflexi	Thermomicrobia	JG30-KF-CM45				0.0105507	0.00285893	0.00634644
Bacteria	Chloroflexi	S085					0.000603187	0.0110378	0.00202884
Bacteria	Acidobacteria	Acidobacteria-6	iii1-15				0.013438	0.0069585	0.0318884
Bacteria	Proteobacteria	Betaproteobacteria	SC-I-84				0.0994235	0.05586	0.0321246
Bacteria	Bacteroidetes	[Saprospirae]	[Saprospirales]	Chitinophagaceae			0.0158399	0.0396619	0.0455003
Bacteria	Planctomycetes	Planctomycetia	Pirellulales	Pirellulaceae			0.0146333	0.0489071	0.0455003
Bacteria	Actinobacteria	Thermoleophilia	Gaiellales				0.0478679	0.0355	0.0321246
Bacteria	Bacteroidetes	Flavobacteriia	Flavobacteriales	Flavobacteriaceae	Flavobacterium	succinicans	0.0605848	0.140193	0.0455003
Bacteria	Proteobacteria	Alphaproteobacteria	Rhizobiales	Rhizobiaceae			0.20567	0.630727	0.00664189
Bacteria	Actinobacteria	Actinobacteria	Actinomycetales	Streptomycetaceae			0.346916	1.02034	0.022271
Bacteria	Actinobacteria	Acidimicrobiia	Acidimicrobiales	C111			0.00571408	0	0.04249
Bacteria	Proteobacteria	Betaproteobacteria	Rhodocyclales	Rhodocyclaceae			0.0156566	0.00291926	0.00816611
Bacteria	Acidobacteria	Acidobacteria-6	iii1-15	mb2424			0.00288968	0	0.04249
Bacteria	Actinobacteria	Thermoleophilia	Solirubrobacterales				0.0328077	0.0131374	0.0455003
Bacteria	Acidobacteria						0.00708957	0.000615657	0.0129612
Bacteria	Proteobacteria	Alphaproteobacteria	Sphingomonadales	Sphingomonadaceae	Sphingomonas	wittichii	0.0171061	0.431825	0.0318884
Bacteria	Proteobacteria	Betaproteobacteria	SC-I-84				0.17156	0.1391	0.0321246
Bacteria	Actinobacteria	Thermoleophilia	Gaiellales	Gaiellaceae			0.24199	0.208303	0.0321246
Bacteria	Acidobacteria	Solibacteres	Solibacterales				0.00373162	0	0.04249
Bacteria	Spirochaetes	Spirochaetes	Spirochaetales	Spirochaetaceae	Spirochaeta	aurantia	0.00577977	0.000718267	0.0342201
Bacteria	Firmicutes	Bacilli	Bacillales				0.161238	0.135105	0.0026998
Bacteria	Proteobacteria	Deltaproteobacteria	Myxococcales				0	0.00315937	0.0362762
Bacteria	Gemmatimonadetes	Gemm-1					0	0.00438174	0.0362762
Bacteria	Proteobacteria	Gammaproteobacteria	Xanthomonadales	Sinobacteraceae			0.00558986	0	0.04249
Bacteria	Planctomycetes	Planctomycetia	Gemmatales	Gemmataceae	Gemmata		0	0.00456857	0.00518295
Bacteria	Actinobacteria	Actinobacteria	Actinomycetales	Propionibacteriaceae			0.429022	0.382266	0.0321246
Bacteria	Chloroflexi	Thermomicrobia	JG30-KF-CM45				0.0456534	0.0207628	0.0026998
Bacteria	Actinobacteria	Actinobacteria	Actinomycetales	Geodermatophilaceae	Modestobacter		0.055952	0.0362805	0.0151584
Bacteria	Planctomycetes	OM190	agg27				0.000807513	0.0118299	0.0434948

## Sheet: lhy-ox Fungi Total
Supplementary dataset 1 : List of bacterial and fungal OTUs identified as rhythmic in dawn vs dusk comparisons under 12L12D.
Kruskal-Wallis pairwise testing was used to compare the relative abundance of different OTUs
Kingdom	Phylum	Class	Order	Family	Genus	Species	Evening Abundance	Morning Abundance	corrected p value	Fungal Guild
Fungi	Ascomycota	Dothideomycetes	Pleosporales	Pleosporaceae	Alternaria	Alternaria sp	1.90924	0.996021	0.022271	Animal Pathogen-Endophyte-Plant Pathogen-Wood Saprotroph
Fungi	Ascomycota	Sordariomycetes	unidentified	unidentified	unidentified	Sordariomycetes sp	1.93107	0.906819	0.00664189	-
Fungi	Basidiomycota	Tremellomycetes	Tremellales	Incertae sedis	Cryptococcus	Cryptococcus podzolicus	0.556391	0.272929	0.022271	Fungal Parasite-Undefined Saprotroph
Fungi	Ascomycota	Dothideomycetes	Pleosporales	Montagnulaceae	Paraphaeosphaeria	Paraphaeosphaeria sp	1.88473	1.21557	0.0455003	Undefined Saprotroph
Fungi	Ascomycota	Sordariomycetes	Hypocreales	Incertae sedis	unidentified	Incertae sedis sp	2.31222	0.828142	0.022271	Undefined Saprotroph
Fungi	Ascomycota	Ascomycota unidentified	unidentified	unidentified	unidentified	Ascomycota sp	1.22531	0.648992	0.0321246	-
Fungi	Ascomycota	Eurotiomycetes	Eurotiales	Trichocomaceae	Penicillium	Penicillium spathulatum	0.83808	0.399882	0.022271	Undefined Saprotroph
Fungi	Ascomycota	Sordariomycetes	unidentified	unidentified	unidentified	Sordariomycetes sp	0.392998	0.24315	0.0455003	-
Fungi	Ascomycota	Sordariomycetes	Sordariales	Lasiosphaeriaceae	Podospora	Podospora sp	0.320107	0.121979	0.0321246	Dung Saprotroph-Endophyte-Litter Saprotroph-Undefined Saprotroph
Fungi	Ascomycota	Sordariomycetes	Coniochaetales	Coniochaetaceae	Lecythophora	Lecythophora sp	0.191109	0.118934	0.0321246	Endophyte
Fungi	Ascomycota	Ascomycota unidentified	unidentified	unidentified	unidentified	Ascomycota sp	0.0802801	0.0235205	0.0150193	-
Fungi	Ascomycota	Eurotiomycetes	Eurotiales	Trichocomaceae	Penicillium	Penicillium madriti	0.192231	0.0971635	0.0321246	Undefined Saprotroph
Fungi	Ascomycota	Sordariomycetes	Hypocreales	Nectriaceae	Neonectria	Neonectria major	0.19909	0.0586584	0.0151584	Plant Pathogen
Fungi	Basidiomycota	Agaricomycetes	Agaricales	unidentified	unidentified	Agaricales sp	0.0995187	0.043192	0.0321246	-
Fungi	Basidiomycota	Tremellomycetes	Trichosporonales	Trichosporonaceae	Trichosporon	Trichosporon dulcitum	0.0365591	0.0180957	0.0455003	Animal Pathogen
Fungi	Basidiomycota	Agaricomycetes	Agaricales	unidentified	unidentified	Agaricales sp	0.0938429	0.033115	0.010128	-
Fungi	Basidiomycota	Agaricomycetes	Agaricales	unidentified	unidentified	Agaricales sp	0.0770895	0.0251941	0.0318884	-
Fungi	unidentified	unidentified unidentified	unidentified	unidentified	unidentified	Fungi sp	0.0265677	0.0148205	0.0321246	-
Fungi	Ascomycota	Eurotiomycetes	Onygenales	Onygenaceae	Auxarthron	Auxarthron umbrinum	0.0719721	0.0303333	0.0321246	Undefined Saprotroph
Fungi	Basidiomycota	Agaricomycetes	Agaricales	unidentified	unidentified	Agaricales sp	0.0115302	0.00228061	0.0296879	-
Fungi	Basidiomycota	Tremellomycetes	Tremellales	Incertae sedis	Tetragoniomyces	Tetragoniomyces uliginosus	0.0361011	0.00700812	0.0124836	Fungal Parasite
Fungi	Ascomycota	Sordariomycetes	Hypocreales	Incertae sedis	Acremonium	Acremonium sp	0.0209621	0	0.0145743	Animal Pathogen-Endophyte-Fungal Parasite-Plant Pathogen-Wood Saprotroph
Fungi	Ascomycota	Saccharomycetes	Saccharomycetales	Incertae sedis	Candida	Candida sake	0.0111077	0.00190654	0.0198309	Undefined Saprotroph
Fungi	Ascomycota	Eurotiomycetes	Eurotiales	Trichocomaceae	Penicillium	Penicillium megasporum	0.0154576	0.00330631	0.00329245	Undefined Saprotroph
Fungi	Ascomycota	Sordariomycetes	Hypocreales	Cordycipitaceae	Beauveria	Beauveria sp	0.0156794	0.00101066	0.0342201	Animal Pathogen
Fungi	Ascomycota	Ascomycota unidentified	unidentified	unidentified	unidentified	Ascomycota sp	0.00715218	0	0.04249	-
Fungi	Ascomycota	Eurotiomycetes	Arachnomycetales	Arachnomycetaceae	Arachnomyces	Arachnomyces minimus	0.0258186	0.00543719	0.0187119	Dung Saprotroph
Fungi	Ascomycota	Eurotiomycetes	unidentified	unidentified	unidentified	Eurotiomycetes sp	0.0192167	0	0.04249	-
Fungi	Ascomycota	Eurotiomycetes	Eurotiales	Trichocomaceae	Aspergillus	Aspergillus tardus	0.0283726	0.00101066	0.00828729	Undefined Saprotroph
Fungi	Zygomycota	Zygomycota Incertae sedis	Mucorales	Cunninghamellaceae	Cunninghamella	Cunninghamella vesiculosa	0.00497046	0	0.04249	Undefined Saprotroph
Fungi	Ascomycota	Ascomycota Incertae sedis	Incertae sedis	Incertae sedis	Parasympodiella	Parasympodiella eucalypti	0.00803781	0	0.04249	Undefined Saprotroph
Fungi	Basidiomycota	Agaricomycetes	Agaricales	unidentified	unidentified	Agaricales sp	0.00684399	0	0.04249	-
Fungi	Ascomycota	Eurotiomycetes	Eurotiales	Trichocomaceae	Talaromyces	Talaromyces minioluteus	0.00471401	0	0.04249	Undefined Saprotroph

## Sheet: Soil Bacteria Total
Supplementary dataset 1 : List of bacterial and fungal OTUs identified as rhythmic in dawn vs dusk comparisons under 12L12D.
Kruskal-Wallis pairwise testing was used to compare the relative abundance of different OTUs
Kingdom	Phylum	Class	Order	Family	Genus	Species	Evening Abundance	Morning Abundance	corrected p value
Bacteria	Actinobacteria	Actinobacteria	Micrococcales				0.00426286	0	0.04249
Bacteria	Bacteroidetes	[Saprospirae]	[Saprospirales]	Chitinophagaceae			0.00962938	0.00457848	0.042555
Bacteria	Chloroflexi	Anaerolineae	SBR1031	oc28			0	0.00508204	0.0362762
Bacteria	Acidobacteria	Solibacteres	Solibacterales	Solibacteraceae	Candidatus Solibacter		0.0330455	0.0199916	0.0455003
Bacteria	Actinobacteria	Actinobacteria	Actinomycetales				0.00364383	0	0.04249
Bacteria	Acidobacteria	Acidobacteria-6	iii1-15				0.0690074	0.139046	0.022271
Bacteria	Bacteroidetes	[Saprospirae]	[Saprospirales]	Chitinophagaceae			0.0227616	0.00597817	0.00422206
Bacteria	Planctomycetes	Planctomycetia	Pirellulales	Pirellulaceae	Pirellula		0.00859813	0.00342506	0.0275054
Bacteria	Actinobacteria	Acidimicrobiia	Acidimicrobiales				0.00392289	0	0.04249
Bacteria	Proteobacteria	Alphaproteobacteria	Rhizobiales	Hyphomicrobiaceae	Rhodoplanes		0.0861849	0.0752636	0.0151584
Bacteria	Planctomycetes	Planctomycetia	Pirellulales	Pirellulaceae	A17		0.0401123	0.0719679	0.022271
Bacteria	Acidobacteria	Solibacteres	Solibacterales				0.000633176	0.00685098	0.0296879
Bacteria	Chloroflexi	Anaerolineae	H39				0.009563	0.0281573	0.0318884
Bacteria	Actinobacteria	Acidimicrobiia	Acidimicrobiales	EB1017			0.137751	0.156264	0.0455003
Bacteria	Proteobacteria	Deltaproteobacteria	Myxococcales	Haliangiaceae			0.0332958	0.0143232	0.022271
Bacteria	Planctomycetes	Planctomycetia	Gemmatales	Gemmataceae			0.00922962	0.0366304	0.0452038
Bacteria	Actinobacteria	Actinobacteria	Actinomycetales	Propionibacteriaceae			0.0040406	0.0187192	0.0293445
Bacteria	Proteobacteria	Alphaproteobacteria	Rhodospirillales	Acetobacteraceae			0.0135111	0.0060332	0.0215403
Bacteria	Proteobacteria	Betaproteobacteria	Burkholderiales	Comamonadaceae			0.190925	0.252099	0.022271
Bacteria	Planctomycetes	Planctomycetia	Gemmatales	Gemmataceae	Gemmata		0.000551657	0.00912763	0.0296879
Bacteria	Acidobacteria	Solibacteres	Solibacterales				0.00622449	0	0.0043659
Bacteria	Planctomycetes	Planctomycetia	Gemmatales	Gemmataceae			0.00439373	0	0.0145743
Bacteria	Actinobacteria	Thermoleophilia	Solirubrobacterales				0.0745475	0.0481337	0.0455003
Bacteria	Acidobacteria	S035					0.00425271	0.000873607	0.0296879
Bacteria	Armatimonadetes	0319-6E2					0	0.00694273	0.0362762
Bacteria	Acidobacteria	Acidobacteria-5					0	0.00429953	0.0362762
Bacteria	Planctomycetes	Pla4					0.00080812	0.0083873	0.0296879
Bacteria	Planctomycetes	Planctomycetia	Gemmatales	Gemmataceae			0.00255057	0	0.04249
Bacteria	Planctomycetes	Planctomycetia	Pirellulales	Pirellulaceae			0.00283403	0	0.04249
Bacteria	Proteobacteria	Alphaproteobacteria	Rhizobiales				0.0809347	0.070458	0.0455003
Bacteria	Proteobacteria	Deltaproteobacteria	Myxococcales	Polyangiaceae			0.0167019	0.0054737	0.0100249
Bacteria	Proteobacteria	Alphaproteobacteria	Rhodospirillales	Rhodospirillaceae			0.00827038	0	0.0145743
Bacteria	Actinobacteria	Acidimicrobiia	Acidimicrobiales	EB1017			0.00258543	0	0.04249
Bacteria	Armatimonadetes	0319-6E2					0.00166443	0.0129396	0.0396556
Bacteria	Armatimonadetes	0319-6E2					0.01186	0.00644571	0.0321246
Bacteria	Gemmatimonadetes	Gemm-1					0.00332067	0.020058	0.0396556
Bacteria	Proteobacteria	Alphaproteobacteria	Rhodospirillales				0.00917951	0.0258864	0.00664189
Bacteria	Fibrobacteres	Fibrobacteria	258ds10				0.0127901	0.00438834	0.0247461
Bacteria	Acidobacteria	Solibacteres	Solibacterales	AKIW659			0.0164004	0.0398328	0.0455003
Bacteria	Actinobacteria	Thermoleophilia	Gaiellales	Gaiellaceae			0.00274699	0.0175928	0.0396556
Bacteria	Planctomycetes	Planctomycetia	Gemmatales	Isosphaeraceae			0.0130911	0.00218696	0.0293445
Bacteria	Actinobacteria	Actinobacteria	Actinomycetales				0.0286271	0.0136317	0.022271
Bacteria	NKB19						0	0.00535926	0.0362762
Bacteria	Proteobacteria	Alphaproteobacteria	Rhodospirillales	Rhodospirillaceae			0.00897146	0.00412879	0.042555
Bacteria	Actinobacteria	Actinobacteria	Actinomycetales	Micromonosporaceae			0.0324993	0.00913685	0.0100249
Bacteria	Armatimonadetes	0319-6E2					0.00483871	0.0296195	0.044317
Bacteria	Proteobacteria	Betaproteobacteria	Burkholderiales	Alcaligenaceae			0.0159548	0.0320697	0.0321246
Bacteria	Planctomycetes	Planctomycetia	Pirellulales	Pirellulaceae	A17		0.000692674	0.0118948	0.0296879
Bacteria	Gemmatimonadetes	Gemmatimonadetes	N1423WL				0.121592	0.17344	0.0321246
Bacteria	Proteobacteria	Alphaproteobacteria	Rhodospirillales	Rhodospirillaceae			0.0463737	0.0426026	0.0455003
Bacteria	Chloroflexi	Anaerolineae	A31	S47			0.00805057	0.000748806	0.0129612
Bacteria	Planctomycetes	Planctomycetia	Planctomycetales	Planctomycetaceae	Planctomyces		0.000692674	0.00657531	0.0296879
Bacteria	Verrucomicrobia	Opitutae	Opitutales	Opitutaceae	Opitutus		0.00613443	0	0.04249
Bacteria	Actinobacteria	Thermoleophilia	Solirubrobacterales				0.0193697	0.0107632	0.010128
Bacteria	Nitrospirae	Nitrospira	Nitrospirales	0319-6A21			0.119475	0.15634	0.0455003
Bacteria	Actinobacteria	Thermoleophilia	Solirubrobacterales				0.0480274	0.0362145	0.0151584
Bacteria	Chloroflexi	Thermomicrobia	JG30-KF-CM45				0.00426631	0	0.04249
Bacteria	Proteobacteria	Alphaproteobacteria	Rhizobiales	Hyphomicrobiaceae	Rhodoplanes		0.0162974	0.0102319	0.0321246
Bacteria	Proteobacteria	Alphaproteobacteria	Rhodospirillales	Rhodospirillaceae			0.0377305	0.0225722	0.0455003
Bacteria	Proteobacteria	Deltaproteobacteria	Syntrophobacterales	Syntrophobacteraceae			0.00118483	0.0118135	0.0124836
Bacteria	Planctomycetes	Planctomycetia	Gemmatales	Gemmataceae			0.00080812	0.00544468	0.0296879
Bacteria	Nitrospirae	Nitrospira	Nitrospirales	0319-6A21			0.00411152	0	0.04249
Bacteria	Gemmatimonadetes	Gemmatimonadetes	Ellin5290				0.0168743	0.0295912	0.0321246
Bacteria	Proteobacteria	Gammaproteobacteria	Xanthomonadales	Xanthomonadaceae	Dokdonella		0.00268213	0.0294831	0.00376489
Bacteria	Planctomycetes	Planctomycetia	Gemmatales	Gemmataceae			0.00686183	0.0243983	0.0220875
Bacteria	Planctomycetes	Planctomycetia	Gemmatales	Gemmataceae	Gemmata		0.00166033	0.0158858	0.0275054
Bacteria	Acidobacteria	[Chloracidobacteria]	PK29				0.0144453	0.00481031	0.00422206
Bacteria	Planctomycetes	Phycisphaerae	Phycisphaerales	Phycisphaeraceae			0	0.00746476	0.0362762
Bacteria	Actinobacteria	MB-A2-108	0319-7L14				0.0651953	0.0313443	0.00664189
Bacteria	Bacteroidetes	[Saprospirae]	[Saprospirales]	Chitinophagaceae			0.0318453	0.0658016	0.022271
Bacteria	Nitrospirae	Nitrospira	Nitrospirales	Nitrospiraceae			0.0366445	0.0249922	0.0455003
Bacteria	Actinobacteria	Thermoleophilia	Solirubrobacterales	Solirubrobacteraceae			0.00813418	0	0.0145743
Bacteria	Gemmatimonadetes	Gemmatimonadetes					0.00113371	0.00953309	0.0434948
Bacteria	Chloroflexi	Anaerolineae	SBR1031	oc28			0.00733274	0.00116787	0.0129612
Bacteria	Acidobacteria	[Chloracidobacteria]	RB41				0.317291	0.410701	0.0455003
Bacteria	Actinobacteria	Thermoleophilia	Solirubrobacterales	Patulibacteraceae			0.328087	0.355217	0.0455003
Bacteria	Actinobacteria	Thermoleophilia	Solirubrobacterales	Patulibacteraceae			0.150666	0.119223	0.0455003
Bacteria	Planctomycetes	vadinHA49	DH61				0.00336248	0	0.04249
Bacteria	Acidobacteria	Acidobacteria-6	CCU21				0.00433853	0	0.04249
Bacteria	Proteobacteria	Deltaproteobacteria	Myxococcales				0.000551657	0.0119592	0.00854807
Bacteria	Acidobacteria	iii1-8	DS-18				0.0576707	0.027245	0.0151584
Bacteria	WS4						0	0.00624107	0.0362762
Bacteria	Planctomycetes	Planctomycetia	Gemmatales	Gemmataceae			0.0103386	0.0213941	0.0321246
Bacteria	Planctomycetes	Phycisphaerae	WD2101				0.00215658	0	0.04249
Bacteria	Verrucomicrobia	Opitutae	Opitutales	Opitutaceae	Opitutus		0.00786774	0.00219338	0.0425028
Bacteria	Proteobacteria	Betaproteobacteria	A21b	EB1003			0.018725	0.00641323	0.00591681
Bacteria	Proteobacteria	Deltaproteobacteria	Myxococcales				0	0.00598671	0.0362762
Bacteria	Proteobacteria	Deltaproteobacteria	MIZ46				0.00362345	0	0.04249
Bacteria	Chloroflexi	Anaerolineae	Caldilineales	Caldilineaceae			0.00258543	0	0.04249
Bacteria	Actinobacteria	Acidimicrobiia	Acidimicrobiales	AKIW874			0.0471324	0.0445861	0.0455003
Bacteria	Gemmatimonadetes	Gemmatimonadetes	KD8-87				0	0.00360557	0.0362762
Bacteria	Proteobacteria	Betaproteobacteria					0.00983343	0.037432	0.0151584
Bacteria	Proteobacteria	Alphaproteobacteria	Rhodospirillales	Acetobacteraceae			0.0114515	0.00359989	0.0297869
Bacteria	Proteobacteria	Deltaproteobacteria	Myxococcales	Polyangiaceae			0.00365924	0	0.04249
Bacteria	Planctomycetes	Phycisphaerae	WD2101				0.00809522	0.023629	0.0266003
Bacteria	Gemmatimonadetes	Gemmatimonadetes	C114				0.0294382	0.0184673	0.0026998
Bacteria	Proteobacteria	Alphaproteobacteria	Rhodospirillales				0.00921332	0.0207686	0.0455003
Bacteria	Proteobacteria	Gammaproteobacteria	Xanthomonadales	Xanthomonadaceae	Dokdonella		0.0716039	0.00206872	0.0129612
Bacteria	Acidobacteria	Acidobacteria-6	iii1-15				0	0.00406151	0.0362762
Bacteria	Planctomycetes	Planctomycetia	Pirellulales	Pirellulaceae	A17		0.074606	0.155395	0.0151584
Bacteria	Armatimonadetes	Chthonomonadetes	SJA-22				0.00519198	0	0.04249
Bacteria	Proteobacteria	Alphaproteobacteria	Rhodospirillales	Rhodospirillaceae			0.0256688	0.0585737	0.0321246
Bacteria	Chloroflexi	Chloroflexi	[Roseiflexales]				0.0606239	0.0945186	0.0455003
Bacteria	Planctomycetes	OM190	agg27				0.00535602	0.0139657	0.0455003
Bacteria	Firmicutes	Clostridia	Clostridiales	Clostridiaceae	Clostridium		0.00521177	0	0.04249
Bacteria	Proteobacteria	Alphaproteobacteria	Caulobacterales	Caulobacteraceae	Phenylobacterium		0.0908942	0.0656955	0.0321246
Bacteria	Proteobacteria	Alphaproteobacteria	Rhizobiales	Hyphomicrobiaceae	Pedomicrobium		0.0809958	0.125442	0.022271
Bacteria	Actinobacteria	Acidimicrobiia	Acidimicrobiales				0	0.00547852	0.0145563
Bacteria	Bacteroidetes	Cytophagia	Cytophagales	Cytophagaceae	Hymenobacter		0.00462236	0	0.04249
Bacteria	Actinobacteria	Actinobacteria	Actinomycetales	Micrococcaceae			0.979161	1.55769	0.0321246
Bacteria	Proteobacteria	Betaproteobacteria	Ellin6067				0.00822267	0.0217927	0.0318884
Bacteria	Bacteroidetes	Cytophagia	Cytophagales	Cytophagaceae			0.0190596	0.0148734	0.0455003
Bacteria	Planctomycetes	Phycisphaerae	WD2101				0.00113371	0.00963752	0.0296879
Bacteria	Planctomycetes	Planctomycetia	Gemmatales	Isosphaeraceae			0	0.00669772	0.0362762
Bacteria	Planctomycetes	Planctomycetia	Gemmatales	Isosphaeraceae			0	0.00998394	0.0145563
Bacteria	Verrucomicrobia	[Pedosphaerae]	[Pedosphaerales]	OPB35			0.00492969	0	0.0145743
Bacteria	WS3	PRR-12	Sediment-1	PRR-10			0.0445692	0.0796942	0.0321246
Bacteria	Proteobacteria	Deltaproteobacteria	Myxococcales	Polyangiaceae			0.0159806	0.0490708	0.022271
Bacteria	Acidobacteria	Solibacteres	Solibacterales				0	0.00402008	0.0362762
Bacteria	Chloroflexi	Thermomicrobia	JG30-KF-CM45				0.00724298	0.000873607	0.0129612
Bacteria	Verrucomicrobia	[Pedosphaerae]	[Pedosphaerales]	OPB35			0.00347931	0	0.04249
Bacteria	Proteobacteria	Deltaproteobacteria	Myxococcales				0	0.00594017	0.0145563
Bacteria	Planctomycetes	Planctomycetia	Pirellulales	Pirellulaceae			0.00690332	0.000748806	0.0198309
Bacteria	Chloroflexi	TK10					0.00682939	0.00122369	0.0198309
Bacteria	Chloroflexi	Anaerolineae	Caldilineales	Caldilineaceae			0	0.00376217	0.0362762
Bacteria	Actinobacteria	Thermoleophilia	Gaiellales	Gaiellaceae			0.0205572	0.012798	0.022271
Bacteria	Actinobacteria	Actinobacteria	Actinomycetales	Pseudonocardiaceae	Pseudonocardia		0.035502	0.0211543	0.0455003
Bacteria	Verrucomicrobia	Verrucomicrobiae	Verrucomicrobiales	Verrucomicrobiaceae	Luteolibacter		0.011153	0.00589098	0.044317
Bacteria	Elusimicrobia	Elusimicrobia	Elusimicrobiales				0.00774049	0.00118593	0.0434948
Bacteria	Verrucomicrobia	[Pedosphaerae]	[Pedosphaerales]				0.0449574	0.0325062	0.0151584
Bacteria	Armatimonadetes	Chthonomonadetes	Chthonomonadales	Chthonomonadaceae			0.00308908	0	0.04249
Bacteria	Planctomycetes	Phycisphaerae	CPla-3				0	0.0054674	0.0362762
Bacteria	Proteobacteria	Deltaproteobacteria	Myxococcales				0.00341467	0	0.04249
Bacteria	Proteobacteria	Deltaproteobacteria	Myxococcales				0.0162885	0.00882746	0.031183
Bacteria	Planctomycetes	Planctomycetia	Gemmatales	Gemmataceae			0	0.00376217	0.0362762
Bacteria	Proteobacteria	Gammaproteobacteria	Xanthomonadales	Xanthomonadaceae	Dokdonella		0.000551657	0.0106153	0.0296879
Bacteria	Bacteroidetes	Sphingobacteriia	Sphingobacteriales				0.00682288	0	0.0145743
Bacteria	Planctomycetes	Phycisphaerae	WD2101				0.000633176	0.0110092	0.00854807
Bacteria	Armatimonadetes	0319-6E2					0.00689855	0.00177319	0.0241988
Bacteria	Planctomycetes	Planctomycetia	Gemmatales	Isosphaeraceae			0.0120096	0.00451524	0.00634644
Bacteria	Actinobacteria	Thermoleophilia	Solirubrobacterales	Patulibacteraceae			0.011421	0.0018267	0.00202884
Bacteria	Planctomycetes	Planctomycetia	Pirellulales	Pirellulaceae			0.00533527	0.0146619	0.0455003
Bacteria	Bacteroidetes	Flavobacteriia	Flavobacteriales	Flavobacteriaceae	Flavobacterium	succinicans	0.000738705	0.0119775	0.0296879
Bacteria	Chloroflexi	Chloroflexi	[Roseiflexales]	[Kouleothrixaceae]			0.0735399	0.170344	0.022271
Bacteria	Planctomycetes	Planctomycetia	Pirellulales	Pirellulaceae			0.00456649	0.0171375	0.0150193
Bacteria	Proteobacteria	Alphaproteobacteria	Rhizobiales	Beijerinckiaceae			0.0445736	0.0403111	0.0455003
Bacteria	Actinobacteria	Actinobacteria	Actinomycetales	Nocardiaceae	Rhodococcus		0.0261653	0.00845493	0.0100249
Bacteria	Verrucomicrobia	[Pedosphaerae]	[Pedosphaerales]				0.00152341	0.0104509	0.0187119
Bacteria	Firmicutes	Bacilli	Bacillales	Paenibacillaceae	Ammoniphilus		0.110882	0.0765304	0.0151584
Bacteria	Actinobacteria	Rubrobacteria	Rubrobacterales	Rubrobacteraceae	Rubrobacter		0.0022976	0	0.04249
Bacteria	Proteobacteria	Betaproteobacteria	Burkholderiales	Comamonadaceae			0	0.00447267	0.0362762
Bacteria	Bacteroidetes	Sphingobacteriia	Sphingobacteriales	Sphingobacteriaceae			0	0.00455659	0.0362762
Bacteria	Proteobacteria	Deltaproteobacteria					0.00080812	0.00627366	0.0296879
Bacteria	Actinobacteria	Thermoleophilia	Solirubrobacterales				0.365877	0.387199	0.0321246
Bacteria	Actinobacteria	Actinobacteria	Actinomycetales	Nocardioidaceae	Nocardioides		0.121404	0.162454	0.0321246
Bacteria	Actinobacteria	Actinobacteria	Actinomycetales				0.0454127	0.114823	0.00664189
Bacteria	Chloroflexi	TK10	B07_WMSP1				0.00251601	0	0.04249
Bacteria	Planctomycetes	Planctomycetia	Pirellulales	Pirellulaceae			0	0.00567976	0.0362762
Bacteria	Chloroflexi	Ktedonobacteria	JG30-KF-AS9				0.00273892	0.0119872	0.0204616
Bacteria	Planctomycetes	Planctomycetia	Gemmatales	Gemmataceae			0.00264778	0.0152454	0.0356864
Bacteria	Proteobacteria	Deltaproteobacteria					0	0.00947218	0.0145563

## Sheet: Soil Fungi Total
Supplementary dataset 1 : List of bacterial and fungal OTUs identified as rhythmic in dawn vs dusk comparisons under 12L12D.
Kruskal-Wallis pairwise testing was used to compare the relative abundance of different OTUs
Kingdom	Phylum	Class	Order	Family	Genus	Species	Evening Abundance	Morning Abundance	corrected p value	Fungal Guild
Fungi	Ascomycota	Sordariomycetes	Hypocreales	Nectriaceae	unidentified	Nectriaceae sp	0.145346	0.245393	0.0249747	Undefined Saprotroph
Fungi	Ascomycota	Sordariomycetes	Hypocreales	Ophiocordycipitaceae	Purpureocillium	Purpureocillium lilacinum	0.032187	0.393047	0.0370407	Fungal Parasite
Fungi	Ascomycota	Sordariomycetes	Hypocreales	Nectriaceae	Cylindrocarpon	Cylindrocarpon sp	0.0233141	0.0452457	0.0163092	Plant Pathogen
Fungi	Zygomycota	Zygomycota Incertae sedis	Mucorales	Cunninghamellaceae	Cunninghamella	Cunninghamella vesiculosa	0.0119477	0.033497	0.037373	Undefined Saprotroph
Fungi	Ascomycota	Sordariomycetes	Magnaporthales	Magnaporthaceae	Buergenerula	Buergenerula spartinae	0.00783715	0.0187394	0.0161224	Undefined Saprotroph
Fungi	Basidiomycota	Agaricomycetes	Agaricales	unidentified	unidentified	Agaricales sp	0.00850634	0.0247318	0.0360487	-
Fungi	Ascomycota	Ascomycota unidentified	unidentified	unidentified	unidentified	Ascomycota sp	0.000915349	0.0121096	0.0495102	-
Fungi	Basidiomycota	Agaricomycetes	Agaricales	unidentified	unidentified	Agaricales sp	0.00037546	0.00850284	0.0495102	-
Fungi	Basidiomycota	Agaricomycetes	Agaricales	unidentified	unidentified	Agaricales sp	0.00593533	0.0171493	0.0239683	-
Fungi	Ascomycota	Sordariomycetes	Hypocreales	Bionectriaceae	Stephanonectria	Stephanonectria keithii	0.00037546	0.0259222	0.0495102	Undefined Saprotroph
Fungi	Ascomycota	Eurotiomycetes	Eurotiales	Trichocomaceae	unidentified	Trichocomaceae sp	0.00204173	0.0149094	0.0463198	Undefined Saprotroph
Fungi	Ascomycota	Sordariomycetes	Hypocreales	unidentified	unidentified	Hypocreales sp	0.00333576	0.0117889	0.0340869	Undefined Saprotroph
Fungi	Ascomycota	Sordariomycetes	Incertae sedis	Apiosporaceae	Arthrinium	Arthrinium sp	0.00161258	0.00902	0.0463198	Plant Saprotroph
Fungi	Basidiomycota	Agaricomycetes	Agaricales	unidentified	unidentified	Agaricales sp	0.00037546	0.0135622	0.0131951	-
Fungi	Basidiomycota	Agaricomycetes	Agaricales	unidentified	unidentified	Agaricales sp	0.00913133	0.000952653	0.0495102	-
Fungi	Ascomycota	Dothideomycetes	Pleosporales	Pleosporaceae	Ulocladium	Ulocladium chartarum	0	0.00471013	0.0222296	Plant Pathogen

## Sheet: WT Bacteria Active
Supplementary dataset 1 : List of bacterial and fungal OTUs identified as rhythmic in dawn vs dusk comparisons under 12L12D.
Kruskal-Wallis pairwise testing was used to compare the relative abundance of different OTUs
Kingdom	Phylum	Class	Order	Family	Genus	Species	Evening Abundance	Morning Abundance	corrected p value
Bacteria	Actinobacteria	Acidimicrobiia	Acidimicrobiales	C111			0.0663122	0.0344033	0.0105152
Bacteria	Proteobacteria	Deltaproteobacteria	Myxococcales				0.00323595	0.000843256	0.0411879
Bacteria	Proteobacteria	Deltaproteobacteria	Myxococcales				0.00648238	0	0.0182354
Bacteria	Actinobacteria	Actinobacteria	Actinomycetales	Nocardioidaceae			0.0168479	0.0101681	0.0324764
Bacteria	Actinobacteria	Acidimicrobiia	Acidimicrobiales				0.31409	0.151086	0.0330063
Bacteria	Proteobacteria	Gammaproteobacteria	Xanthomonadales	Sinobacteraceae			0.00104789	0.02392	0.0366428
Bacteria	Proteobacteria	Deltaproteobacteria	MIZ46				0.0202028	0.00112434	0.0411879
Bacteria	Proteobacteria	Betaproteobacteria	A21b	UD5			0	0.0134616	0.0229483
Bacteria	Actinobacteria	Acidimicrobiia	Acidimicrobiales	C111			0.00479731	0	0.0182354
Bacteria	Cyanobacteria	4C0d-2	SM1D11				0.205926	1.56528	0.0330063
Bacteria	Acidobacteria	Acidobacteria-6	iii1-15				0.070336	0.022846	0.0105152
Bacteria	Actinobacteria	Thermoleophilia	Gaiellales	Gaiellaceae			0.00732464	0.00330139	0.00829922
Bacteria	Planctomycetes	Planctomycetia	Gemmatales	Gemmataceae			0.0201094	0.0448098	0.0105152
Bacteria	Actinobacteria	Acidimicrobiia	Acidimicrobiales	C111			0.0661392	0.0662282	0.0105152
Bacteria	Proteobacteria	Gammaproteobacteria	Xanthomonadales	Sinobacteraceae			0.00136091	0.0285663	0.0366428
Bacteria	Acidobacteria	Acidobacteria-6	iii1-15				0.0046196	0	0.0182354
Bacteria	Proteobacteria	Alphaproteobacteria	Rhodospirillales	Rhodospirillaceae	Skermanella		0.212628	0.125896	0.0330063
Bacteria	Planctomycetes	Planctomycetia	Gemmatales	Gemmataceae	Gemmata		0.00517432	0	0.0182354
Bacteria	Planctomycetes	Planctomycetia	Gemmatales	Isosphaeraceae			0	0.00959672	0.0229483
Bacteria	Proteobacteria	Deltaproteobacteria	Myxococcales				0.00337656	0.000843256	0.0411879
Bacteria	Planctomycetes	Planctomycetia	Planctomycetales	Planctomycetaceae	Planctomyces		0.00891148	0.0260481	0.0330063
Bacteria	Acidobacteria	S035					0.0125535	0.00811246	0.010282
Bacteria	Gemmatimonadetes	Gemm-1					0.231967	0.106598	0.0105152
Bacteria	Proteobacteria	Alphaproteobacteria	Rhizobiales	Hyphomicrobiaceae	Rhodoplanes		0.125456	0.146058	0.0190165
Bacteria	Actinobacteria	Actinobacteria	Actinomycetales	Micromonosporaceae	Pilimelia		0.0241626	0.0110961	0.0330063
Bacteria	Acidobacteria	Acidobacteriia	Acidobacteriales	Koribacteraceae			0.000907276	0.0156773	0.0366428
Bacteria	Proteobacteria	Alphaproteobacteria	Rhodospirillales	Rhodospirillaceae			0	0.00725322	0.0229483
Bacteria	Proteobacteria	Alphaproteobacteria	Rhizobiales	Methylobacteriaceae	Methylobacterium		0.0116253	0.0126852	0.0330063
Bacteria	Proteobacteria	Alphaproteobacteria	Sphingomonadales	Erythrobacteraceae			0.00829032	0.0266441	0.0330063
Bacteria	Cyanobacteria	Nostocophycideae	Nostocales	Nostocaceae	Nostoc		0.00791294	0.00253165	0.0406714
Bacteria	Chloroflexi	Ellin6529					0.0920245	0.0486685	0.0190165
Bacteria	Proteobacteria	Alphaproteobacteria	Rhizobiales	Hyphomicrobiaceae	Rhodoplanes		0.0177824	0.00744604	0.0278277
Bacteria	Actinobacteria	Thermoleophilia	Gaiellales				0.0143415	0.00112434	0.012359
Bacteria	Verrucomicrobia	[Pedosphaerae]	[Pedosphaerales]				0.00215032	0.0329397	0.010282
Bacteria	Acidobacteria	Acidobacteria-6	iii1-15				0.330767	0.19116	0.0105152
Bacteria	Chloroflexi	Chloroflexi	[Roseiflexales]				0.0066293	0.00161488	0.0411879
Bacteria	Acidobacteria	Acidobacteria-6	iii1-15				0.028661	0.00570216	0.00959773
Bacteria	Firmicutes	Bacilli	Bacillales				0.00963236	0.000843256	0.00634972
Bacteria	Acidobacteria	iii1-8	32-20				0.0045612	0	0.0182354
Bacteria	Actinobacteria	Actinobacteria	Actinomycetales	Mycobacteriaceae	Mycobacterium		0.00983167	0.00180531	0.012359
Bacteria	Planctomycetes	Planctomycetia	Gemmatales	Isosphaeraceae			0.342742	0.183911	0.0330063
Bacteria	Gemmatimonadetes	Gemmatimonadetes					0.0355027	0.198952	0.0105152
Bacteria	Proteobacteria	Alphaproteobacteria	Rhodospirillales	Rhodospirillaceae			0.13811	0.0970868	0.0330063
Bacteria	Proteobacteria	Gammaproteobacteria	Xanthomonadales	Sinobacteraceae			0.00337656	0.000843256	0.0411879
Bacteria	Gemmatimonadetes	Gemmatimonadetes	Ellin5290				0.00162845	0.0116339	0.0366428
Bacteria	Armatimonadetes	0319-6E2					0.00981072	0.044329	0.0190165
Bacteria	Proteobacteria	Deltaproteobacteria	MIZ46				0.0115787	0.00056217	0.0411879
Bacteria	TM6	SJA-4					0.00890344	0.00421816	0.0278277
Bacteria	Proteobacteria	Alphaproteobacteria	Rhizobiales	Rhizobiaceae			0.0045612	0.00056217	0.0411879
Bacteria	Proteobacteria	Alphaproteobacteria	Sphingomonadales	Sphingomonadaceae	Sphingopyxis	alaskensis	0.00862222	0.11222	0.0105152
Bacteria	Actinobacteria	MB-A2-108	0319-7L14				0.00136091	0.0118323	0.0175888
Bacteria	Actinobacteria	Actinobacteria	Actinomycetales	Nocardioidaceae			0.0675726	0.0765317	0.0330063
Bacteria	Chloroflexi	Ellin6529					0.11312	0.068827	0.0190165
Bacteria	Proteobacteria	Alphaproteobacteria	Rhodospirillales	Rhodospirillaceae			0.0182	0.0115878	0.0309022
Bacteria	Cyanobacteria	Oscillatoriophycideae	Oscillatoriales	Phormidiaceae	Planktothrix		0.00970785	0.655744	0.0105152
Bacteria	Actinobacteria	Acidimicrobiia	Acidimicrobiales	EB1017			0.00852993	0.00597151	0.0477332
Bacteria	Proteobacteria	Deltaproteobacteria	Myxococcales	Polyangiaceae			0	0.0133519	0.00829922
Bacteria	Proteobacteria	Deltaproteobacteria	Desulfuromonadales	Geobacteraceae	Geobacter		0.00428384	0.0219647	0.0330063
Bacteria	Planctomycetes	Planctomycetia	Gemmatales	Isosphaeraceae			0.0123122	0.00056217	0.0411879
Bacteria	Planctomycetes	Planctomycetia	Gemmatales	Gemmataceae	Gemmata		0.00104789	0.0158195	0.0175888
Bacteria	Acidobacteria	Acidobacteria-6	iii1-15	RB40			0.0193025	0.00337302	0.0229483
Bacteria	Proteobacteria	Betaproteobacteria					0	0.0147691	0.0229483
Bacteria	Cyanobacteria	Oscillatoriophycideae	Oscillatoriales	Phormidiaceae	Phormidium		0	0.0415498	0.0229483
Bacteria	Verrucomicrobia	[Spartobacteria]	[Chthoniobacterales]	[Chthoniobacteraceae]	DA101		0.0184358	0.0845107	0.0190165
Bacteria	Verrucomicrobia	[Spartobacteria]	[Chthoniobacterales]	[Chthoniobacteraceae]	Candidatus Xiphinematobacter		0.462489	0.245565	0.0190165
Bacteria	Acidobacteria	Acidobacteria-6	iii1-15				0.053557	0.0593614	0.0330063
Bacteria	Chloroflexi	Chloroflexi	Herpetosiphonales				0.00613303	0	0.0182354
Bacteria	Proteobacteria	Alphaproteobacteria	Rhizobiales	Methylocystaceae			0.00734143	0.00245814	0.0155343
Bacteria	Bacteroidetes	Sphingobacteriia	Sphingobacteriales				0.00663668	0.00107659	0.0411879
Bacteria	Acidobacteria	Acidobacteria-6	iii1-15				0.117768	0.152596	0.0190165
Bacteria	Gemmatimonadetes	Gemm-1					0.192324	0.0887335	0.0330063
Bacteria	Actinobacteria	Thermoleophilia	Gaiellales	Gaiellaceae			0.0923663	0.122352	0.0105152
Bacteria	Proteobacteria	Alphaproteobacteria	Rhodobacterales	Rhodobacteraceae	Rhodobacter		0.00722641	0.0787961	0.010282
Bacteria	Proteobacteria	Deltaproteobacteria	Myxococcales	OM27			0.0296692	0.0287784	0.0330063
Bacteria	Planctomycetes	OM190	agg27				0.0133866	0	0.0182354
Bacteria	Chloroflexi	Chloroflexi	AKIW781				0.00663347	0	0.0182354
Bacteria	Planctomycetes	Planctomycetia	Gemmatales	Isosphaeraceae			0.00722641	0.0358828	0.0324764
Bacteria	Proteobacteria	Deltaproteobacteria	Myxococcales	Polyangiaceae			0.00323595	0	0.0182354
Bacteria	Chloroflexi	C0119					0.0101549	0.00056217	0.00634972
Bacteria	Chloroflexi	Anaerolineae	SHA-20				0.0105396	0.0076551	0.0309022
Bacteria	Proteobacteria	Deltaproteobacteria	Myxococcales	Haliangiaceae			0.00506484	0.015812	0.0330063
Bacteria	Planctomycetes	Planctomycetia	Gemmatales	Gemmataceae	Gemmata		0.00666991	0	0.0182354
Bacteria	Actinobacteria	Actinobacteria	Actinomycetales	Micromonosporaceae	Dactylosporangium		0.0939006	0.0509869	0.0190165
Bacteria	Planctomycetes	Planctomycetia	Gemmatales	Gemmataceae			0.0031982	0	0.0182354
Bacteria	Proteobacteria	Deltaproteobacteria	Myxococcales				0.0239613	0.00604062	0.0278277
Bacteria	Proteobacteria	Deltaproteobacteria	Myxococcales	Polyangiaceae			0.146322	0.703122	0.0330063
Bacteria	Proteobacteria	Gammaproteobacteria	Pseudomonadales	Pseudomonadaceae	Pseudomonas		0.0681441	0.348051	0.0330063
Bacteria	Bacteroidetes	BME43					0.0253205	0.372945	0.0330063
Bacteria	Proteobacteria	Deltaproteobacteria	Syntrophobacterales	Syntrophobacteraceae			0.00799759	0.00229449	0.0477332
Bacteria	Actinobacteria	Thermoleophilia	Gaiellales	Gaiellaceae			0.0160497	0.0108897	0.010282
Bacteria	Proteobacteria	Alphaproteobacteria	Rhizobiales	Bradyrhizobiaceae			0.0133552	0.00120354	0.012359
Bacteria	Proteobacteria	Deltaproteobacteria	Myxococcales				0.0338804	0.0343316	0.0105152
Bacteria	Proteobacteria	Alphaproteobacteria	Rhodospirillales	Rhodospirillaceae			0.0331404	0.0134318	0.0186554
Bacteria	Verrucomicrobia	[Pedosphaerae]	[Pedosphaerales]	Ellin517			0.0044622	0.000843256	0.0411879
Bacteria	Acidobacteria	Acidobacteria-6	iii1-15				0.0995425	0.0462767	0.0330063
Bacteria	Proteobacteria	Deltaproteobacteria	Myxococcales				0	0.0152836	0.0229483
Bacteria	Proteobacteria	Deltaproteobacteria	Myxococcales	Nannocystaceae	Plesiocystis		0.0244786	0.0764608	0.0330063
Bacteria	Firmicutes	Bacilli	Bacillales	Bacillaceae	Bacillus		0.00428384	0.00245814	0.0278277
Bacteria	Gemmatimonadetes	Gemm-3					0.0069294	0	0.0182354
Bacteria	Cyanobacteria	Nostocophycideae	Nostocales	Nostocaceae	Nostoc		0.0814464	0.0477924	0.0330063
Bacteria	Acidobacteria	Acidobacteria-6	iii1-15				0.0114906	0.00112434	0.012359
Bacteria	Actinobacteria	Acidimicrobiia	Acidimicrobiales	C111			0.10009	0.0856497	0.0330063
Bacteria	Proteobacteria	Alphaproteobacteria	Rhizobiales	Hyphomicrobiaceae	Rhodoplanes		0.508471	0.344286	0.0330063
Bacteria	Proteobacteria	Alphaproteobacteria	Rhizobiales	Beijerinckiaceae			0.0986803	0.103	0.0105152
Bacteria	Spirochaetes	Spirochaetes	Spirochaetales	Spirochaetaceae	Spirochaeta	aurantia	0.010987	0	0.00394775
Bacteria	Proteobacteria	Betaproteobacteria	Burkholderiales	Oxalobacteraceae			0.0031982	0	0.0182354
Bacteria	Acidobacteria	Acidobacteriia	Acidobacteriales	Koribacteraceae	Candidatus Koribacter		0.0244239	0.0067008	0.0309022
Bacteria	Actinobacteria	Thermoleophilia	Gaiellales	Gaiellaceae			0.0175495	0.0150961	0.0190165
Bacteria	Proteobacteria	Gammaproteobacteria	Xanthomonadales	Sinobacteraceae			0	0.0204222	0.0229483
Bacteria	Proteobacteria	Deltaproteobacteria	Myxococcales				0.0679476	0.0813712	0.0330063
Bacteria	Planctomycetes	Phycisphaerae	Phycisphaerales				0.0144485	0.00163876	0.00829922

## Sheet: WT Fungi Active
Supplementary dataset 1 : List of bacterial and fungal OTUs identified as rhythmic in dawn vs dusk comparisons under 12L12D.
Kruskal-Wallis pairwise testing was used to compare the relative abundance of different OTUs
Kingdom	Phylum	Class	Order	Family	Genus	Species	Evening Abundance	Morning Abundance	q value	Fungal Guild
Fungi	Ascomycota	Eurotiomycetes	Chaetothyriales	Herpotrichiellaceae	unidentified	Herpotrichiellaceae sp	7.04073	2.13482	0.00902344	-
Fungi	Ascomycota	Dothideomycetes	Pleosporales	unidentified	unidentified	Pleosporales sp	3.31895	0.690875	0.0282801	-
Fungi	Ascomycota	Leotiomycetes	Helotiales	Incertae sedis	Tetracladium	Tetracladium sp	0.331766	0.0386822	0.0159707	Undefined Saprotroph
Fungi	Ascomycota	Dothideomycetes	Pleosporales	Leptosphaeriaceae	Leptosphaeria	Leptosphaeria sp	1.5501	0.434127	0.0282801	Plant Pathogen
Fungi	Ascomycota	Ascomycota Incertae sedis	Incertae sedis	Incertae sedis	Ciliophora	Ciliophora sp	0.443159	0.0223297	0.0342661	-
Fungi	unidentified	unidentified unidentified	unidentified	unidentified	unidentified	Fungi sp	0.19737	0	0.0186029	-

[truncated: 5 more sheets: lhy-11 Bacteria Active, lhy-11 Fungi Active, lhy-ox Bacteria Active, lhy-ox Fungi Active, Soil Bacteria Active]
