# Supplementary material for: Circadian rhythms in the plant host influence rhythmicity of rhizosphere microbiota
Source: BMC Biol. 2022 Oct 20;20:235. doi: 10.1186/s12915-022-01430-z (PMC9585842; doi:10.1186/s12915-022-01430-z)
Supplement: Supplementary file 3 — Additional file 3. Lists of bacterial and fungal OTUs identified as rhythmic through analysis of a 72-hour time-course under 12L12D. [file 12915_2022_1430_MOESM3_ESM.xlsx]

## Sheet: wt bacteria
Supplementary Dataset 2:List of bacterial and fungal OTUs identified as rhythmic through analysis of a 72-hour time-course under 12L12D.
OTU rhythmicity was detected using MetaCycle. Periods, phases and Benjamin-Hochberg-corrected p values (BHQ) were calculated using Meta2D. The predicted period and phase of the rhythm are shown, together with the relative abundance of the taxonomic group relative to the overall fungal or bacterial population.
Taxonomy								Metacycle Analysis Results				Time from dawn (h)
Kingdom	Phylum	Class	Order	Family	Genus	Species	Level	BHQ	Period (h)	Phase (h from dawn)	Mean Relative Abundance (%)	1.5	4.5	7.5	10.5	13.5	16.5	19.5	22.5	25.5	28.5	31.5	34.5	37.5	40.5	43.5	46.5	49.5	52.5	55.5	58.5	61.5	64.5	67.5
Bacteria	Cyanobacteria	ML635J-21					OTU	1.59e-09	24.1	8	0.015	0.019991	0.0203215	0.02343	0.0192141	0.00579811	0.00579811	0.00331301	0.00614059	0.0150459	0.0230452	0.0206819	0.0157924	0.00996923	0.00403193	0.0028962	0.0150239	0.0255866	0.0267468	0.0283656	0.0212137	0.0143082	0.011785	0.00683717
Bacteria	Proteobacteria	Deltaproteobacteria	Myxococcales	Myxococcaceae	Anaeromyxobacter		OTU	9.39e-09	20	0.4	0.00509	0.00805283	0.00805283	0	0	0	0.00919879	0.0158248	0.00662603	0	0.00180447	0.00180447	0.0039582	0.0100061	0.011316	0.00526815	0	0	0	0.00861586	0.0147518	0.00817904	0.00204307	0.00161223
Bacteria	Proteobacteria	Gammaproteobacteria	Xanthomonadales	Xanthomonadaceae			OTU	4.22e-08	20.9	6.8	0.053	0.0201321	0.0707223	0.13225	0.0868655	0.0225997	0.0219937	0.0211645	0.0448408	0.0771492	0.0993986	0.0776267	0.0508508	0.033829	0.0311524	0.0239688	0.0586835	0.102894	0.0670381	0.0307016	0.0189511	0.0245258	0.0506654	0.0520553
Bacteria	Acidobacteria	Acidobacteria-6	iii1-15				OTU	4.22e-08	18.1	2.4	0.0302	0.0473292	0.0327796	0.0126476	0.00780803	0.0136061	0.0471926	0.0612726	0.0368435	0.0218528	0.00849628	0.025783	0.0439441	0.0399138	0.0313141	0.0305476	0.0222283	0.031769	0.0402058	0.0326735	0.0398389	0.0224963	0.0128812	0.0317971
Bacteria	Planctomycetes	C6	MVS-107				OTU	5.16e-08	20	19	0.0328	0.0476114	0.0366166	0.0180388	0.0330312	0.0466165	0.0507888	0.0541005	0.0378144	0.013754	0.00966154	0.017073	0.0355834	0.0539518	0.0571983	0.0347672	0.0057924	0.0201884	0.0312616	0.0369208	0.0503915	0.0327162	0.0135913	0.0167047
Bacteria	Acidobacteria	[Chloracidobacteria]					OTU	6.53e-08	23.9	14.6	0.00289	0	0	0.00480354	0.00480354	0.00579811	0.00579811	0.00331301	0.00331301	0	0	0.00246378	0.00444288	0.00601103	0.00403193	0	0	0	0	0.00215397	0.00624461	0.00613372	0.00384943	0.00341859
Bacteria	Planctomycetes	Planctomycetia	Gemmatales	Gemmataceae			OTU	7.23e-08	20.8	17.1	0.0396	0.0437261	0.0408324	0.0270582	0.0326293	0.0443102	0.0582872	0.0620129	0.0467826	0.0242965	0.0181578	0.0231457	0.0400263	0.051899	0.0505323	0.0263407	0.0169788	0.0237082	0.0288759	0.0415321	0.0623375	0.0633825	0.042107	0.041023
Bacteria	Gemmatimonadetes	Gemmatimonadetes					OTU	7.23e-08	24	17.2	0.0112	0.00388531	0.00421585	0.00901939	0.0152142	0.0191079	0.0270947	0.0183976	0.00565515	0.00565515	0	0.00246378	0.00642198	0.0221019	0.0234118	0.00816435	0.00774727	0.00485107	0.00221464	0.00867654	0.0166885	0.0122697	0.0164939	0.0176753
Bacteria	Chloroflexi	Thermomicrobia	JG30-KF-CM45				OTU	7.23e-08	29.9	26.2	0.00354	0.00402641	0.00402641	0	0	0	0	0.00331301	0.00896816	0.0105425	0.00488735	0.00246378	0.00246378	0	0	0	0.00242554	0.00242554	0.00442929	0.0130451	0.0127065	0.00409065	0	0.00161223
Bacteria	Firmicutes	Bacilli	Bacillales	Bacillaceae	Virgibacillus		OTU	1.92e-07	27.4	23.1	0.0129	0.0156823	0.00824226	0.00421585	0.00520535	0.00810441	0.0120978	0.0158248	0.0207639	0.0190252	0.00849628	0.00607272	0.00642198	0.00597417	0.00728412	0.0197491	0.0217576	0.0207356	0.0201029	0.0195677	0.0170144	0.0122629	0.00997863	0.0114797
Bacteria	Proteobacteria	Deltaproteobacteria	Myxococcales	Haliangiaceae			OTU	1.98e-07	19.9	2.2	0.00975	0.0240174	0.0201321	0	0	0.00289905	0.0120978	0.0224508	0.0245624	0.0113103	0	0	0.0019791	0.008027	0.011316	0.00816435	0.00532174	0.00242554	0.00442929	0.0108912	0.0228245	0.0204487	0.00589249	0.00503081
Bacteria	Proteobacteria	Deltaproteobacteria	[Entotheonellales]	[Entotheonellaceae]			OTU	2.17e-07	20.3	19.4	0.0603	0.0632938	0.0490747	0.0408811	0.0474418	0.0466165	0.105982	0.125858	0.0826552	0.0518044	0.0212407	0.0361239	0.0666836	0.0940131	0.0939422	0.0568883	0.0464836	0.0358359	0.0377345	0.0590066	0.0709534	0.0654256	0.0423437	0.0472778
Bacteria	Planctomycetes	Planctomycetia	Planctomycetales	Planctomycetaceae	Planctomyces		OTU	4.05e-07	26.5	16.9	0.00738	0.00388531	0.00421585	0.00421585	0.00260268	0.017098	0.0190947	0.0112254	0.00662603	0.00244367	0.00244367	0.00246378	0.00246378	0.0060479	0.0139501	0.0136946	0.0154945	0.00970214	0	0	0.00204532	0.0102176	0.00997863	0.00986749
Bacteria	Planctomycetes	Phycisphaerae	WD2101				OTU	4.47e-07	20.6	1.7	0.00632	0.011797	0.0124581	0.0084317	0	0.00289905	0.00749845	0.0112254	0.0094536	0.00771492	0.00669181	0.00180447	0.0019791	0.0019791	0.00526815	0.0110605	0.0057924	0	0	0.00215397	0.00624461	0.0102199	0.0133546	0.00722543
Bacteria	Proteobacteria	Deltaproteobacteria					OTU	6.23e-07	23.8	5.8	0.0245	0.0276205	0.0331585	0.0354899	0.0248213	0.0162088	0.0149969	0.0158248	0.0151088	0.0280321	0.0321807	0.027414	0.02072	0.0180331	0.019998	0.0107984	0.0150239	0.0457751	0.0513645	0.0371028	0.0316576	0.0163581	0.0113116	0.0136743
Bacteria	Proteobacteria	Deltaproteobacteria	Myxococcales				OTU	7.23e-07	21.2	17.6	0.0244	0.0316469	0.0203215	0.00421585	0.0208214	0.0585091	0.0652841	0.0607265	0.047268	0.0190252	0.00488735	0	0.019791	0.0379347	0.0339481	0.0215968	0.0057924	0	0.00885857	0.0217824	0.0231504	0.0265712	0.0217636	0.0070313
Bacteria	Acidobacteria	Acidobacteria-6	iii1-15				OTU	7.6e-07	19.9	17	0.0372	0.0437261	0.0366166	0.0372529	0.0366292	0.0367986	0.0703851	0.0645856	0.0401565	0.0316275	0.0236844	0.0262688	0.046933	0.0538781	0.037362	0.0247552	0.0188614	0.0207356	0.0311761	0.0500266	0.0527627	0.0286255	0.0208168	0.0223179
Bacteria	Actinobacteria	Acidimicrobiia	Acidimicrobiales	C111			OTU	8.5e-07	20.2	18.9	0.0182	0.023594	0.00805283	0.00480354	0.0178169	0.0217105	0.0270947	0.0349626	0.0278754	0.013754	0.00785708	0.0152685	0.0197506	0.0219913	0.0305343	0.0242309	0.0106435	0.00485107	0.0177171	0.028487	0.0209964	0.0183989	0.011785	0.00683717
Bacteria	Actinobacteria	Thermoleophilia	Solirubrobacterales				OTU	9.9e-07	21.2	2	0.0202	0.0319291	0.0283743	0.00901939	0.00740621	0.00840079	0.0241957	0.0316496	0.0273899	0.0214689	0.0199623	0.0150951	0.0103802	0.0179962	0.0258843	0.0215968	0.0203456	0.0212827	0.0133734	0.0131058	0.0207792	0.0265757	0.0230966	0.0253482
Bacteria	Proteobacteria	Deltaproteobacteria	Myxococcales	OM27			OTU	1.14e-06	23.4	7.2	0.0497	0.0315058	0.0668853	0.102841	0.0636514	0.0243132	0.0270947	0.0382757	0.0424987	0.0519447	0.0960894	0.0987945	0.0439038	0.0340502	0.0379801	0.024493	0.0426461	0.0474165	0.0643957	0.0746304	0.0482375	0.0327162	0.0244295	0.0243184
Bacteria	Acidobacteria	Acidobacteria-6	iii1-15	mb2424			OTU	1.14e-06	21.1	2	0.033	0.0477525	0.040643	0.0084317	0.0156161	0.0330104	0.0311925	0.0369893	0.0599496	0.0538642	0.0243236	0.0195368	0.0182562	0.024081	0.0392163	0.0471384	0.040619	0.0145532	0.0132879	0.0305196	0.031549	0.0429202	0.0430538	0.043471
Bacteria	Chloroflexi	C0119					OTU	1.14e-06	19.5	12.2	0.0057	0.00402641	0.00402641	0.00480354	0.00480354	0.0115962	0.0161956	0.00459939	0	0	0.0054134	0.00787719	0.00840108	0.00795327	0.00465004	0.00263407	0.00242554	0.00915501	0.0133734	0.00664393	0.00204532	0.00204532	0.00180636	0.00664304
Bacteria	Actinobacteria	Acidimicrobiia	Acidimicrobiales				OTU	1.16e-06	20.3	13.3	0.0048	0	0	0.00960707	0.0174151	0.0136061	0.00579811	0	0	0.00488735	0.0121052	0.0121454	0.00492756	0	0	0	0.00242554	0.00915501	0.00672948	0.00215397	0.00419929	0.00204532	0	0.00322445
Bacteria	Proteobacteria	Deltaproteobacteria	Myxococcales	Cystobacterineae			OTU	1.23e-06	22.1	20.6	0.00675	0.011797	0.00402641	0	0.00520535	0.00810441	0.00749845	0.0145384	0.00993904	0.00244367	0.00244367	0	0.0039582	0.00799013	0.0198364	0.0187006	0.00532174	0.00242554	0	0.00215397	0.00419929	0.00613146	0.0113116	0.00722543
Bacteria	Verrucomicrobia	[Pedosphaerae]	[Pedosphaerales]	R4-41B			OTU	1.5e-06	23.4	17.5	0.00892	0	0	0.00480354	0.00480354	0.0115962	0.020795	0.0158248	0.0094536	0.00527125	0.00966154	0.00721787	0.0079164	0.0119483	0.0145682	0.0105363	0	0	0	0.00430793	0.0145346	0.0183989	0.0208168	0.0126445
Bacteria	Planctomycetes	Pla4					OTU	1.83e-06	22.3	18.3	0.0249	0.0471881	0.0161057	0.00480354	0.0256249	0.049812	0.0611863	0.0421348	0.0155942	0.00809882	0.00244367	0.00739135	0.0311406	0.0519727	0.0519302	0.0352915	0.0115848	0	0.00664393	0.0195677	0.0170144	0.0245213	0.0294625	0.0122562
Bacteria	Proteobacteria	Deltaproteobacteria	MIZ46				OTU	3.13e-06	20.7	16.2	0.00731	0.0156823	0.00402641	0	0	0.0202934	0.0202934	0.0132521	0.0132521	0	0	0	0.0039582	0.014038	0.0127139	0.00553027	0.0028962	0	0.00442929	0.0108912	0.00850722	0.0102176	0.00817227	0
Bacteria	Planctomycetes	Phycisphaerae	Phycisphaerales				OTU	3.13e-06	23.3	17.1	0.00345	0.00388531	0	0	0.00260268	0.00550173	0.00749845	0.00791241	0.00331301	0	0	0	0.0059373	0.00795327	0.00465004	0.00263407	0	0	0	0.00215397	0.00215397	0.0061292	0.0115483	0.00541908
Bacteria	Verrucomicrobia	[Spartobacteria]	[Chthoniobacterales]	[Chthoniobacteraceae]	Ellin506		OTU	3.53e-06	23.4	2.4	0.00644	0.0119381	0.00805283	0.00480354	0.00480354	0.00289905	0.00289905	0.00331301	0.00896816	0.0129862	0.01094	0.00360894	0	0	0	0.0028962	0.0125983	0.0164316	0.00894412	0.00436861	0.00624461	0.00409065	0.00541908	0.011868
Bacteria	Verrucomicrobia	[Pedosphaerae]	[Pedosphaerales]	[Pedosphaeraceae]	Pedosphaera		OTU	4.17e-06	18	18	0.00569	0.00805283	0.00805283	0	0	0	0.00919879	0.0125118	0.00331301	0	0.00180447	0.00180447	0.0098955	0.0119115	0.00465004	0.00263407	0.00242554	0.00915501	0.0111588	0.0108912	0.0064619	0.00408614	0.00769885	0.00522494
Bacteria	Proteobacteria	Deltaproteobacteria	Myxococcales				OTU	4.56e-06	22.7	6.1	0.0148	0.00805283	0.0207004	0.0270582	0.0222186	0.0136061	0.0103975	0.00791241	0.00896816	0.0105425	0.0175186	0.0224864	0.0157924	0.0059373	0.00263407	0.00263407	0.00485107	0.031769	0.0379911	0.0196891	0.0147518	0.0122652	0.0133546	0.00883766
Bacteria	Chloroflexi	Thermomicrobia	JG30-KF-CM45				OTU	4.98e-06	21.7	17.9	0.0433	0.0396997	0.0410219	0.0408811	0.0422364	0.0501083	0.0640854	0.0454478	0.0330451	0.027124	0.0253757	0.0476101	0.0552937	0.0519359	0.0525483	0.0350293	0.032944	0.0242554	0.0354343	0.0569739	0.0522195	0.0511105	0.0475261	0.0432176
Bacteria	Acidobacteria	Acidobacteria-6	iii1-15				OTU	4.98e-06	20.3	1.2	0.0339	0.0474703	0.036806	0.0270582	0.0300267	0.0272123	0.0345932	0.0495011	0.0519523	0.0449976	0.0231583	0.0085365	0.0227395	0.0480514	0.0618484	0.0605709	0.0386641	0.00970214	0.00885857	0.0217824	0.039513	0.0388476	0.0194838	0.0281844
Bacteria	Actinobacteria	Thermoleophilia	Solirubrobacterales				OTU	5.04e-06	29.7	7.4	0.00402	0.00402641	0.00824226	0.00901939	0.00740621	0.00550173	0.00289905	0.00331301	0.00331301	0	0.00180447	0.00426825	0.00642198	0.0120221	0.00806387	0	0	0	0	0	0.00204532	0.00204532	0.00361272	0.0084494
Bacteria	Chloroflexi	Anaerolineae	SBR1031	A4b			OTU	6.52e-06	28.4	27.9	0.124	0.135064	0.177303	0.145588	0.0684549	0.0706981	0.110275	0.104888	0.117557	0.148503	0.1853	0.171181	0.112041	0.0918865	0.104317	0.0724306	0.0920982	0.144912	0.140378	0.137702	0.173021	0.149264	0.089633	0.118097
Bacteria	Planctomycetes	Planctomycetia	Gemmatales	Gemmataceae			OTU	6.93e-06	18.3	14.9	0.00428	0.00388531	0	0	0	0.00869716	0.0132966	0.00459939	0	0	0.00360894	0.00360894	0.0079164	0.0079164	0.00263407	0.00263407	0.00485107	0.0115805	0.0111588	0.00658325	0.00215397	0	0	0.00322445
Bacteria	BHI80-139						OTU	7.84e-06	26.5	12.3	0.00291	0	0	0	0.00520535	0.00810441	0.00289905	0	0	0	0.00180447	0.00426825	0.00246378	0.00403193	0.00666601	0.00553027	0.0028962	0	0	0	0.00204532	0.00613146	0.00950521	0.00541908
Bacteria	Proteobacteria	Gammaproteobacteria	Xanthomonadales	Sinobacteraceae			OTU	7.99e-06	23.4	15.6	0.0201	0.0198499	0.0120792	0.0240177	0.029223	0.0254987	0.0432903	0.039562	0.0193926	0.00771492	0.00669181	0.00919582	0.0212451	0.0259495	0.0252662	0.0160666	0.0125983	0.00970214	0.00221464	0.00652257	0.0227159	0.0388386	0.0276561	0.0168988
Bacteria	Proteobacteria	Deltaproteobacteria	Myxococcales				OTU	7.99e-06	29.8	4.2	0.0104	0.0198499	0.0205109	0.0084317	0.00260268	0.00550173	0.00289905	0	0.00565515	0.0105425	0.0121052	0.0121454	0.0187813	0.0199016	0.011316	0.00816435	0.00774727	0.00485107	0.00221464	0.00867654	0.0146432	0.0204397	0.0158711	0.00522494
Bacteria	Actinobacteria	Actinobacteria	Actinomycetales				OTU	8.25e-06	21.5	1.4	0.0135	0.0119381	0.0122687	0.00901939	0.00740621	0.00550173	0.00749845	0.0244775	0.0255332	0.0129862	0.00733102	0.00492756	0.00690667	0.008027	0.0218523	0.0187006	0.0101728	0.00727661	0.00664393	0.0109519	0.0145346	0.0183989	0.0280422	0.0311555
Bacteria	Proteobacteria	Deltaproteobacteria	Myxococcales	Haliangiaceae			OTU	9.14e-06	23	19.1	0.0349	0.0433028	0.0245374	0.0228423	0.0300267	0.0446066	0.0381893	0.0323899	0.037329	0.0239126	0.0169926	0.0195368	0.0360681	0.0479408	0.039996	0.0447664	0.0362386	0.0140061	0.015588	0.0282443	0.0480202	0.0531514	0.0552249	0.0500548
Bacteria	Planctomycetes	Planctomycetia	Gemmatales	Isosphaeraceae			OTU	9.2e-06	26.7	23	0.0129	0.011797	0.00824226	0.00901939	0.00740621	0.00840079	0.0103975	0.0145384	0.0184218	0.0133701	0.0103008	0.0054134	0.0019791	0.008027	0.0139501	0.0136946	0.0276222	0.0285593	0.0178027	0.0175351	0.0125979	0.0102221	0.0113116	0.0152866
Bacteria	Actinobacteria	Acidimicrobiia	Acidimicrobiales				OTU	1.06e-05	19.6	18.5	0.0633	0.0873111	0.0818543	0.0487251	0.0400355	0.0440138	0.064587	0.0844637	0.0628622	0.0417861	0.0328199	0.042856	0.0755694	0.0899074	0.0806102	0.048724	0.0557151	0.0546931	0.0511079	0.0742663	0.0938865	0.0797428	0.0549882	0.0663712
Bacteria	Planctomycetes	Planctomycetia	Gemmatales	Isosphaeraceae	Nostocoida	limicola III	OTU	1.06e-05	20.4	16.2	0.0136	0.00402641	0.00402641	0.00960707	0.0122097	0.019997	0.0311925	0.0171112	0.00896816	0.00565515	0.0054134	0.0128048	0.0172869	0.0179594	0.0159661	0.00790222	0.00242554	0.00242554	0.0287904	0.0352523	0.0146432	0.0163536	0.00817227	0.01451
Bacteria	Gemmatimonadetes	Gemm-1					OTU	1.13e-05	18.3	5	0.0117	0.019991	0.0287532	0.0174511	0.0100089	0.00810441	0.0120978	0.0191378	0.0240769	0.0141379	0	0.00246378	0.00642198	0.0100061	0.0244864	0.0184385	0.00727661	0.00727661	0.00221464	0.00867654	0.0125979	0.00817904	0.00384943	0.00341859
Bacteria	Verrucomicrobia	[Pedosphaerae]	[Pedosphaerales]	auto67_4W			OTU	1.21e-05	20	12.2	0.0147	0.0116559	0.0084317	0.0132352	0.0126116	0.0194042	0.0299938	0.0183976	0.00282757	0.0101586	0.0145489	0.017073	0.0217297	0.0239704	0.0120958	0.0057924	0.0154945	0.0231611	0.0201029	0.0174138	0.0148605	0.0102199	0.00793556	0.00664304
Bacteria	Proteobacteria	Betaproteobacteria					OTU	1.36e-05	23.9	13.3	0.00132	0	0	0	0.00260268	0.00260268	0	0	0	0	0	0.00246378	0.00246378	0.00201597	0.00201597	0	0	0	0.00221464	0.00221464	0.00409065	0.00409065	0.00180636	0.00180636
Bacteria	Planctomycetes	Planctomycetia	Gemmatales	Isosphaeraceae			OTU	1.38e-05	20.7	2.4	0.0383	0.0631526	0.0492642	0.0402934	0.0322275	0.0246096	0.0391926	0.0507875	0.0458117	0.034839	0.0212407	0.0213413	0.0301308	0.0339396	0.0372003	0.0500346	0.060494	0.031532	0.0110732	0.0347668	0.0441469	0.0408839	0.042107	0.041023
Bacteria	Planctomycetes	Planctomycetia	Gemmatales	Gemmataceae			OTU	1.64e-05	21.2	19.4	0.0134	0.0197087	0.00805283	0	0.00780803	0.0194042	0.020795	0.0257639	0.0278754	0.013754	0.00424814	0.00180447	0.0079164	0.0179962	0.0206161	0.0163287	0.00821794	0.00915501	0.0111588	0.00873722	0.0165799	0.0163581	0.0113116	0.0136743
Bacteria	Cyanobacteria	4C0d-2	MLE1-12				OTU	1.64e-05	27.3	23.6	0.00489	0	0	0	0.00260268	0.00260268	0	0.00331301	0.0146233	0.013754	0.00605261	0.00360894	0	0.00201597	0.00465004	0.00553027	0.0101728	0.0140061	0.0133734	0.0087979	0.00215397	0	0.00180636	0.00341859
Bacteria	Planctomycetes	Planctomycetia	Gemmatales	Gemmataceae	Gemmata		OTU	1.64e-05	20.5	18.6	0.00383	0.00777061	0	0	0.00260268	0.00840079	0.0103975	0.0112254	0.00662603	0	0	0.00492756	0.00888577	0.00597417	0.00465004	0.00263407	0	0	0	0.00215397	0.00624461	0.00409065	0	0.00161223
Bacteria	Proteobacteria	Betaproteobacteria					OTU	1.92e-05	18.3	1.3	0.0171	0.0234529	0.0124581	0.0132352	0.0126116	0.0223033	0.0236941	0.0224508	0.0189072	0.00565515	0.00180447	0.00673203	0.0227395	0.0339396	0.0213959	0.0110605	0.013069	0.0207356	0.0245322	0.021843	0.0189511	0.0143105	0.0115483	0.0167047
Bacteria	Proteobacteria	Deltaproteobacteria	Myxococcales	Haliangiaceae			OTU	2.02e-05	20.5	12.4	0.126	0.0750908	0.107907	0.129312	0.153941	0.165876	0.0925743	0.0627531	0.0736871	0.104797	0.153872	0.25547	0.210068	0.0698584	0.0954732	0.144311	0.122328	0.202742	0.225732	0.102996	0.0858138	0.0797315	0.0995243	0.086182
Bacteria	Bacteroidetes	Cytophagia	Cytophagales	Cytophagaceae	Emticicia		OTU	2.05e-05	18.2	15.8	0.0117	0.0116559	0.00421585	0.00421585	0.0156161	0.0214142	0.0103975	0.00459939	0.00282757	0.00771492	0.00849628	0.0208554	0.027142	0.0159434	0.00868197	0.00553027	0.0101728	0.0207356	0.0178882	0.00658325	0.00419929	0.00817453	0.0187737	0.0142567
Bacteria	Verrucomicrobia	Opitutae	Opitutales	Opitutaceae			OTU	2.05e-05	21.3	16.1	0.0412	0.0552409	0.0283743	0.0186265	0.0378347	0.0669099	0.0664828	0.042875	0.0255332	0.0252045	0.0267673	0.0318557	0.0741153	0.0918128	0.0634079	0.055827	0.0347544	0	0.00885857	0.043322	0.0549167	0.0408839	0.0330752	0.0207056
Bacteria	Bacteroidetes	[Saprospirae]	[Saprospirales]	Chitinophagaceae			OTU	2.05e-05	18.4	15	0.0152	0.0237352	0.0120792	0	0.0130134	0.0217105	0.0224953	0.0137982	0	0.0122184	0.0140228	0.0215147	0.0296058	0.0159434	0.00868197	0.00553027	0.00774727	0.01831	0.0245322	0.0175351	0.0166885	0.0163558	0.0133546	0.0217355
Bacteria	Chloroflexi	C0119					OTU	2.09e-05	21.5	5.6	0.0246	0.0238763	0.0371849	0.0354899	0.019616	0.0139025	0.00869716	0.00993904	0.0127666	0.0199333	0.0495861	0.0521907	0.0216894	0.008027	0.0165842	0.0221211	0.0455423	0.0608754	0.0424204	0.0176565	0.00828994	0.0122652	0.0133546	0.0136743
Bacteria	Actinobacteria	Actinobacteria	Actinomycetales	Micromonosporaceae			OTU	2.1e-05	29.5	25.7	0.0433	0.0548176	0.0205109	0.0132352	0.00740621	0.00550173	0.0396942	0.0434212	0.0292466	0.11548	0.123536	0.0356035	0.0187813	0.0299814	0.02403	0.0136946	0.0373244	0.0651793	0.066867	0.0655291	0.0793519	0.0511286	0.0167306	0.0384401
Bacteria	Planctomycetes	Planctomycetia	Gemmatales	Gemmataceae			OTU	2.33e-05	22.6	19.3	0.012	0.011797	0.00824226	0.00421585	0.00260268	0.0112998	0.017896	0.0125118	0.00614059	0.00282757	0.00180447	0.00180447	0.0158328	0.0299446	0.0246481	0.0163287	0.0154945	0.00970214	0	0.00861586	0.0188425	0.0163558	0.0205801	0.0176753
Bacteria	Bacteroidetes	Sphingobacteriia	Sphingobacteriales				OTU	2.5e-05	21.1	1.1	0.005	0.00791172	0.00824226	0.00421585	0	0.00289905	0.00289905	0.00331301	0.00614059	0.00527125	0.00244367	0	0.0039582	0.00597417	0.00991819	0.0136946	0.00821794	0.00242554	0	0	0.00409065	0.00613372	0.00565578	0.0116739
Bacteria	Planctomycetes	Planctomycetia	Gemmatales	Isosphaeraceae			OTU	2.65e-05	19.9	16.9	0.00783	0.00791172	0.00824226	0.00421585	0.00520535	0.00810441	0.00749845	0.0112254	0.00662603	0	0.00360894	0.00607272	0.00642198	0.0120221	0.0106979	0.00553027	0.00532174	0.00242554	0.00885857	0.0239363	0.0171231	0.00817453	0.0061292	0.00483668
Bacteria	Verrucomicrobia	[Pedosphaerae]	[Pedosphaerales]				OTU	2.87e-05	20.2	19.1	0.0129	0.0119381	0.0122687	0.0138229	0.0148124	0.0110035	0.0241957	0.0283366	0.0184218	0.0133701	0.00488735	0	0.0098955	0.0219913	0.0279002	0.0158044	0.00485107	0.00485107	0.00221464	0.00652257	0.0165799	0.0163581	0.00950521	0.0070313
Bacteria	Acidobacteria	[Chloracidobacteria]	11-24				OTU	2.98e-05	27.6	15.2	0.00377	0	0	0.00480354	0.00480354	0.00579811	0.0149969	0.00919879	0.00282757	0.00282757	0	0	0.0059373	0.00996923	0.00930008	0.00816435	0.0028962	0	0	0	0	0	0.00180636	0.00341859
Bacteria	Firmicutes	Bacilli	Bacillales	Bacillaceae	Anoxybacillus		OTU	3e-05	20.7	12.4	0.0128	0.00777061	0.00421585	0.0138229	0.0174151	0.0165052	0.0132966	0.00791241	0.00896816	0.00809882	0.00605261	0.0134641	0.0256879	0.0198647	0.0145682	0.0105363	0.00485107	0.01831	0.0245322	0.0196891	0.0127065	0.0102199	0.00974192	0.00683717
Bacteria	Acidobacteria	Solibacteres	Solibacterales	Solibacteraceae	Candidatus Solibacter		OTU	3e-05	19.7	0.5	0.0811	0.103558	0.0893388	0.0456846	0.0522453	0.0756071	0.0889781	0.0898034	0.0954218	0.069294	0.0395117	0.0397329	0.0924119	0.115709	0.0820081	0.0605709	0.0532174	0.0511733	0.0867133	0.12226	0.12587	0.112439	0.0743226	0.0994515
Bacteria	Planctomycetes	Planctomycetia	Pirellulales	Pirellulaceae	Pirellula		OTU	3.88e-05	23.1	7.2	0.0148	0.0201321	0.0243479	0.02343	0.0218168	0.0112998	0.00869716	0	0.00565515	0.00809882	0.0204884	0.0278998	0.0197506	0.0139274	0.00666601	0.00263407	0.00242554	0.022614	0.0423349	0.0243004	0.00215397	0.0102153	0.0138281	0.00683717
Bacteria	Proteobacteria	Alphaproteobacteria	Rhizobiales	Methylocystaceae			OTU	4.18e-05	27.7	17.7	0.00456	0	0	0.00480354	0.00740621	0.00260268	0.00919879	0.0158248	0.0094536	0.00282757	0	0	0.0019791	0.0019791	0.00526815	0.00816435	0.0101728	0.00727661	0.00221464	0.00221464	0.00204532	0.00408839	0.00384943	0.00341859
Bacteria	Planctomycetes	Planctomycetia	Gemmatales	Isosphaeraceae			OTU	4.18e-05	26.6	11	0.00806	0	0.0126476	0.0222546	0.0200178	0.0133098	0.00289905	0	0	0	0	0.00492756	0.012844	0.0079164	0.00526815	0.00526815	0.00485107	0.00485107	0	0.0064619	0.0166885	0.0183989	0.011785	0.0148983
Bacteria	Proteobacteria	Deltaproteobacteria	Myxococcales				OTU	4.25e-05	18	2.6	0.193	0.221951	0.221783	0.217053	0.185155	0.163635	0.185956	0.246413	0.252335	0.16662	0.1094	0.100148	0.159055	0.276434	0.270996	0.133002	0.118635	0.155945	0.125047	0.289845	0.349864	0.173776	0.15075	0.168346
Bacteria	Planctomycetes	Planctomycetia	Gemmatales	Isosphaeraceae			OTU	4.37e-05	21.4	1	0.0128	0.0158234	0.0122687	0.00421585	0.00260268	0.00260268	0.00919879	0.0125118	0.023106	0.019793	0.00360894	0.00360894	0.0138537	0.0138537	0.00526815	0.0226453	0.0295049	0.0121277	0	0.00430793	0.0124892	0.0204397	0.0285156	0.0210939
Bacteria	Verrucomicrobia	[Pedosphaerae]	[Pedosphaerales]	Ellin515			OTU	4.5e-05	18.2	4.8	0.153	0.18197	0.185356	0.150391	0.125312	0.0995592	0.133076	0.233707	0.234313	0.167772	0.116504	0.0899456	0.160146	0.199348	0.202424	0.15566	0.109475	0.17183	0.160652	0.150444	0.155591	0.130835	0.0953761	0.115126
Bacteria	BRC1	PRR-11					OTU	4.5e-05	23.5	17.4	0.00303	0	0	0	0.00260268	0.00550173	0.00749845	0.0112254	0.00662603	0	0	0	0.0039582	0.0039582	0.00263407	0.00263407	0	0	0	0	0.00204532	0.00613146	0.00950521	0.00541908
Bacteria	Actinobacteria	Actinobacteria	Actinomycetales	Propionibacteriaceae	Microlunatus		OTU	5.12e-05	18.2	3.8	0.133	0.147425	0.210083	0.143825	0.100892	0.143638	0.159363	0.154389	0.172337	0.127905	0.0804884	0.107851	0.12642	0.166072	0.185707	0.107198	0.0906139	0.124176	0.142422	0.151051	0.123825	0.104264	0.0898697	0.101781
Bacteria	Proteobacteria	Alphaproteobacteria	Rhodospirillales	Rhodospirillaceae			OTU	5.12e-05	20.2	2.4	0.0119	0.0240174	0.0201321	0.00480354	0.00480354	0.00869716	0.017896	0.00919879	0.019793	0.019793	0.0054134	0.0054134	0.0059373	0.0119852	0.0218523	0.0187006	0.0028962	0.00672948	0.00672948	0.00861586	0.0147518	0.0163513	0.0120217	0.00664304
Bacteria	Bacteroidetes	VC2_1_Bac22					OTU	5.24e-05	28.6	0.8	0.00347	0.00388531	0.0084317	0.0084317	0	0	0	0	0	0.00733102	0.01094	0.00607272	0.00246378	0	0	0	0	0	0.00221464	0.00867654	0.00850722	0.00408839	0.00384943	0.00503081
Bacteria	Planctomycetes	Planctomycetia	Gemmatales	Gemmataceae			OTU	5.33e-05	29.8	5.6	0.00456	0.00388531	0.0126476	0.0126476	0	0.00289905	0.00289905	0	0	0.00244367	0.00424814	0.00673203	0.00888577	0.00597417	0.00465004	0.00553027	0.0028962	0	0	0.00430793	0.00430793	0.00408614	0.00589249	0.00986749
Bacteria	Proteobacteria	Alphaproteobacteria	Rhodospirillales	Rhodospirillaceae	Magnetospirillum		OTU	5.95e-05	20.6	19.3	0.00324	0.00388531	0	0	0.00260268	0.00260268	0.00459939	0.00791241	0.00331301	0.00244367	0.00244367	0	0.0059373	0.00795327	0.00201597	0	0	0	0.00442929	0.00442929	0.0081813	0.0081813	0.00180636	0.00180636
Bacteria	Acidobacteria	iii1-8	32-20				OTU	6e-05	19.9	15.4	0.0155	0.0198499	0.0162951	0.00901939	0.0152142	0.0220069	0.0253944	0.0204242	0.0122812	0.00809882	0.00605261	0.0159278	0.0162771	0.014038	0.015348	0.00526815	0	0.013459	0.0267468	0.0283656	0.0253044	0.0183989	0.011785	0.0116739
Bacteria	Bacteroidetes	Sphingobacteriia	Sphingobacteriales				OTU	6e-05	25.3	23.7	0.003	0.00402641	0.00402641	0	0	0	0.00459939	0.00459939	0.00565515	0.00809882	0.00244367	0	0	0.00201597	0.00201597	0	0.00727661	0.00727661	0.00442929	0.00442929	0	0	0	0.00806114
Bacteria	Chloroflexi	Anaerolineae	Caldilineales	Caldilineaceae			OTU	6.17e-05	23.3	17.7	0.0222	0.0159645	0.0205109	0.0180388	0.0226204	0.0246096	0.0345932	0.036249	0.0273899	0.0214689	0.0127444	0.0128048	0.0232242	0.0380084	0.035346	0.0189628	0.013069	0.0140061	0.0111588	0.0151991	0.0230418	0.0204442	0.0244295	0.0275428
Bacteria	Planctomycetes	Planctomycetia	Gemmatales	Isosphaeraceae			OTU	6.18e-05	26.2	16.4	0.00665	0.00388531	0.00421585	0.00901939	0.00480354	0.00579811	0.0103975	0.0112254	0.0094536	0.00282757	0	0	0.0039582	0.0120221	0.0159661	0.0107984	0.00532174	0.00242554	0.00442929	0.00873722	0.00635326	0.00408839	0.00565578	0.0116739
Bacteria	Gemmatimonadetes	Gemmatimonadetes					OTU	6.51e-05	20.6	18.4	0.003	0.00777061	0	0	0	0	0.00919879	0.00919879	0.00282757	0.00282757	0	0	0.0019791	0.0019791	0.00526815	0.00816435	0.0028962	0	0	0.00430793	0.00635326	0.00408839	0.00204307	0
Bacteria	Bacteroidetes	Sphingobacteriia	Sphingobacteriales				OTU	6.7e-05	26.3	24.7	0.00665	0.00791172	0.00402641	0	0.00260268	0.00550173	0.00289905	0.00331301	0.00614059	0.0126023	0.0151881	0.0054134	0	0	0.00263407	0.00263407	0.0121277	0.0255866	0.0223175	0.0110125	0.00215397	0	0.00361272	0.00522494
Bacteria	Proteobacteria	Alphaproteobacteria	Sphingomonadales	Sphingomonadaceae	Kaistobacter		OTU	6.7e-05	27.3	4	0.00443	0.0119381	0.00805283	0.00480354	0.00480354	0	0	0	0.00282757	0.00527125	0.00605261	0.0085365	0.00492756	0	0.00526815	0.00526815	0	0	0.00664393	0.0109519	0.00635326	0.00613146	0.00408614	0
Bacteria	Proteobacteria	Gammaproteobacteria	Xanthomonadales	Sinobacteraceae	Steroidobacter		OTU	7.09e-05	21	17.7	0.00559	0.00805283	0.00805283	0	0.00260268	0.00550173	0.00749845	0.0112254	0.00662603	0.00244367	0.00605261	0.00360894	0.0059373	0.0140012	0.0106979	0.00842647	0.0057924	0	0	0	0.00409065	0.0102199	0.0061292	0.00161223
Bacteria	Armatimonadetes	0319-6E2					OTU	7.15e-05	20.2	1.3	0.00679	0.00805283	0.00805283	0	0.00260268	0.00260268	0	0.0165651	0.0165651	0	0.00180447	0.00426825	0.00444288	0.010043	0.013332	0.00526815	0	0	0	0.0107698	0.0189511	0.0143105	0.0115483	0.0070313
Bacteria	Planctomycetes	vadinHA49	DH61				OTU	7.17e-05	20.4	17.9	0.0211	0.0356733	0.0327796	0.0126476	0.00520535	0.0225997	0.0311925	0.0270502	0.0245624	0.0161976	0.0121052	0.0220006	0.0246782	0.0361031	0.0367439	0.0192249	0.0159652	0.00727661	0.00442929	0.0173531	0.0190598	0.0245236	0.0274194	0.010644
Bacteria	Acidobacteria	Solibacteres	Solibacterales				OTU	8.12e-05	21.2	19.6	0.00245	0.00388531	0	0	0.00260268	0.00260268	0.00459939	0.00791241	0.00614059	0.00282757	0	0	0	0.00201597	0.00465004	0.00263407	0	0	0	0.00215397	0.00215397	0.0061292	0.0061292	0
Bacteria	Acidobacteria	Acidobacteria-6	iii1-15				OTU	8.46e-05	18.6	4.6	0.0313	0.0474703	0.0410219	0.0360775	0.0296248	0.0162088	0.0333945	0.0474744	0.0622917	0.061963	0.0249628	0.0177323	0.0222144	0.038119	0.0492961	0.0326574	0.0164359	0.00485107	0.00442929	0.021661	0.037685	0.0286255	0.0172041	0.0283785
Bacteria	Acidobacteria	Solibacteres	Solibacterales	Solibacteraceae	Candidatus Solibacter		OTU	8.93e-05	28.2	19.9	0.0137	0.00777061	0.00421585	0.00901939	0.0100089	0.00810441	0.0120978	0.0257639	0.0391857	0.0250643	0.00424814	0.00180447	0.0039582	0.0120221	0.0238683	0.0187006	0.0125983	0.0298906	0.0246177	0.00873722	0.00839858	0.00817678	0.00408614	0.0128978
Bacteria	Proteobacteria	Alphaproteobacteria	Rhizobiales	Hyphomicrobiaceae	Pedomicrobium		OTU	8.93e-05	22.9	3.8	0.00761	0.0119381	0.0164845	0.0180388	0.00960707	0	0	0	0.00848272	0.0109264	0.011466	0.00902234	0	0	0.00263407	0.00553027	0.00532174	0.00915501	0.0133734	0.0131058	0.0064619	0.00408614	0.00769885	0.0116739
Bacteria	Proteobacteria	Alphaproteobacteria	Rhodospirillales	Rhodospirillaceae			OTU	9.58e-05	23.3	1.6	0.0272	0.0355322	0.0287532	0.0270582	0.0170133	0.0141989	0.020795	0.0158248	0.0207639	0.0336873	0.0393985	0.0346318	0.02072	0.0119852	0.0271205	0.0326574	0.0455423	0.0541459	0.0312616	0.021843	0.0209964	0.022485	0.0212902	0.0283785
Bacteria	Planctomycetes	Planctomycetia	Gemmatales	Gemmataceae	Gemmata		OTU	0.000101	20.8	2.5	0.00749	0.00777061	0.00421585	0.00421585	0	0	0.00459939	0.0178514	0.0189072	0.0105425	0.00849628	0.00360894	0.0019791	0.00399507	0.0125523	0.0105363	0.00970214	0.00970214	0	0.00430793	0.0104439	0.0122652	0.00974192	0.00683717
Bacteria	Actinobacteria	Actinobacteria	Actinomycetales	Micromonosporaceae			OTU	0.000102	26.1	20.8	0.00981	0.00402641	0.00402641	0	0	0.00289905	0.00289905	0.0165651	0.0193926	0.00771492	0.00669181	0.00180447	0	0.00806387	0.0212342	0.0131704	0.0266809	0.0266809	0.0132879	0.0132879	0.00409065	0.00613372	0.00565578	0.0213472
Bacteria	Bacteroidetes	Sphingobacteriia	Sphingobacteriales				OTU	0.000102	21.2	20.9	0.00329	0	0	0	0	0	0.00459939	0.00791241	0.00614059	0.00282757	0	0	0.0059373	0.0059373	0.00526815	0.00526815	0	0	0	0.00430793	0.00839858	0.00613372	0.00746214	0.00541908
Bacteria	Proteobacteria	Deltaproteobacteria	Myxococcales	Cystobacterineae			OTU	0.000108	23.2	15	0.00433	0	0	0.00480354	0.00740621	0.00840079	0.00579811	0.00662603	0.00662603	0	0.00180447	0.00673203	0.00888577	0.00597417	0.00201597	0.0028962	0.0028962	0	0	0.0064619	0.00850722	0.00613146	0.00589249	0.00180636
Bacteria	Planctomycetes	Planctomycetia	Gemmatales	Isosphaeraceae			OTU	0.000115	23.5	3.6	0.00441	0.0158234	0.0207004	0.0174511	0.00480354	0	0	0	0.00282757	0.00282757	0.00721787	0.00721787	0	0	0	0	0.00242554	0.00915501	0.00672948	0.00215397	0.00215397	0	0	0
Bacteria	Acidobacteria	[Chloracidobacteria]	RB41	Ellin6075			OTU	0.000121	22.8	19.6	0.0191	0.0198499	0.0120792	0.00480354	0.00740621	0.0286942	0.0352903	0.0290769	0.0283608	0.0182574	0.0169926	0.0220006	0.0266573	0.0259864	0.0246481	0.0192249	0.0135397	0.00485107	0.00221464	0.00221464	0.0224986	0.0306708	0.0262359	0.0180636
Bacteria	Verrucomicrobia	[Pedosphaerae]	[Pedosphaerales]	auto67_4W			OTU	0.000122	21.2	10.8	0.07	0.0668968	0.066317	0.0998009	0.112299	0.0749496	0.0432903	0.039562	0.0278754	0.0772895	0.148985	0.176629	0.127268	0.0679161	0.0448077	0.0279135	0.0513347	0.0877933	0.0804115	0.0416535	0.0396217	0.0347592	0.0355044	0.0381868
Bacteria	Proteobacteria	Deltaproteobacteria	Myxococcales	Polyangiaceae	Sorangium	cellulosum	OTU	0.000122	25.5	8.8	0.0144	0.0158234	0.0164845	0.0228423	0.019616	0.0110035	0.0195963	0.0171112	0.00614059	0.00282757	0.0198491	0.0223129	0.0202757	0.0278917	0.0127139	0.00263407	0	0	0.00221464	0.0151384	0.0354224	0.0245416	0.00746214	0.00864353
Bacteria	Acidobacteria	Solibacteres	Solibacterales	[Bryobacteraceae]			OTU	0.000136	18	11.2	0.0273	0.011797	0.0251057	0.0306863	0.0486472	0.0506364	0.0253944	0.0171112	0.0202785	0.0536205	0.0619177	0.0252626	0.0178119	0.0198279	0.00728412	0.0487112	0.0555707	0.0121277	0.00442929	0.00658325	0.0123806	0.020442	0.0264726	0.0259306
Bacteria	Planctomycetes	Phycisphaerae	WD2101				OTU	0.000136	25.6	5.1	0.0191	0.0237352	0.0205109	0.0228423	0.0222186	0.0165052	0.017896	0.00919879	0.0113103	0.0186413	0.0145489	0.0195368	0.0261726	0.0178856	0.0119342	0.0107984	0.0101728	0.0140061	0.0266613	0.0328556	0.033377	0.0306686	0.0102153	0.0177345
Bacteria	Firmicutes	Bacilli	Bacillales	Planococcaceae	Lysinibacillus	boronitolerans	OTU	0.000136	18	1.5	0.195	0.312442	0.304585	0.238822	0.156334	0.166534	0.193455	0.214569	0.235684	0.176638	0.11767	0.100946	0.13785	0.23014	0.249733	0.142489	0.141007	0.196632	0.207074	0.233751	0.224608	0.177869	0.130644	0.19865
Bacteria	Chloroflexi	Anaerolineae	SBR1031	A4b			OTU	0.000138	20.9	17.4	0.021	0.011797	0.0124581	0.0084317	0.0130134	0.0217105	0.0316941	0.02631	0.00614059	0.0126023	0.0133836	0.0233192	0.0276267	0.0280761	0.0280619	0.0136946	0.0154945	0.0164316	0.0133734	0.0411074	0.0528714	0.0245371	0.0205801	0.0208998
Bacteria	Proteobacteria	Deltaproteobacteria	Myxococcales				OTU	0.000138	22.9	17	0.00309	0	0	0	0	0.00289905	0.00289905	0	0	0	0	0.00246378	0.00444288	0.008027	0.00868197	0.00263407	0	0	0	0.0064619	0.0105525	0.0122629	0.00817227	0.00161223
Bacteria	Acidobacteria	Acidobacteria-6	iii1-15				OTU	0.000139	18	3.4	0.144	0.221387	0.150872	0.119015	0.113294	0.117611	0.191559	0.186585	0.217578	0.190252	0.0831584	0.0884881	0.12743	0.153865	0.162295	0.10193	0.0639331	0.0840365	0.162182	0.218734	0.164424	0.114486	0.110213	0.171242
Bacteria	Actinobacteria	Acidimicrobiia	Acidimicrobiales	C111			OTU	0.000139	20.1	0.7	0.0214	0.0319291	0.036806	0.0126476	0.00780803	0.0194042	0.0253944	0.0204242	0.0320742	0.0278918	0.0132705	0.0157544	0.00888577	0.0261338	0.0406142	0.0300233	0.0188614	0.00727661	0.0110732	0.021843	0.0250871	0.0204465	0.0169674	0.0221237
Bacteria	Planctomycetes	Planctomycetia	Gemmatales	Isosphaeraceae			OTU	0.000139	26.5	23.4	0.0164	0.0158234	0.00805283	0	0.00520535	0.0110035	0.0149969	0.0257639	0.0391857	0.0250643	0.0132705	0.0182182	0.0153077	0.0159803	0.0159661	0.0107984	0.024726	0.0285593	0.022232	0.0155025	0.0081813	0.0102244	0.0146876	0.0174812
Bacteria	Chloroflexi	Anaerolineae	H39				OTU	0.000139	20.5	0.7	0.0107	0.0195676	0.0124581	0.0132352	0.00480354	0.00289905	0.0166972	0.0204242	0.0151088	0.00848272	0	0	0.0059373	0.0160171	0.0232502	0.0160666	0.0028962	0	0.00442929	0.0130451	0.0127065	0.0102199	0.0115483	0.0167047
Bacteria	Proteobacteria	Deltaproteobacteria	Desulfuromonadales	Geobacteraceae	Geobacter		OTU	0.000143	18	1.1	0.0419	0.0792583	0.0527222	0.0228423	0.0326293	0.0559064	0.0560853	0.0548407	0.0590637	0.0323953	0.0278194	0.0278998	0.0434998	0.0719481	0.0488397	0.0221211	0.0164359	0.0250395	0.0467641	0.0459614	0.033703	0.0306618	0.0271827	0.0495316
Bacteria	Nitrospirae	Nitrospira	Nitrospirales	Nitrospiraceae	Nitrospira		OTU	0.000145	20.6	19.3	0.14	0.196241	0.115392	0.0830396	0.0812765	0.152928	0.123265	0.120361	0.186074	0.137296	0.0854889	0.0759957	0.12949	0.240146	0.234708	0.144586	0.105964	0.0845836	0.0535792	0.136246	0.1879	0.171697	0.197654	0.166869
Bacteria	Actinobacteria	Thermoleophilia	Gaiellales	Gaiellaceae			OTU	0.000145	19.4	18.9	0.115	0.133935	0.107149	0.117252	0.070254	0.0628901	0.124073	0.14519	0.127096	0.0826641	0.071466	0.0889739	0.122502	0.137738	0.148801	0.104564	0.0881884	0.108292	0.106816	0.14829	0.159573	0.132885	0.118385	0.140609
Bacteria	Proteobacteria	Gammaproteobacteria	Legionellales	Coxiellaceae			OTU	0.000145	21.6	17.1	0.00289	0.00388531	0	0	0.00260268	0.00550173	0.00749845	0.00459939	0	0	0	0.00492756	0.00690667	0.00399507	0.00201597	0	0	0	0	0.00430793	0.00635326	0.00613146	0.00589249	0.00180636
Bacteria	Proteobacteria	Deltaproteobacteria	Myxococcales	Haliangiaceae			OTU	0.000147	20.6	1.2	0.00201	0.00402641	0.00402641	0	0	0	0	0	0.00282757	0.00282757	0	0	0.0019791	0.00399507	0.00465004	0.00553027	0.0028962	0	0	0	0.00204532	0.00408839	0.00384943	0.00341859
Bacteria	Nitrospirae	Nitrospira	Nitrospirales	0319-6A21			OTU	0.000151	20	19.4	0.0467	0.0594084	0.0490747	0.031274	0.0300267	0.0359094	0.0570885	0.0898034	0.0671461	0.0239126	0.018797	0.023805	0.0266573	0.050178	0.0646441	0.0466141	0.0396777	0.0328632	0.0400347	0.073963	0.0698858	0.0449723	0.0495691	0.0496666
Bacteria	Verrucomicrobia	[Pedosphaerae]	[Pedosphaerales]				OTU	0.000159	28.7	23.8	0.0091	0.00388531	0	0.00480354	0.00480354	0.00579811	0.00579811	0.00993904	0.0269045	0.0218528	0.00849628	0.00607272	0.00840108	0.0059373	0.00263407	0.00842647	0.0179201	0.0188572	0.0178027	0.0132272	0.00215397	0.0061292	0.0061292	0.00322445
Bacteria	Verrucomicrobia	[Pedosphaerae]	[Pedosphaerales]	Ellin517			OTU	0.000165	21.1	17.5	0.00325	0.00388531	0	0	0	0.00869716	0.0132966	0.00791241	0.00331301	0	0	0	0.0019791	0.00601103	0.00403193	0	0	0	0	0.00430793	0.00839858	0.00409065	0.00361272	0.00522494
Bacteria	Chloroflexi	Anaerolineae	SBR1031	A4b			OTU	0.000174	21.6	14.8	0.0119	0.00388531	0	0	0.0208214	0.0324176	0.0115962	0	0.00282757	0.00527125	0.00424814	0.00673203	0.0187813	0.0299814	0.0187618	0.00263407	0	0.013459	0.0156736	0.0216003	0.027567	0.0122674	0.0131179	0.0122562
Bacteria	Acidobacteria	Acidobacteria-6	CCU21				OTU	0.000175	20.1	19.2	0.0143	0.0315058	0.0205109	0.0084317	0.0130134	0.0159124	0.0212966	0.0316496	0.0245624	0.0113103	0	0.00985513	0.0177715	0.0159803	0.013332	0.00526815	0.00242554	0.00242554	0.00221464	0.0216003	0.0234763	0.014306	0.0138281	0.0084494
Bacteria	Proteobacteria	Deltaproteobacteria	Myxococcales	Polyangiaceae			OTU	0.000195	25.2	15.2	0.0087	0	0.00421585	0.00901939	0.00740621	0.0257951	0.0369906	0.0171112	0.00331301	0	0	0	0.0098955	0.0159434	0.0060479	0	0.00242554	0.00242554	0	0.00215397	0.00828994	0.0143082	0.0190104	0.0156748
Bacteria	Actinobacteria	Acidimicrobiia	Acidimicrobiales	EB1017			OTU	0.000202	20.7	18.2	0.0208	0.0194265	0.0084317	0.0132352	0.0126116	0.0194042	0.0391926	0.0441614	0.0250478	0.0109264	0.00966154	0.0146092	0.019266	0.0239704	0.0226321	0.0250173	0.0217576	0.00727661	0.0132879	0.0326735	0.0357483	0.0224918	0.0133546	0.0233477
Bacteria	Proteobacteria	Deltaproteobacteria	Myxococcales	Polyangiaceae	Aetherobacter	fasciculatus	OTU	0.000212	21	18.3	0.0547	0.0516378	0.040643	0.0228423	0.035232	0.0353167	0.0374922	0.0693792	0.0718304	0.0352229	0.0260149	0.0384143	0.041965	0.0580944	0.0936189	0.0582118	0.0174494	0.0347416	0.0356909	0.0499659	0.0712793	0.157357	0.138605	0.0374103
Bacteria	Cyanobacteria	4C0d-2	SM1D11				OTU	0.000223	18.4	18.3	0.00837	0.00402641	0.00402641	0	0	0.00579811	0.0195963	0.0171112	0.00614059	0.00282757	0.00180447	0.00180447	0.0079164	0.0139643	0.011316	0.0110605	0.0106435	0.0115805	0.0133734	0.0152598	0.0147518	0.00613597	0.00180636	0.0114797
Bacteria	Proteobacteria	Gammaproteobacteria	Xanthomonadales	Xanthomonadaceae			OTU	0.000223	20.9	17.9	0.0131	0.00777061	0	0	0.0104107	0.0538965	0.0434858	0.00331301	0.00331301	0	0	0.00985513	0.0138133	0.0241179	0.03333	0.0131704	0.00242554	0.00242554	0.0177171	0.024179	0.0105525	0.0122629	0.00817227	0.00806114
Bacteria	Planctomycetes	Planctomycetia	Gemmatales	Gemmataceae			OTU	0.000223	29.3	8.5	0.00258	0	0	0.00480354	0.00480354	0	0	0	0	0	0.00180447	0.00426825	0.00444288	0.00601103	0.00666601	0.00263407	0.00242554	0.00242554	0	0	0	0.00408614	0.00950521	0.00541908
Bacteria	Proteobacteria	Deltaproteobacteria	Myxococcales	OM27			OTU	0.000225	21	10.3	0.0431	0.0161057	0.0456166	0.039118	0.0382365	0.0518219	0.0231924	0.0231911	0.0316738	0.0524688	0.0836844	0.0692637	0.061231	0.0437614	0.0331684	0.0239688	0.0271516	0.0579027	0.0646524	0.0482367	0.0356396	0.0286233	0.0409234	0.051667
Bacteria	Proteobacteria	Deltaproteobacteria	Myxococcales	Polyangiaceae			OTU	0.000227	23.5	14.8	0.0638	0.0713466	0.04448	0.0138229	0.0668659	0.0862494	0.0749845	0.0956891	0.0666606	0.0462895	0.0509777	0.0487552	0.0746	0.0999135	0.0813899	0.0724178	0.0458685	0.00915501	0.00894412	0.0603717	0.0786103	0.0510993	0.1029	0.115784
Bacteria	Actinobacteria	Actinobacteria	Actinomycetales	Micromonosporaceae	Dactylosporangium		OTU	0.000228	24.9	15.5	0.0157	0.0116559	0.0126476	0.0174511	0.0152142	0.027805	0.0311925	0.0204242	0.0151088	0.0109264	0.00966154	0.0121454	0.0168022	0.0199385	0.0212342	0.0131704	0.0121277	0.0121277	0.00664393	0.0174138	0.0128152	0.0122607	0.0174408	0.0152866
Bacteria	Proteobacteria	Deltaproteobacteria	Myxococcales	Haliangiaceae			OTU	0.000232	20.1	1.4	0.00986	0.0197087	0.0122687	0.00421585	0	0	0.0183976	0.0283366	0.0155942	0.00809882	0.00424814	0.00180447	0	0.00403193	0.0172023	0.0131704	0	0.00672948	0.00672948	0.0129238	0.0211051	0.0143105	0.00793556	0.00986749
Bacteria	WS3	PRR-12	Sediment-1				OTU	0.000247	18.3	3.2	0.00408	0.00777061	0.00421585	0.00421585	0.00260268	0.00260268	0	0.00331301	0.00896816	0.00809882	0.00244367	0	0.0019791	0.008027	0.0139501	0.00790222	0	0	0	0.00215397	0.00624461	0.00409065	0.00180636	0.00341859
Bacteria	Actinobacteria	Acidimicrobiia	Acidimicrobiales				OTU	0.000251	24.1	9.6	0.0117	0.00805283	0.0164845	0.0228423	0.0248213	0.0162088	0.0149969	0.0158248	0.00662603	0.00733102	0.01094	0.0085365	0.0148231	0.0179594	0.00806387	0.0028962	0.00532174	0.00242554	0.00664393	0.0152598	0.0147518	0.0122652	0.00974192	0.00522494
Bacteria	Acidobacteria	Sva0725	Sva0725				OTU	0.000274	28.4	8.6	0.0076	0.011797	0.00824226	0.0138229	0.0148124	0.00810441	0.00749845	0.00459939	0	0	0.0054134	0.0177323	0.0202353	0.0119483	0.0119342	0.0107984	0.0028962	0	0	0.00215397	0.00215397	0.0061292	0.00793556	0.00664304
Bacteria	Actinobacteria	Actinobacteria	Actinomycetales	Frankiaceae	Kaistibacter	ginsenosidimutans	OTU	0.000274	29.7	29.3	0.00341	0.011797	0.00402641	0	0	0	0	0	0.00282757	0.00282757	0.00360894	0.00607272	0.00444288	0.0019791	0	0	0	0	0.00664393	0.0109519	0.00635326	0.00408839	0.00746214	0.00541908
Bacteria	Planctomycetes	Planctomycetia	Gemmatales	Isosphaeraceae			OTU	0.000276	29.2	21	0.0548	0.0471881	0.0371849	0.0402934	0.0348302	0.0388085	0.0691864	0.0923761	0.094451	0.0602871	0.0266541	0.0193633	0.0405514	0.0598154	0.0637027	0.0539921	0.0557151	0.0748815	0.0823695	0.0724158	0.0482375	0.0470176	0.0333119	0.0688783
Bacteria	Proteobacteria	Deltaproteobacteria					OTU	0.000276	20.5	17.7	0.0174	0.0201321	0.0201321	0	0	0.0202934	0.0202934	0.00993904	0.00993904	0	0	0	0.0138537	0.0461092	0.0454258	0.0247552	0.0115848	0	0	0.0409253	0.0531973	0.0224873	0.0228598	0.0190934
Bacteria	Proteobacteria	Deltaproteobacteria					OTU	0.000293	25.2	1.7	0.00751	0.019991	0.0161057	0.00480354	0.00480354	0	0.00459939	0.00459939	0.00565515	0.00565515	0.0054134	0.00787719	0.00642198	0.0039582	0	0	0.0121277	0.0188572	0.0266613	0.0199318	0	0	0.00180636	0.00341859
Bacteria	Proteobacteria	Deltaproteobacteria	Syntrophobacterales	Syntrophobacteraceae			OTU	0.000295	24.7	11.6	0.0126	0.00402641	0.016674	0.0270582	0.0222186	0.0165052	0.0224953	0.0137982	0.00565515	0.0105425	0.0121052	0.0146092	0.0172869	0.0179594	0.00806387	0.0028962	0.00532174	0.00242554	0.00442929	0.0130451	0.0147518	0.0143082	0.0135913	0.0102558
Bacteria	Cyanobacteria	ML635J-21					OTU	0.000295	22.9	7.6	0.00473	0	0.0084317	0.0132352	0.00480354	0.00289905	0.00289905	0.00331301	0.00331301	0.00977469	0.0115792	0.00426825	0.00246378	0	0	0	0.00242554	0.00915501	0.015588	0.00885857	0	0.00204307	0.00204307	0.00161223
Bacteria	Chloroflexi	Thermomicrobia	JG30-KF-CM45				OTU	0.000295	18	7.4	0.00412	0	0.0084317	0.0084317	0.00260268	0.00260268	0	0	0.00282757	0.00527125	0.00244367	0.00246378	0.00246378	0	0.0105363	0.0163287	0.0057924	0	0	0.00430793	0.00635326	0.00613146	0.00589249	0.00180636
Bacteria	Bacteroidetes	[Saprospirae]	[Saprospirales]	Chitinophagaceae			OTU	0.000304	26.4	0.7	0.0381	0.0355322	0.0287532	0.0270582	0.0170133	0.0141989	0.020795	0.0158248	0.0179363	0.0724021	0.102595	0.0636768	0.0281113	0.0140012	0.0265024	0.0213347	0.0489814	0.0528147	0.0709541	0.0943802	0.0403821	0.0143128	0.0203434	0.029155
Bacteria	Acidobacteria	Acidobacteria-5					OTU	0.000304	27.1	4.4	0.00716	0.011797	0.016674	0.0126476	0.00520535	0.00520535	0	0.00331301	0.00614059	0.0101586	0.01094	0.00607272	0.0103802	0.00993237	0.00201597	0.0028962	0.00774727	0.00485107	0.00442929	0.00873722	0.00839858	0.00817678	0.00408614	0.00483668
Bacteria	Proteobacteria	Deltaproteobacteria	Myxococcales				OTU	0.000304	18.6	2.1	0.0102	0.023594	0.0249162	0.0168634	0	0.00289905	0.0166972	0.0171112	0.0146233	0.0113103	0	0.00246378	0.00642198	0.0200859	0.0161277	0	0.00242554	0.00242554	0.00442929	0.00873722	0.0124892	0.0163536	0.011785	0.00361272
Bacteria	Planctomycetes	Planctomycetia	Gemmatales	Isosphaeraceae			OTU	0.000315	27	9.9	0.00403	0.00402641	0.0124581	0.0084317	0.00780803	0.00780803	0	0	0	0	0.00180447	0.00673203	0.00492756	0	0.00263407	0.00263407	0	0	0.00221464	0.00221464	0.0081813	0.0102244	0.00384943	0.00664304
Bacteria	Chloroflexi	Anaerolineae	SBR1031	A4b			OTU	0.000322	29.9	24	0.00916	0.00777061	0.00421585	0.00421585	0	0.00869716	0.0132966	0.0178514	0.0132521	0.014662	0.018271	0.00607272	0.00642198	0.0039582	0	0.0086886	0.0111141	0.00915501	0.0111588	0.0108912	0.0125979	0.0102221	0.00950521	0.00864353
Bacteria	Chloroflexi	Ktedonobacteria	TK10				OTU	0.000323	22.7	19.2	0.00472	0	0.00421585	0.00421585	0	0.00579811	0.0103975	0.0112254	0.00662603	0	0	0.00246378	0.00246378	0.00403193	0.00930008	0.00816435	0.00532174	0.00242554	0	0.00430793	0.00839858	0.00817678	0.00589249	0.00503081
Bacteria	Planctomycetes	Planctomycetia	Gemmatales	Gemmataceae			OTU	0.000323	20.5	19.2	0.00183	0.00388531	0	0	0	0.00289905	0.00749845	0.00459939	0.00282757	0.00282757	0	0	0.0019791	0.00399507	0.00465004	0.00263407	0	0	0	0.00215397	0.00215397	0	0	0
Bacteria	Nitrospirae	Nitrospira	Nitrospirales	[Leptospirillaceae]			OTU	0.000332	20.2	15.3	0.00553	0.00791172	0.00402641	0	0	0.00579811	0.0103975	0.00459939	0	0	0	0.00246378	0.0103802	0.0119483	0.00930008	0.00526815	0	0.00672948	0.0111588	0.00873722	0.00839858	0.0102199	0.00793556	0.00180636
Bacteria	Planctomycetes	Planctomycetia	Gemmatales	Gemmataceae	Gemmata		OTU	0.000335	19.8	6.8	0.00809	0.00805283	0.0122687	0.00901939	0.0178169	0.0159124	0.00289905	0.00331301	0.00614059	0.0101586	0.0127444	0.010341	0.00492756	0.00201597	0.00465004	0.00842647	0.0057924	0.00672948	0.00894412	0.00436861	0.00215397	0.00408614	0.0131179	0.0122562
Bacteria	Verrucomicrobia	[Pedosphaerae]	[Pedosphaerales]				OTU	0.000335	19.6	17.9	0.00583	0.00805283	0.0122687	0.00421585	0.00260268	0.00840079	0.00579811	0.00331301	0.00614059	0.00282757	0	0	0.0079164	0.0119483	0.00930008	0.00526815	0	0	0.00221464	0.0129845	0.0169058	0.00817904	0.00384943	0.00180636
Bacteria	Planctomycetes	Planctomycetia	Pirellulales	Pirellulaceae			OTU	0.000357	27.2	5.7	0.0063	0.00402641	0.0124581	0.0180388	0.0122097	0.00840079	0.00579811	0.00331301	0.00331301	0.00488735	0.0121052	0.0121454	0.012844	0.00993237	0.00201597	0	0	0	0	0.00215397	0.00215397	0.00408614	0.00950521	0.00541908
Bacteria	Chloroflexi	SHA-26					OTU	0.000368	23.5	13.5	0.00363	0	0	0	0.00780803	0.0165052	0.00869716	0	0	0	0.00360894	0.00360894	0.0019791	0.008027	0.011316	0.00526815	0	0	0	0.00215397	0.00624461	0.00613372	0.00204307	0
Bacteria	Acidobacteria	Acidobacteria-6	iii1-15				OTU	0.000389	19.9	18.6	0.0731	0.0828614	0.0868279	0.0601973	0.0356338	0.0753107	0.145871	0.129717	0.0925092	0.0764848	0.029737	0.0298778	0.0627658	0.112046	0.0902336	0.0526687	0.0532174	0.0511733	0.0579229	0.0719303	0.0818318	0.0715525	0.0613541	0.0694015
Bacteria	Actinobacteria	Thermoleophilia	Solirubrobacterales				OTU	0.000392	26.1	0.2	0.00807	0.0195676	0.00824226	0.00901939	0.00480354	0.00289905	0.00289905	0.00662603	0.0151088	0.00848272	0.0054134	0.00787719	0.00246378	0.00201597	0.00465004	0.00263407	0.00485107	0.0250395	0.0224031	0.00867654	0.0105525	0.00613372	0.00204307	0.00322445
Bacteria	Planctomycetes	Phycisphaerae	WD2101				OTU	0.000392	24.3	17.4	0.00252	0	0	0	0.00260268	0.00260268	0.00459939	0.00459939	0.00282757	0.00282757	0	0.00246378	0.00444288	0.00399507	0.00201597	0.0057924	0.0057924	0	0	0	0	0.00408614	0.00589249	0.00341859
Bacteria	Actinobacteria	Actinobacteria	Actinomycetales	Frankiaceae			OTU	0.000401	22.8	20.3	0.0125	0.0237352	0.0162951	0.00901939	0.0100089	0.0139025	0.0270947	0.0283366	0.0184218	0.00848272	0.00180447	0.00180447	0.0079164	0.0119483	0.0145682	0.0134325	0.0101728	0.00727661	0.00221464	0.00652257	0.0124892	0.0102244	0.0110749	0.0203174
Bacteria	Planctomycetes	Planctomycetia	Gemmatales	Gemmataceae			OTU	0.000401	23.7	9.2	0.0196	0.0156823	0.016674	0.0318617	0.0296248	0.0162088	0.0149969	0.0158248	0.0122812	0.0252045	0.0213539	0.0215147	0.0236685	0.00799013	0.00930008	0.0110605	0.0106435	0.01831	0.0311761	0.0327949	0.035531	0.0224963	0.0092685	0.0168988
Bacteria	Proteobacteria	Deltaproteobacteria	Myxococcales				OTU	0.000405	28.8	2.6	0.00761	0.0156823	0.016674	0.0126476	0	0.00289905	0.00289905	0	0.00848272	0.0158137	0.00733102	0.00739135	0.0133286	0.0059373	0.00526815	0.00526815	0	0	0.00442929	0.00873722	0.0206705	0.0163626	0.00180636	0.00341859
Bacteria	Armatimonadetes	Chthonomonadetes	Chthonomonadales	Chthonomonadaceae			OTU	0.000432	23.9	13.5	0.00315	0	0	0	0.00520535	0.00810441	0.00749845	0.00459939	0	0.00244367	0.00244367	0	0.0079164	0.0119483	0.00666601	0.00263407	0	0	0	0	0.00204532	0.00408839	0.00204307	0.00483668
Bacteria	Chloroflexi	Anaerolineae	H39				OTU	0.000438	18.2	17.5	0.0155	0.0234529	0.00824226	0.00421585	0.0104107	0.0133098	0.0120978	0.0224508	0.0189072	0.00565515	0.00360894	0.0085365	0.0227395	0.0198279	0.00728412	0.00526815	0.00727661	0.027465	0.0334763	0.0348275	0.029721	0.0122674	0.00950521	0.0150924
Bacteria	Acidobacteria	Acidobacteria-6	iii1-15				OTU	0.000438	18.1	3.4	0.155	0.201819	0.19322	0.146175	0.0966826	0.117315	0.18866	0.179959	0.22509	0.199503	0.0854889	0.0932422	0.124966	0.196201	0.170387	0.0821677	0.0953928	0.161581	0.222748	0.218734	0.164424	0.122659	0.123804	0.158926
Bacteria	Verrucomicrobia	[Spartobacteria]	[Chthoniobacterales]	[Chthoniobacteraceae]	Candidatus Xiphinematobacter		OTU	0.000446	19.9	18.2	0.0131	0.031788	0.0201321	0.00480354	0.0100089	0.00810441	0.00749845	0.0211645	0.0193926	0.00771492	0.00488735	0.00492756	0.012844	0.0260601	0.0234118	0.00526815	0.00485107	0.00485107	0.00221464	0.0108305	0.0249785	0.0204487	0.00769885	0.0165105
Bacteria	Planctomycetes	Planctomycetia	Gemmatales	Gemmataceae	Gemmata		OTU	0.000446	20.8	10.5	0.00166	0	0	0.00480354	0.00480354	0.00289905	0.00289905	0	0	0	0	0.00246378	0.00246378	0.00201597	0.00201597	0	0.00242554	0.00242554	0.00442929	0.00442929	0	0	0	0
Bacteria	Planctomycetes	Planctomycetia	Gemmatales	Isosphaeraceae			OTU	0.000449	18.1	18	0.0135	0.0195676	0.00824226	0.00901939	0.0100089	0.0110035	0.0287951	0.032936	0.0155942	0.00565515	0.0054134	0.010341	0.00690667	0.0140749	0.0147299	0.00263407	0.00242554	0.0158845	0.0267468	0.0262117	0.0149691	0.00613146	0.0113116	0.0120621
Bacteria	Planctomycetes	Planctomycetia	Gemmatales	Isosphaeraceae			OTU	0.000449	19.4	18	0.00417	0.00388531	0	0	0	0.00289905	0.0166972	0.0137982	0	0	0	0	0.0039582	0.00799013	0.00403193	0	0	0	0.0110732	0.0132272	0.00624461	0.00409065	0	0.00806114
Bacteria	Proteobacteria	Deltaproteobacteria	Myxococcales				OTU	0.000457	28.9	12.6	0.0488	0.0394175	0.0666959	0.0553938	0.0698704	0.0911584	0.0720854	0.065872	0.034016	0.0263562	0.0266541	0.0193633	0.0346141	0.100245	0.12324	0.0642663	0.0334146	0.0218298	0.0155025	0.0262723	0.0271324	0.0449655	0.0376347	0.0267663
Bacteria	Proteobacteria	Alphaproteobacteria	Sphingomonadales	Sphingomonadaceae	Sphingomonas	wittichii	OTU	0.000467	20.3	19.8	0.00329	0.00791172	0.00402641	0	0.00260268	0.00260268	0.00919879	0.00919879	0.00282757	0.00282757	0	0	0.0019791	0.00399507	0.00465004	0.00263407	0.00242554	0.00242554	0	0.00430793	0.00635326	0.00204532	0.00180636	0.00180636
Bacteria	Proteobacteria	Alphaproteobacteria	Rhizobiales				OTU	0.000503	29.3	6.6	0.0179	0.0158234	0.0249162	0.0504882	0.0414328	0.0107071	0.00289905	0.00331301	0.00614059	0.0101586	0.01094	0.0159278	0.0241935	0.0179225	0.011316	0.0139567	0.0135397	0.00485107	0.0132879	0.0240577	0.0128152	0.0143037	0.0357411	0.033156
Bacteria	Planctomycetes	Planctomycetia	Gemmatales	Gemmataceae			OTU	0.000503	29.8	26.7	0.00443	0.00791172	0.00402641	0	0	0	0	0.00331301	0.0202785	0.0194091	0.00605261	0.00360894	0	0.00201597	0.00201597	0	0	0	0.00442929	0.00873722	0.00839858	0.00613372	0.00384943	0.00180636
Bacteria	Planctomycetes	Phycisphaerae	WD2101				OTU	0.000503	19.9	3.1	0.00447	0.0158234	0.00805283	0	0	0	0	0	0.00565515	0.00565515	0	0	0.0019791	0.0019791	0.00790222	0.0107984	0.0028962	0	0	0.00430793	0.0145346	0.0143128	0.00408614	0.00483668
Bacteria	Proteobacteria	Betaproteobacteria					OTU	0.000519	22.7	17.3	0.00531	0	0	0	0.00260268	0.00550173	0.00749845	0.00459939	0	0.00244367	0.00244367	0	0.0059373	0.00996923	0.00666601	0.00263407	0.00242554	0.00242554	0.00221464	0.00867654	0.0207792	0.0204465	0.00974192	0.00522494
Bacteria	Proteobacteria	Deltaproteobacteria	Myxococcales				OTU	0.000524	20.6	9.5	0.0116	0	0.0126476	0.0174511	0.0126116	0.00780803	0	0	0.00282757	0.0272643	0.0280457	0.0208554	0.0172465	0.00201597	0.00728412	0.00526815	0.00727661	0.0207356	0.013459	0.0107698	0.0148605	0.0102199	0.0133546	0.0136743
Bacteria	Acidobacteria	Acidobacteria-6	iii1-15				OTU	0.000536	27.1	18.5	0.0145	0.0119381	0.0122687	0.00901939	0.0126116	0.0194042	0.0299938	0.0316496	0.0245624	0.0161976	0.00669181	0.00673203	0.00690667	0.0160909	0.0246481	0.0163287	0.00821794	0.0158845	0.0156736	0.00867654	0.00850722	0.00817453	0.0115483	0.011868
Bacteria	Proteobacteria	Deltaproteobacteria	Syntrophobacterales	Syntrophobacteraceae			OTU	0.000541	26.2	10.9	0.018	0.00805283	0.0122687	0.0186265	0.0222186	0.0194042	0.020795	0.0158248	0.00662603	0.00733102	0.0217668	0.0267547	0.0261726	0.0400613	0.042012	0.0158044	0.00242554	0.00915501	0.00894412	0.0108305	0.0147518	0.0183944	0.0212902	0.0251541
Bacteria	Proteobacteria	Alphaproteobacteria	Sphingomonadales	Erythrobacteraceae			OTU	0.000567	18.1	13.7	0.01	0.00388531	0	0	0.00260268	0.0112998	0.017896	0.0125118	0.00331301	0.00488735	0.0175186	0.0200226	0.0113495	0.0039582	0.00263407	0.00553027	0.0028962	0.0269179	0.0291325	0.0108305	0.0106612	0.00613146	0.0131179	0.0138685
Bacteria	Firmicutes	Bacilli	Bacillales	Planococcaceae			OTU	0.000571	18.1	2.3	0.0516	0.0632938	0.0828015	0.0650008	0.0222186	0.0367986	0.0749845	0.0791241	0.0642335	0.0530964	0.0364288	0.0242909	0.027667	0.0581312	0.0745623	0.0400354	0.0251967	0.0530517	0.0602231	0.0524233	0.0687994	0.0511241	0.0298486	0.0426353
Bacteria	Acidobacteria	[Chloracidobacteria]	RB41	Ellin6075			OTU	0.00061	28.6	2.5	0.0196	0.0240174	0.0201321	0.00960707	0.0174151	0.0136061	0.0149969	0.0125118	0.00896816	0.0252045	0.0249628	0.0300512	0.0345333	0.0199753	0.015348	0.00526815	0.00970214	0.0231611	0.0267468	0.0219037	0.0331598	0.0347592	0.0156344	0.0102558
Bacteria	Verrucomicrobia	[Pedosphaerae]	[Pedosphaerales]				OTU	0.000635	18	3.4	0.0154	0.0276205	0.0289426	0.0264705	0.0148124	0.00810441	0.00749845	0.0145384	0.0240769	0.0190252	0.00669181	0.00180447	0.0158328	0.0299446	0.0193799	0.00526815	0.00727661	0.00727661	0.00885857	0.0153205	0.0187338	0.0224873	0.0138281	0.0100616
Bacteria	Planctomycetes	Planctomycetia	Gemmatales	Isosphaeraceae			OTU	0.000646	18	2.6	0.0726	0.0589851	0.0580747	0.0667639	0.0574506	0.0489228	0.0570885	0.0931164	0.118528	0.0695377	0.0253757	0.0377549	0.0414804	0.090313	0.115956	0.0705829	0.0619782	0.0455381	0.0864566	0.13573	0.111227	0.0838267	0.0629238	0.071402
Bacteria	Acidobacteria	Solibacteres	Solibacterales				OTU	0.000646	27.6	10.9	0.00475	0	0	0.00960707	0.0148124	0.00520535	0	0	0	0	0.00360894	0.00360894	0.0019791	0.010043	0.00806387	0.0086886	0.0086886	0	0	0	0.0081813	0.0102244	0.0092685	0.00722543
Bacteria	Nitrospirae	Nitrospira	Nitrospirales	Nitrospiraceae	Nitrospira		OTU	0.000679	20.5	1.6	0.0353	0.0555231	0.040643	0.0180388	0.0200178	0.0394013	0.0519875	0.042875	0.0368435	0.0462895	0.0401509	0.0231457	0.034089	0.0479777	0.0446461	0.0329195	0.0290342	0.0145532	0	0.0236936	0.0605095	0.0490742	0.030322	0.0293492
Bacteria	Proteobacteria	Deltaproteobacteria	Myxococcales				OTU	0.000679	21.8	7.7	0.00443	0.00402641	0.00824226	0.00901939	0.00480354	0.00289905	0.00289905	0	0	0.00488735	0.00849628	0.00360894	0	0	0	0	0.00242554	0.0158845	0.0223175	0.00885857	0	0	0.00180636	0.00180636
Bacteria	Actinobacteria	Acidimicrobiia	Acidimicrobiales				OTU	0.000681	29.5	0.6	0.027	0.0277616	0.0456166	0.0487251	0.0192141	0.00579811	0.0149969	0.0257639	0.0335305	0.0291838	0.0356764	0.0333132	0.0177715	0.0220282	0.0299162	0.0158044	0.00970214	0.0164316	0.022232	0.0327342	0.0356396	0.0429247	0.035355	0.0205115
Bacteria	Proteobacteria	Deltaproteobacteria	Myxococcales				OTU	0.000681	23	14.3	0.014	0.00805283	0.00805283	0	0.0130134	0.0275087	0.0144953	0.00993904	0.0184218	0.0158137	0.01094	0.0085365	0.0187813	0.0239335	0.0232502	0.0160666	0.00532174	0.00242554	0.00442929	0.0173531	0.0170144	0.0204352	0.02357	0.0136743
Bacteria	Acidobacteria	Solibacteres	Solibacterales				OTU	0.000681	20.5	3	0.0127	0.0198499	0.0289426	0.0168634	0	0.00289905	0.0120978	0.0158248	0.0207639	0.0214689	0.00913549	0.00673203	0.00690667	0.0120589	0.0206161	0.0105363	0.00242554	0.00242554	0.00664393	0.0087979	0.00828994	0.0183944	0.0212902	0.0187052
Bacteria	Actinobacteria	Actinobacteria	Actinomycetales	Propionibacteriaceae			OTU	0.000681	22.8	10.8	0.00511	0	0	0.00480354	0.00740621	0.00550173	0.00289905	0	0.00282757	0.00282757	0.00180447	0.00673203	0.00888577	0.00597417	0.00728412	0.00526815	0	0	0.00885857	0.0217824	0.0170144	0.00409065	0.00180636	0.00180636
Bacteria	Chloroflexi	TK10	B07_WMSP1				OTU	0.000708	30	19.6	0.0292	0.0155412	0.00421585	0.00901939	0.0256249	0.049812	0.0427887	0.0336763	0.053809	0.0388182	0.0175186	0.0200226	0.019266	0.0259864	0.0272821	0.021859	0.0402206	0.0382614	0.0310906	0.0459007	0.0379022	0.0245349	0.0244295	0.0243184
Bacteria	Proteobacteria	Alphaproteobacteria	Rhizobiales				OTU	0.000726	28.4	25.2	0.00432	0.011797	0.00402641	0	0	0	0.00459939	0.00459939	0.00565515	0.0105425	0.00488735	0	0	0.00201597	0.00201597	0	0	0.013459	0.013459	0.0064619	0.00850722	0.00204532	0.00180636	0.00341859
Bacteria	Nitrospirae	Nitrospira	Nitrospirales	0319-6A21			OTU	0.000737	20.6	19.2	0.111	0.169749	0.106013	0.0631357	0.111705	0.153456	0.148966	0.129912	0.118528	0.101305	0.0571435	0.0722479	0.109618	0.150165	0.134262	0.0742655	0.0759885	0.081611	0.0802404	0.11956	0.153328	0.110407	0.10361	0.131324
Bacteria	Proteobacteria	Gammaproteobacteria	Xanthomonadales	Xanthomonadaceae			OTU	0.000737	29.7	21.8	0.00322	0	0	0	0.00260268	0.00260268	0.00459939	0.00459939	0.00565515	0.00565515	0.00360894	0.00360894	0	0.00201597	0.00465004	0.00553027	0.00532174	0.00242554	0.00664393	0.0087979	0.00215397	0	0.00180636	0.00180636
Bacteria	Planctomycetes	Planctomycetia	Gemmatales	Isosphaeraceae			OTU	0.000737	22.1	13.3	0.00732	0	0	0	0	0.00289905	0.00749845	0.00459939	0	0.00733102	0.01094	0.0110003	0.0153077	0.0119483	0.00666601	0.00263407	0.00242554	0.00242554	0.0132879	0.0197498	0.0207792	0.0184034	0.00408614	0.00644891
Bacteria	Planctomycetes	OM190	agg27				OTU	0.000737	18.8	5.8	0.004	0.00402641	0.00824226	0.00901939	0.00480354	0	0	0	0.00565515	0.00565515	0	0	0.0019791	0.008027	0.0060479	0.0028962	0.0028962	0	0	0.00430793	0.00635326	0.0102176	0.00997863	0.00180636
Bacteria	Proteobacteria	Betaproteobacteria	Burkholderiales	Oxalobacteraceae			OTU	0.000746	23.7	15.3	0.00611	0	0.00421585	0.00901939	0.0126116	0.0107071	0.00749845	0.0112254	0.00662603	0	0	0.00492756	0.00888577	0.00799013	0.00666601	0.00553027	0.0028962	0	0.00664393	0.0087979	0.00419929	0.0102176	0.00997863	0.00180636
Bacteria	Firmicutes	Bacilli	Bacillales	Paenibacillaceae	Paenibacillus		OTU	0.000765	25.9	14.8	0.00216	0	0	0.00480354	0.00480354	0.00579811	0.00579811	0.00331301	0.00331301	0	0	0.00246378	0.00246378	0.00201597	0.00465004	0.00263407	0	0	0	0	0.00204532	0.00204532	0.00180636	0.00180636
Bacteria	Chlorobi	OPB56					OTU	0.000823	25.5	8.9	0.00369	0	0.00421585	0.00421585	0.00520535	0.00520535	0	0	0	0.00244367	0.00605261	0.0134641	0.0138133	0.00799013	0.00403193	0	0	0	0.00221464	0.00221464	0.00204532	0.00613146	0.00408614	0.00161223
Bacteria	Planctomycetes	Phycisphaerae	WD2101				OTU	0.000873	18.4	0.4	0.00695	0.00388531	0	0	0.00260268	0.00550173	0.0120978	0.0125118	0.00896816	0.00565515	0	0.00985513	0.0177715	0.00993237	0.00201597	0	0	0.00672948	0.0111588	0.0130451	0.0127065	0.00613372	0.00746214	0.011868
Bacteria	Planctomycetes	Planctomycetia	Gemmatales	Gemmataceae	Gemmata		OTU	0.000883	20.9	16.2	0.0119	0.0156823	0.00402641	0	0.00260268	0.00840079	0.0149969	0.0125118	0.00896816	0.0154298	0.0115792	0.00919582	0.0133286	0.0200491	0.022014	0.00790222	0.00242554	0.00915501	0.0200173	0.0197498	0.0207792	0.0224895	0.00997863	0.00341859
Bacteria	Acidobacteria	RB25					OTU	0.000886	20	19.2	0.0151	0.0240174	0.0243479	0.0138229	0.00960707	0.00289905	0.0166972	0.0237372	0.0184218	0.0133701	0.0103008	0.0177323	0.014298	0.0120589	0.0285184	0.0213347	0.0028962	0	0.00885857	0.0110125	0.0205619	0.020451	0.0146876	0.0174812
Bacteria	Planctomycetes	Planctomycetia	Gemmatales	Gemmataceae			OTU	0.000902	20.2	1.6	0.012	0.0197087	0.0207004	0.0174511	0.00740621	0.00550173	0.0120978	0.0224508	0.0217348	0.0109264	0.00785708	0.010341	0.0108649	0.00996923	0.0145682	0.0134325	0.0101728	0.00727661	0.00664393	0.00664393	0.0081813	0.0143105	0.00793556	0.00986749
Bacteria	Gemmatimonadetes	Gemmatimonadetes	Ellin5290				OTU	0.000902	25.7	23.1	0.00747	0.0119381	0.00805283	0	0.00520535	0.00520535	0.00459939	0.0145384	0.0184218	0.0109264	0.00424814	0.00426825	0.00444288	0.0019791	0.0105363	0.0105363	0.00485107	0.0115805	0.0111588	0.00658325	0.00215397	0.00408614	0.00950521	0.0070313
Bacteria	Planctomycetes	Planctomycetia	Planctomycetales	Planctomycetaceae	Planctomyces		OTU	0.000964	23.4	15.6	0.00482	0	0	0	0.00780803	0.0252024	0.0173943	0	0.00282757	0.00282757	0.00180447	0.00180447	0.0039582	0.00597417	0.00465004	0.00553027	0.0028962	0	0	0.00430793	0.00839858	0.00613372	0.00565578	0.00361272
Bacteria	Chloroflexi	C0119					OTU	0.000968	18.1	1	0.0294	0.0478936	0.0446694	0.0180388	0.0148124	0.0254987	0.0478897	0.0408484	0.0245624	0.0161976	0.0139097	0.0164137	0.0291615	0.0399138	0.0234118	0.00816435	0.0150239	0.0323161	0.0401202	0.0350095	0.0334857	0.0367955	0.0346448	0.0372162
Bacteria	Acidobacteria	Solibacteres	Solibacterales	Solibacteraceae	Candidatus Solibacter		OTU	0.000968	18	2.6	0.00333	0.00805283	0.00805283	0	0	0	0.00919879	0.00919879	0	0	0	0	0.0019791	0.010043	0.00806387	0	0	0	0.00442929	0.00658325	0.00215397	0	0.00361272	0.00522494
Bacteria	Proteobacteria	Gammaproteobacteria	Xanthomonadales	Xanthomonadaceae			OTU	0.000978	29.5	25.6	0.0127	0.0158234	0.0122687	0.00901939	0.00740621	0.00550173	0.0120978	0.0158248	0.0151088	0.0280321	0.0213539	0.00180447	0.0039582	0.0100061	0.0060479	0	0.00485107	0.01831	0.0333907	0.0242397	0.0104439	0.0163513	0.0138281	0.00683717
Bacteria	Planctomycetes	Planctomycetia	Gemmatales	Isosphaeraceae			OTU	0.000981	29	18.9	0.00851	0	0.00421585	0.00421585	0.00520535	0.0139025	0.017896	0.0125118	0.00896816	0.0105425	0.00669181	0.00426825	0.00246378	0.00806387	0.0106979	0.0113227	0.0159652	0.00727661	0.00664393	0.0109519	0.0104439	0.00817904	0.00384943	0.0114797
Bacteria	Proteobacteria	Deltaproteobacteria	Myxococcales	Cystobacterineae			OTU	0.000981	24.7	15.1	0.00234	0	0	0	0.00520535	0.00520535	0	0	0	0	0	0	0.0019791	0.00399507	0.00465004	0.00263407	0	0	0.00221464	0.00221464	0.00409065	0.0102199	0.00793556	0.00341859
Bacteria	Armatimonadetes	0319-6E2					OTU	0.000996	18.9	3.2	0.0051	0.00791172	0.00402641	0.00480354	0.00480354	0	0.00459939	0.0145384	0.0155942	0.00565515	0	0	0.0019791	0.010043	0.0106979	0.00842647	0.0057924	0	0.00221464	0.00436861	0.00419929	0.00408839	0.00204307	0.00161223
Bacteria	Proteobacteria	Betaproteobacteria	SC-I-84				OTU	0.000996	20.9	20.1	0.00351	0.00388531	0	0	0	0.00289905	0.0120978	0.0125118	0.00896816	0.00565515	0	0	0	0.00201597	0.00465004	0.00263407	0.00242554	0.00242554	0	0.00215397	0.00624461	0.00817678	0.00408614	0
Bacteria	WS3	PRR-12	Sediment-1	PRR-10			OTU	0.00104	20.7	20.5	0.013	0.0119381	0.00805283	0	0.00520535	0.00810441	0.0120978	0.0257639	0.0193926	0.00282757	0.00180447	0.00919582	0.0172869	0.0240073	0.022014	0.0136946	0.00821794	0.0158845	0.0156736	0.0108305	0.0188425	0.0163558	0.0169674	0.0140626
Bacteria	Armatimonadetes	Chthonomonadetes	Chthonomonadales	Chthonomonadaceae			OTU	0.00104	18.3	6.6	0.00425	0	0.00421585	0.0138229	0.00960707	0	0	0.00331301	0.00896816	0.00809882	0.00244367	0.00246378	0.00246378	0.00201597	0.00728412	0.00816435	0.00532174	0.00242554	0	0	0.00409065	0.00613372	0.00204307	0.00483668
Bacteria	Proteobacteria	Gammaproteobacteria	Xanthomonadales	Sinobacteraceae			OTU	0.00104	30	26.4	0.00442	0.00777061	0	0	0	0	0.00459939	0.00791241	0.0117957	0.00848272	0.00721787	0.0121454	0.00492756	0	0	0	0	0	0.00221464	0.0129845	0.0107698	0.00204307	0.00384943	0.00503081
Bacteria	Proteobacteria	Deltaproteobacteria	Myxococcales				OTU	0.00106	20.3	19	0.0115	0.0158234	0.0122687	0.00421585	0.0104107	0.0162088	0.0241957	0.0217106	0.0117957	0.0109264	0.00424814	0.0141234	0.0222144	0.0179594	0.0106979	0.00263407	0.00485107	0.00485107	0	0.0129238	0.0170144	0.00817678	0.00769885	0.0100616
Bacteria	Proteobacteria	Deltaproteobacteria	MIZ46				OTU	0.00109	23.2	22.8	0.00555	0.0120792	0.0162951	0.00421585	0.00260268	0.00550173	0.00749845	0.00791241	0.00331301	0	0	0.00492756	0.00888577	0.014038	0.0127139	0.00263407	0	0	0	0.00215397	0.00624461	0.00613372	0.00384943	0.00664304
Bacteria	Proteobacteria	Alphaproteobacteria	Rhizobiales	Hyphomicrobiaceae	Devosia		OTU	0.0011	29.8	18.8	0.00348	0	0.00421585	0.00421585	0	0.00579811	0.0103975	0.00459939	0.00565515	0.00565515	0	0	0	0	0	0.0057924	0.0106435	0.00485107	0.00664393	0.00664393	0	0	0	0.00483668
Bacteria	Verrucomicrobia	[Pedosphaerae]	[Pedosphaerales]				OTU	0.00113	23.7	16.5	0.00807	0.00388531	0	0.00480354	0.0100089	0.0139025	0.017896	0.0125118	0.00331301	0.00733102	0.0127444	0.00787719	0.0103802	0.0179962	0.015348	0.00526815	0.00242554	0.00242554	0.00221464	0.00436861	0.00419929	0.00817453	0.0115483	0.0070313
Bacteria	Proteobacteria	Gammaproteobacteria	Legionellales	Coxiellaceae	Aquicella		OTU	0.00113	21	16.5	0.0117	0.0119381	0.00805283	0.0144106	0.019616	0.0110035	0.0241957	0.0217106	0.00614059	0.00527125	0.00605261	0.00360894	0.0138537	0.0400613	0.0262076	0	0	0	0	0.00861586	0.0208878	0.0163581	0.00769885	0.00361272
Bacteria	Planctomycetes	Planctomycetia	Gemmatales	Isosphaeraceae			OTU	0.00114	23.8	5.2	0.0149	0.0197087	0.0207004	0.0174511	0.0100089	0.00520535	0	0.00662603	0.0179363	0.0186413	0.0145489	0.0146092	0.0172869	0.0179594	0.0186002	0.0134325	0.00532174	0.00915501	0.0178027	0.0347668	0.0359656	0.0163581	0.00408614	0.00644891
Bacteria	Proteobacteria	Alphaproteobacteria	Rhizobiales	Rhizobiaceae	Rhizobium		OTU	0.00114	18.6	11	0.0066	0	0	0.00480354	0.0126116	0.0107071	0.00289905	0	0	0	0.00721787	0.0146092	0.00739135	0.00201597	0.00728412	0.00816435	0.00532174	0.00915501	0.015588	0.00885857	0	0.00408614	0.0167306	0.0142567
Bacteria	Verrucomicrobia	[Pedosphaerae]	[Pedosphaerales]	Ellin515			OTU	0.00115	20.2	18.9	0.00919	0.0156823	0.00402641	0.00480354	0.00480354	0	0	0.0132521	0.0217348	0.00848272	0.0054134	0.0054134	0.0079164	0.0240441	0.0213959	0.00816435	0.00532174	0.00242554	0.00221464	0.00436861	0.0164712	0.0204465	0.00974192	0.00522494
Bacteria	Verrucomicrobia	[Spartobacteria]	[Chthoniobacterales]	[Chthoniobacteraceae]	OR-59		OTU	0.00116	23.4	11.1	0.00329	0	0	0.00480354	0.00480354	0.00289905	0.00289905	0	0	0	0	0	0.0079164	0.0119483	0.00403193	0.0028962	0.0028962	0	0.00442929	0.00658325	0.00828994	0.00613597	0.00180636	0.00341859
Bacteria	Armatimonadetes	Chthonomonadetes	Chthonomonadales	Chthonomonadaceae			OTU	0.00118	23.3	22.5	0.00899	0.011797	0.00402641	0	0	0.00579811	0.0103975	0.0145384	0.0325596	0.0250643	0.00424814	0.00180447	0.0059373	0.00795327	0.0125523	0.0163287	0.00821794	0.00242554	0.00442929	0.00658325	0.00215397	0.00408614	0.0149243	0.0108382
Bacteria	Proteobacteria	Deltaproteobacteria	Desulfuromonadales	Geobacteraceae	Geobacter		OTU	0.00122	20.5	18.1	0.0111	0.0197087	0.00805283	0	0.00520535	0.0110035	0.00579811	0.00662603	0.0094536	0.00527125	0.00424814	0.00673203	0.012844	0.034124	0.0288416	0.00842647	0.0057924	0	0.00221464	0.00436861	0.0287432	0.0286323	0.00565578	0.0132861
Bacteria	Planctomycetes	Planctomycetia	Gemmatales	Isosphaeraceae			OTU	0.00125	26.1	13.5	0.0524	0.0316469	0.0582642	0.0613727	0.0452409	0.0579164	0.0686847	0.0500472	0.0415278	0.0307194	0.0259018	0.0431683	0.053355	0.0598523	0.0578165	0.0402975	0.0474972	0.0388086	0.031005	0.0568526	0.07289	0.0756454	0.0737619	0.0822402
Bacteria	Acidobacteria	Acidobacteria-5					OTU	0.00125	20.9	19.2	0.01	0.011797	0.00402641	0	0	0.00579811	0.0103975	0.00791241	0.0202785	0.0169654	0.0054134	0.0054134	0.0098955	0.0139274	0.0224705	0.0213347	0.0028962	0	0.00221464	0.0108305	0.0167972	0.0122674	0.0131179	0.0170929
Bacteria	Acidobacteria	Acidobacteria-6	iii1-15	RB40			OTU	0.00127	20	9.7	0.0476	0.070641	0.049643	0.0535286	0.0318257	0.0194042	0.0529908	0.0778377	0.0788568	0.047301	0.0211276	0.0482694	0.0696321	0.0799382	0.0581397	0.024493	0.0232418	0.0212827	0.0443784	0.0699584	0.0486721	0.0327071	0.0289891	0.0416646
Bacteria	Planctomycetes	Phycisphaerae	WD2101				OTU	0.00127	20.1	19.8	0.00946	0.011797	0.00824226	0.00901939	0.00480354	0.00289905	0.0120978	0.00919879	0.00565515	0.00809882	0.00424814	0.00673203	0.0148231	0.0260232	0.0161277	0	0.00242554	0.00242554	0.0110732	0.0132272	0.0144259	0.0224873	0.0102153	0.00161223
Bacteria	Acidobacteria	Acidobacteria-5					OTU	0.00127	18.1	3.1	0.0196	0.0433028	0.0161057	0.0192141	0.0192141	0.00289905	0.0120978	0.0257639	0.0363581	0.0222367	0.00244367	0	0.0118746	0.0259864	0.0272821	0.0131704	0.00727661	0.0140061	0.015588	0.0303982	0.0399476	0.0224941	0.0167306	0.0271546
Bacteria	Bacteroidetes	Sphingobacteriia	Sphingobacteriales				OTU	0.00127	28.1	8.4	0.00375	0.00402641	0.00402641	0.00480354	0.00480354	0	0	0	0.00282757	0.00282757	0.00180447	0.00180447	0.0039582	0.0039582	0.00263407	0.00553027	0.0028962	0	0	0.00430793	0.00839858	0.014306	0.0102153	0.00322445
Bacteria	Verrucomicrobia	[Pedosphaerae]	[Pedosphaerales]				OTU	0.00127	20.2	16.3	0.00391	0.00402641	0.00402641	0	0.00260268	0.0141989	0.0161956	0.00459939	0	0	0	0.00246378	0.0103802	0.0079164	0.00263407	0.00263407	0	0	0.00221464	0.00652257	0.00430793	0	0.00180636	0.00341859
Bacteria	Planctomycetes	Planctomycetia	Planctomycetales	Planctomycetaceae	Planctomyces		OTU	0.00127	28.9	17.7	0.00223	0	0	0	0	0.00289905	0.00749845	0.00459939	0.00282757	0.00282757	0	0	0.0019791	0.00399507	0.00201597	0	0.00727661	0.00727661	0.00221464	0.00221464	0	0	0.00180636	0.00180636
Bacteria	Planctomycetes						OTU	0.00127	22.8	16.8	0.00209	0	0	0	0.00260268	0.00550173	0.00289905	0.00662603	0.00662603	0	0	0	0.0019791	0.00601103	0.00403193	0	0	0	0	0	0.00409065	0.00409065	0.00180636	0.00180636
Bacteria	Actinobacteria	Thermoleophilia	Gaiellales	Gaiellaceae			OTU	0.00129	24.2	3.7	0.0103	0.0198499	0.0162951	0.0138229	0.00960707	0.00289905	0.00749845	0.00791241	0.00896816	0.0105425	0.0139097	0.00902234	0.0039582	0.00799013	0.00930008	0.00526815	0.00727661	0.0140061	0.022232	0.0176565	0.00624461	0.00613372	0.00746214	0.00864353
Bacteria	Chloroflexi	Chloroflexi	Chloroflexales	FFCH7168			OTU	0.0013	26.2	12.2	0.00551	0	0	0.00480354	0.00480354	0.00579811	0.0103975	0.00459939	0	0.00244367	0.00424814	0.00180447	0.0098955	0.0119115	0.00465004	0.00553027	0.00532174	0.00242554	0	0.0064619	0.00850722	0.00613146	0.0131179	0.0138685
Bacteria	Acidobacteria	Solibacteres	Solibacterales	Solibacteraceae	Candidatus Solibacter		OTU	0.0013	24.2	5.4	0.0058	0.00805283	0.0122687	0.0138229	0.00960707	0	0	0.00331301	0.00331301	0.00488735	0.00849628	0.00360894	0.0019791	0.00399507	0.00201597	0	0.00242554	0.00915501	0.0133734	0.0087979	0.0123806	0.0102266	0	0.00161223
Bacteria	Bacteroidetes	[Saprospirae]	[Saprospirales]	Chitinophagaceae	Flavisolibacter		OTU	0.00132	26.5	9.1	0.011	0.0158234	0.0122687	0.0138229	0.0122097	0.00260268	0.00459939	0.00459939	0.00282757	0.00527125	0.00966154	0.0121454	0.0247186	0.0298708	0.0179821	0.0107984	0.0028962	0	0.00442929	0.00873722	0.0165799	0.0204442	0.011785	0.0084494
Bacteria	Bacteroidetes	Sphingobacteriia	Sphingobacteriales				OTU	0.00132	22.7	20.1	0.0053	0.00388531	0.00421585	0.00421585	0.00260268	0.00260268	0.00459939	0.0112254	0.00662603	0.00244367	0.00424814	0.00180447	0.0059373	0.00795327	0.00991819	0.00790222	0.00727661	0.00727661	0	0	0.00613597	0.00817904	0.00746214	0.00541908
Bacteria	Armatimonadetes	OPB50					OTU	0.00137	30	11.1	0.0142	0.0161057	0.0287532	0.0222546	0.0330312	0.0292222	0.0149969	0.0125118	0.00614059	0.00527125	0.00966154	0.0121454	0.00690667	0.0120589	0.0285184	0.0213347	0.00532174	0.00915501	0.00894412	0.00652257	0.00635326	0.00613146	0.0113116	0.0136743
Bacteria	Verrucomicrobia	[Pedosphaerae]	[Pedosphaerales]	auto67_4W			OTU	0.00138	21.1	9.5	0.0541	0.0276205	0.0584536	0.0944097	0.0688568	0.049812	0.0427887	0.0237372	0.0212493	0.123719	0.157521	0.146127	0.122785	0.0318499	0.0206161	0.0134325	0.0392792	0.049842	0.0488932	0.0375883	0.0123806	0.0122697	0.0146876	0.0271546
Bacteria	Armatimonadetes	0319-6E2					OTU	0.00141	20.6	0.1	0.00331	0.00388531	0	0	0	0	0.00919879	0.0125118	0.00614059	0.00282757	0	0.00246378	0.00444288	0.008027	0.0060479	0	0	0	0.00221464	0.00436861	0.00215397	0.00408614	0.00589249	0.00180636
Bacteria	Proteobacteria	Betaproteobacteria					OTU	0.00144	20	1.5	0.00154	0.00402641	0.00402641	0	0	0	0.00459939	0.00459939	0.00282757	0.00282757	0	0	0	0.00201597	0.00201597	0	0	0	0	0.00215397	0.00215397	0.00204307	0.00204307	0
Bacteria	Bacteroidetes	Sphingobacteriia	Sphingobacteriales				OTU	0.00151	27.9	20.8	0.00339	0.00388531	0.00421585	0.00421585	0	0.00579811	0.00579811	0.00331301	0.00896816	0.00565515	0.00180447	0.00180447	0	0	0.00263407	0.00263407	0.00242554	0.00915501	0.0111588	0.00442929	0	0	0	0
Bacteria	Gemmatimonadetes	Gemm-1					OTU	0.00152	23.9	12.3	0.00654	0.00388531	0	0.00480354	0.0152142	0.0162088	0.00579811	0.00331301	0.00331301	0.00488735	0.00849628	0.0085365	0.0108649	0.00996923	0.00930008	0.00816435	0.0028962	0	0.00442929	0.00658325	0.00419929	0.00817453	0.00793556	0.00341859
Bacteria	Chloroflexi	Anaerolineae	SBR1031	A4b			OTU	0.00152	18.7	2.9	0.00633	0.00791172	0.00402641	0	0	0	0.0137982	0.0137982	0.00282757	0.00527125	0.00244367	0	0.0019791	0.010043	0.00806387	0.0028962	0.0028962	0.00672948	0.00894412	0.0172924	0.0232591	0.0081813	0.00180636	0.00341859
Bacteria	Proteobacteria	Gammaproteobacteria	Xanthomonadales	Sinobacteraceae			OTU	0.00153	20.3	15.4	0.0992	0.0986848	0.0695857	0.0541163	0.156352	0.249291	0.186152	0.110774	0.0746579	0.0600435	0.0768794	0.138735	0.14508	0.0998398	0.101065	0.0932283	0.0720788	0.0719088	0.0669526	0.073963	0.104656	0.0736136	0.0434399	0.0609521
Bacteria	Actinobacteria	Actinobacteria	Actinomycetales	Mycobacteriaceae	Mycobacterium		OTU	0.00153	22.8	16.6	0.00592	0.00777061	0	0	0.00520535	0.00520535	0.00459939	0.00459939	0.00282757	0.00527125	0.00244367	0.00246378	0.00444288	0.0140749	0.019998	0.00790222	0.00242554	0.00242554	0	0.00215397	0.00624461	0.0102199	0.015161	0.010644
Bacteria	Acidobacteria	Acidobacteria-6	iii1-15	RB40			OTU	0.00162	20	9.6	0.00667	0.00402641	0.00824226	0.0138229	0.0122097	0.00550173	0.00289905	0	0.00565515	0.0129862	0.0163534	0.0139499	0.00492756	0.00201597	0.00201597	0.0057924	0.0057924	0	0.00442929	0.00873722	0.00430793	0.00204307	0.00746214	0.0102558
Bacteria	Actinobacteria	Actinobacteria	Actinomycetales	Microbacteriaceae	Microbacterium	chocolatum	OTU	0.00164	25.5	23.8	0.0245	0.0396997	0.0325902	0.0084317	0.00520535	0.00810441	0.00749845	0.0211645	0.0391857	0.0275079	0.0193231	0.0242909	0.0177715	0.0280761	0.0280619	0.0281756	0.0421032	0.0420182	0.0334763	0.0283656	0.0273497	0.0163581	0.018537	0.0208998
Bacteria	Planctomycetes	Planctomycetia	Pirellulales	Pirellulaceae			OTU	0.00171	19.7	16.9	0.0173	0.0356733	0.0201321	0.00480354	0.0126116	0.00780803	0.0137982	0.0204242	0.0207639	0.0190252	0.0103008	0.0152685	0.0256879	0.0299446	0.0193799	0.00526815	0.0121277	0.0121277	0.00885857	0.0217824	0.033377	0.0286255	0.00997863	0.00986749
Bacteria	Proteobacteria	Alphaproteobacteria	Rhizobiales	Hyphomicrobiaceae	Pedomicrobium		OTU	0.00184	20.7	19.4	0.0663	0.0991081	0.0648015	0.0324494	0.0526471	0.0866105	0.0947762	0.0666123	0.0609204	0.0506527	0.0448119	0.0523642	0.0686627	0.0758325	0.0790507	0.0534679	0.0426461	0.0541459	0.0578374	0.0742663	0.0795692	0.0838132	0.0679567	0.0819111
Bacteria	Gemmatimonadetes	Gemmatimonadetes					OTU	0.00186	29.8	17.4	0.0208	0.011797	0.0208898	0.0216669	0.0230223	0.0211178	0.025896	0.02631	0.0146233	0.013754	0.0150749	0.0150951	0.00840108	0.0200491	0.0272821	0.0247552	0.0285636	0.0304377	0.0333907	0.0263937	0.0146432	0.0143105	0.015161	0.0251541
Bacteria	Proteobacteria	Deltaproteobacteria	Myxococcales				OTU	0.0019	23.7	13.8	0.0335	0.0234529	0.00402641	0.0192141	0.0452409	0.0463201	0.0432903	0.032936	0.0127666	0.0272643	0.0352635	0.0477835	0.0547686	0.0278917	0.0258843	0.0187006	0.0174494	0.0212827	0.015588	0.0411681	0.0568534	0.0633622	0.0623009	0.0267071
Bacteria	Actinobacteria	Thermoleophilia	Gaiellales	Gaiellaceae			OTU	0.0019	22.8	13.7	0.0158	0.0159645	0.0205109	0.0132352	0.0178169	0.0217105	0.0224953	0.0237372	0.0155942	0.0105425	0.00488735	0.00492756	0.012844	0.0200122	0.0173639	0.0110605	0.00821794	0.00242554	0.0110732	0.0175351	0.0187338	0.0286165	0.0253763	0.0187052
Bacteria	Planctomycetes	Planctomycetia	Gemmatales	Isosphaeraceae			OTU	0.00192	26.6	21.1	0.0358	0.0478936	0.0446694	0.0324494	0.0370311	0.0246096	0.0345932	0.0594401	0.0647189	0.0331631	0.0247365	0.0346318	0.0246782	0.0300552	0.030696	0.0192249	0.0450716	0.0633009	0.051279	0.0351309	0.0230418	0.0163581	0.0149243	0.0317971
Bacteria	Spirochaetes	[Leptospirae]	[Leptospirales]	Leptospiraceae	Leptospira		OTU	0.00192	30	2.3	0.00627	0.00791172	0.00402641	0.00480354	0.00740621	0.00260268	0.00459939	0.00459939	0.00282757	0.00771492	0.00488735	0.00985513	0.00985513	0.00403193	0.00403193	0	0	0	0	0.00861586	0.0127065	0.0122629	0.0190104	0.0124504
Bacteria	Planctomycetes	Planctomycetia	Gemmatales	Gemmataceae			OTU	0.00199	18.4	0.5	0.018	0.043585	0.0283743	0.0138229	0.0122097	0.017098	0.0328928	0.0283366	0.0184218	0.0133701	0.00669181	0.0190509	0.0251629	0.00993237	0.00465004	0.00553027	0.0028962	0.00672948	0.0288759	0.0372242	0.0191684	0.00817678	0.00950521	0.0215413
Bacteria	Gemmatimonadetes	Gemmatimonadetes	Ellin5290				OTU	0.002	24.9	24.4	0.0255	0.0276205	0.0162951	0.00901939	0.00740621	0.00840079	0.0195963	0.0270502	0.0358727	0.0299516	0.0217668	0.0144357	0.0059373	0.026097	0.030696	0.0134325	0.0344282	0.0651793	0.0646524	0.0353129	0.00839858	0.014306	0.0264726	0.0436651
Bacteria	Acidobacteria	Acidobacteria-6	iii1-15				OTU	0.00205	20.6	19.9	0.0357	0.0870289	0.0569381	0.0318617	0.0244195	0.0139025	0.0224953	0.0336763	0.0481538	0.0478251	0.0303762	0.0280733	0.0291211	0.0380822	0.0499142	0.0266029	0.0295771	0.0334104	0.0133734	0.0281836	0.0460835	0.0388454	0.0287523	0.0354098
Bacteria	Verrucomicrobia						OTU	0.00213	27.3	9.1	0.00473	0.00402641	0.00824226	0.00901939	0.00740621	0.00260268	0	0	0	0	0	0.00246378	0.00642198	0.00799013	0.00403193	0	0.00242554	0.00242554	0.00664393	0.0087979	0.00828994	0.0102221	0.00769885	0.0100616
Bacteria	Proteobacteria	Gammaproteobacteria	Legionellales	Coxiellaceae	Aquicella		OTU	0.00213	30	5.1	0.00347	0.00402641	0.00824226	0.00421585	0.00260268	0.00550173	0.00289905	0	0	0	0.00721787	0.00968165	0.00642198	0.00597417	0.00465004	0.00263407	0	0	0.00221464	0.00221464	0	0.00408614	0.00408614	0.00322445
Bacteria	Chlamydiae	Chlamydiia					OTU	0.00213	22.5	17	0.00225	0	0	0	0.00520535	0.00810441	0.00749845	0.00459939	0	0	0	0.00246378	0.00246378	0.00201597	0.00465004	0.00263407	0	0	0	0.00430793	0.00430793	0	0.00180636	0.00180636
Bacteria	Acidobacteria	[Chloracidobacteria]	RB41	Ellin6075			OTU	0.00214	23.5	14.9	0.01	0	0.00421585	0.00421585	0.00260268	0.00550173	0.0212966	0.0183976	0.00565515	0.00565515	0.00902234	0.0139499	0.00888577	0.016054	0.0226321	0.0105363	0.00485107	0.00485107	0.00442929	0.00873722	0.00839858	0.014306	0.0192471	0.0170929
Bacteria	Armatimonadetes	0319-6E2					OTU	0.00214	24.8	18.3	0.00615	0.00388531	0	0	0.00260268	0.00840079	0.0103975	0.00459939	0	0.00488735	0.00488735	0	0.0019791	0.0120589	0.0179821	0.0165908	0.0111141	0.00242554	0.00221464	0.00436861	0.00215397	0.00817227	0.0153977	0.00722543
Bacteria	WPS-2						OTU	0.00222	18.9	12.7	0.00548	0.00402641	0.00824226	0.00901939	0.0152142	0.0104107	0	0	0	0.00488735	0.0157142	0.0132906	0.00444288	0.00399507	0.00465004	0.00263407	0.00485107	0.00485107	0.00221464	0.00221464	0.00204532	0.00408839	0.00565578	0.00361272
Bacteria	Planctomycetes	Phycisphaerae	WD2101				OTU	0.00222	29.7	25.7	0.00225	0.00388531	0	0	0	0	0	0.00331301	0.00331301	0.00488735	0.00488735	0.00246378	0.00246378	0	0	0	0.00485107	0.00485107	0	0.00430793	0.00839858	0.00409065	0	0
Bacteria	Chloroflexi	Anaerolineae	SBR1031	A4b			OTU	0.00226	24	4.5	0.0122	0.0159645	0.0247268	0.0222546	0.0174151	0.0107071	0.0120978	0.0158248	0.0122812	0.0129862	0.0145489	0.017073	0.0118342	0.008027	0.00868197	0.00842647	0.00821794	0.00915501	0.0133734	0.0174138	0.0128152	0.00204532	0	0.00483668
Bacteria	Planctomycetes	Planctomycetia	Pirellulales	Pirellulaceae			OTU	0.00227	29.5	12.3	0.0128	0.00791172	0.0124581	0.0228423	0.027424	0.0217105	0.0224953	0.0171112	0.00896816	0.00565515	0	0.00739135	0.0232242	0.0238967	0.013332	0.00816435	0.0150239	0.0121277	0.00664393	0.00664393	0.0081813	0.0081813	0.00722543	0.00883766
Bacteria	Chloroflexi	Anaerolineae	SJA-15				OTU	0.00227	25.1	21.9	0.00451	0	0	0	0	0	0.00459939	0.0112254	0.0122812	0.00809882	0.00244367	0	0.0039582	0.00799013	0.00666601	0.00842647	0.00821794	0.00242554	0.00442929	0.00442929	0.00204532	0.00408839	0.00565578	0.00683717
Bacteria	FBP						OTU	0.00228	29.8	28.6	0.00245	0.00791172	0.00402641	0	0	0	0	0	0.00565515	0.00565515	0.00180447	0.00673203	0.00492756	0	0	0	0	0	0.00221464	0.00436861	0.00419929	0.00204532	0.00180636	0.00503081
Bacteria	Chloroflexi	Anaerolineae	SBR1031	oc28			OTU	0.00228	20.9	16.2	0.00323	0	0	0	0	0	0.00919879	0.0125118	0.00331301	0	0.00180447	0.00426825	0.00642198	0.00799013	0.00930008	0.00526815	0	0	0	0.00215397	0.00624461	0.00409065	0	0.00161223
Bacteria	Verrucomicrobia	[Pedosphaerae]	[Pedosphaerales]	R4-41B			OTU	0.00238	19.9	19	0.00189	0.00402641	0.00402641	0	0	0.00289905	0.00749845	0.00459939	0	0	0	0	0.0039582	0.00597417	0.00201597	0	0	0	0	0.00215397	0.00215397	0.00204307	0.00204307	0
Bacteria	Bacteroidetes	Cytophagia	Cytophagales	Cytophagaceae			OTU	0.00239	18	15.8	0.0035	0	0	0	0	0.00579811	0.0103975	0.00459939	0	0.00244367	0.00244367	0.00739135	0.00937045	0.0019791	0	0	0	0.00672948	0.00672948	0	0.00409065	0.00409065	0.00722543	0.00722543
Bacteria	Chlamydiae	Chlamydiia	Chlamydiales	Parachlamydiaceae			OTU	0.00242	27.9	3.7	0.00197	0.00805283	0.00805283	0.00480354	0.00480354	0	0	0	0	0	0.00360894	0.00360894	0	0.00201597	0.00201597	0	0	0	0	0.00215397	0.00215397	0.00204307	0.00204307	0
Bacteria	Proteobacteria	Deltaproteobacteria	Myxococcales	Polyangiaceae			OTU	0.00245	26.1	14.3	0.0113	0.00402641	0.00824226	0.00901939	0.0152142	0.0191079	0.0132966	0.0145384	0.0127666	0.00771492	0.00488735	0.0147827	0.02072	0.0119852	0.00868197	0.00553027	0.00532174	0.00242554	0	0.00215397	0.0103353	0.0183966	0.0228598	0.0287668
Bacteria	Verrucomicrobia	Opitutae	Opitutales	Opitutaceae	Opitutus		OTU	0.00246	23.1	7.7	0.00706	0.00805283	0.0122687	0.00421585	0.0104107	0.0133098	0.00749845	0.00791241	0.00331301	0.00244367	0.00966154	0.00968165	0.0103802	0.0079164	0	0	0	0.00672948	0.0133734	0.0109519	0.00839858	0.00817678	0.00589249	0.00180636
Bacteria	Verrucomicrobia	[Spartobacteria]	[Chthoniobacterales]	[Chthoniobacteraceae]	OR-59		OTU	0.00247	29.9	26.2	0.0054	0.00791172	0.00402641	0	0.00260268	0.00260268	0	0.00662603	0.0151088	0.0109264	0.00424814	0.00180447	0.0039582	0.00597417	0.00201597	0	0	0.00672948	0.0111588	0.00658325	0.0123806	0.0122697	0.00384943	0.00341859
Bacteria	Planctomycetes	vadinHA49	p04_C01				OTU	0.00247	23.8	17	0.00493	0.00388531	0	0	0.00520535	0.0139025	0.00869716	0	0	0	0.00180447	0.00180447	0.0039582	0.00597417	0.00728412	0.00526815	0.00485107	0.00485107	0	0.0064619	0.0105525	0.0102199	0.0115483	0.0070313
Bacteria	Acidobacteria	Solibacteres	Solibacterales	Solibacteraceae	Candidatus Solibacter		OTU	0.00247	27.1	25.3	0.00272	0.00791172	0.00402641	0	0	0	0.00459939	0.00459939	0.00282757	0.00527125	0.00244367	0.00246378	0.00246378	0.00201597	0.00201597	0	0	0.00672948	0.00894412	0.00221464	0.00204532	0.00204532	0	0
Bacteria	Planctomycetes	Planctomycetia	Gemmatales	Isosphaeraceae			OTU	0.00252	19.9	3	0.0437	0.0359555	0.0450483	0.0360775	0.0270222	0.0252024	0.0403913	0.0561271	0.0868541	0.0634986	0.018797	0.0262688	0.0429748	0.0559678	0.0618484	0.0431937	0.0406912	0.0358359	0.0266613	0.0393175	0.0582469	0.0531626	0.0377841	0.0492783
Bacteria	Actinobacteria	Acidimicrobiia	Acidimicrobiales				OTU	0.00253	20.7	1.3	0.00565	0.00777061	0	0	0	0.00289905	0.00289905	0.00662603	0.0094536	0.00527125	0.00244367	0.00246378	0.00444288	0.0120589	0.0127139	0.00553027	0.0101728	0.00727661	0	0.00430793	0.0124892	0.0122674	0.00408614	0.00483668
Bacteria	Proteobacteria	Alphaproteobacteria	Rhodospirillales	Rhodospirillaceae			OTU	0.0026	18.1	0.7	0.00486	0.00388531	0.00421585	0.00421585	0	0.00289905	0.0120978	0.00919879	0	0.00244367	0.00244367	0.00492756	0.0108649	0.0119852	0.0060479	0	0.00485107	0.00485107	0.00442929	0.00658325	0.00215397	0.00204307	0.00204307	0.00967336
Bacteria	Actinobacteria	Actinobacteria	Actinomycetales	Micromonosporaceae			OTU	0.00262	20.2	14.9	0.0113	0.00791172	0.0124581	0.0132352	0.0126116	0.0338995	0.0306909	0.0112254	0.0122812	0.00565515	0.00360894	0.0134641	0.0197506	0.0119115	0.00465004	0.00553027	0.00532174	0.00915501	0.00894412	0.0151384	0.0129238	0	0.00180636	0.00664304
Bacteria	Planctomycetes	Phycisphaerae	WD2101				OTU	0.00265	29.1	29	0.0151	0.0471881	0.0203215	0.0138229	0.00960707	0	0.00459939	0.0112254	0.0151088	0.0133701	0.0139097	0.0114861	0.0123593	0.0179594	0.0106979	0.00263407	0.00727661	0.0207356	0.0223175	0.0174744	0.0249785	0.0265779	0.0138281	0.0100616
Bacteria	Acidobacteria	TM1					OTU	0.00267	23.8	19.9	0.0023	0	0	0	0	0	0	0.00331301	0.00614059	0.00282757	0	0	0.0019791	0.00399507	0.00465004	0.00553027	0.00532174	0.00242554	0	0.00215397	0.00215397	0	0.00541908	0.0070313
Bacteria	Proteobacteria	Deltaproteobacteria	Syntrophobacterales	Syntrophobacteraceae			OTU	0.0027	26.3	12.4	0.012	0.00402641	0.0124581	0.0180388	0.0122097	0.0141989	0.0161956	0.00791241	0.0117957	0.0109264	0.00785708	0.0054134	0.0079164	0.0220282	0.0246481	0.0163287	0.00821794	0.00242554	0.00664393	0.0109519	0.0104439	0.0163513	0.0174408	0.0120621
Bacteria	Acidobacteria	Acidobacteria-6	iii1-15				OTU	0.00274	18	17.1	0.0107	0.0158234	0.0122687	0.00421585	0.00260268	0.0112998	0.0270947	0.0183976	0.00848272	0.0109264	0.00424814	0.00919582	0.0113495	0.00597417	0.00991819	0.0107984	0.00774727	0.0115805	0.0178027	0.0153811	0.00635326	0.00613146	0.00769885	0.0116739
Bacteria	Planctomycetes	Phycisphaerae	WD2101				OTU	0.00275	24.2	21.7	0.00374	0.00791172	0.00402641	0	0	0	0.00459939	0.00459939	0.00565515	0.00809882	0.00244367	0.00246378	0.00444288	0.0019791	0.00790222	0.00790222	0.00727661	0.00727661	0	0.00215397	0.00215397	0	0.00180636	0.00341859
Bacteria	Planctomycetes	vadinHA49	DH61				OTU	0.00281	19.4	7.1	0.00767	0.00402641	0.0124581	0.0132352	0.00480354	0.00289905	0.00289905	0.00662603	0.0094536	0.00771492	0.00488735	0	0.0039582	0.0039582	0.0105363	0.0105363	0.00970214	0.00970214	0.00442929	0.00873722	0.00635326	0.0163468	0.0179142	0.00522494
Bacteria	Proteobacteria	Deltaproteobacteria	Myxococcales				OTU	0.00286	28.1	17.4	0.00231	0	0	0	0	0.00289905	0.00289905	0.00331301	0.00331301	0	0	0	0.0019791	0.00601103	0.00403193	0.0057924	0.0057924	0.00672948	0.00672948	0	0	0	0.00180636	0.00180636
Bacteria	Proteobacteria	Alphaproteobacteria	Sphingomonadales	Sphingomonadaceae			OTU	0.00293	26.1	12.7	0.00638	0.00402641	0.00402641	0.00480354	0.00480354	0.0144953	0.0144953	0	0	0.00244367	0.00605261	0.00607272	0.00840108	0.0119852	0.0060479	0	0	0	0.00442929	0.00442929	0.00409065	0.014306	0.0210535	0.0108382
Bacteria	Proteobacteria	Alphaproteobacteria					OTU	0.00306	20.1	15.7	0.00709	0.00402641	0.00824226	0.00421585	0.00780803	0.0165052	0.0224953	0.0137982	0	0.00244367	0.00605261	0.0085365	0.012844	0.00993237	0.00728412	0.00526815	0	0.00672948	0.00894412	0.00436861	0.00419929	0.00204532	0.00361272	0.00361272
Bacteria	Verrucomicrobia	[Pedosphaerae]	[Pedosphaerales]				OTU	0.00306	19.8	6.8	0.00322	0.00388531	0.0084317	0.0084317	0.00260268	0.00260268	0	0	0.00565515	0.00565515	0.0054134	0.0054134	0	0	0.00526815	0.00526815	0	0	0	0	0	0.00408614	0.00769885	0.00361272
Bacteria	Acidobacteria	iii1-8	DS-18				OTU	0.00307	20.5	12.3	0.00321	0.00388531	0	0.00480354	0.00480354	0.00579811	0.00579811	0	0	0.00488735	0.00488735	0.00985513	0.0118342	0.0019791	0	0	0.00242554	0.00242554	0.00221464	0.00436861	0.00215397	0	0	0.00161223
Bacteria	Actinobacteria	Thermoleophilia	Gaiellales	AK1AB1_02E			OTU	0.00308	21.4	1.9	0.00868	0.0119381	0.0122687	0.00421585	0.00260268	0.00840079	0.00579811	0.00993904	0.0184218	0.00848272	0.00360894	0.00607272	0.0103802	0.0079164	0.00526815	0.0110605	0.00821794	0.00242554	0.00221464	0.00221464	0.00409065	0.0122629	0.0226231	0.0192875
Bacteria	Actinobacteria	Thermoleophilia	Gaiellales				OTU	0.00314	20.1	1	0.0149	0.0197087	0.00805283	0.00480354	0.00480354	0.00869716	0.017896	0.0191378	0.0184218	0.0109264	0.00424814	0.00919582	0.0172869	0.0139274	0.0119342	0.0107984	0.0101728	0.00727661	0.0199318	0.0285477	0.0290691	0.0286255	0.0208168	0.0190934
Bacteria	Acidobacteria	Acidobacteriia	Acidobacteriales	Koribacteraceae	Candidatus Koribacter		OTU	0.00314	19.9	19.6	0.00466	0.00791172	0.00402641	0	0.00260268	0.00260268	0.00459939	0.00459939	0.00282757	0.00282757	0.00180447	0.00426825	0.00444288	0.00399507	0.00991819	0.00790222	0	0	0.00442929	0.0108912	0.0125979	0.00613597	0.00361272	0.00522494
Bacteria	Verrucomicrobia	[Spartobacteria]	[Chthoniobacterales]	[Chthoniobacteraceae]			OTU	0.00314	20.5	2.2	0.00334	0.0120792	0.0120792	0	0	0	0	0.00331301	0.00614059	0.00282757	0	0	0	0.0060479	0.00868197	0.00263407	0.00485107	0.00485107	0	0	0.00204532	0.00408839	0.00384943	0.00341859
Bacteria	Acidobacteria	Acidobacteria-6	iii1-15				OTU	0.00316	18.7	4.7	0.158	0.252046	0.176735	0.166565	0.172352	0.138071	0.199364	0.296266	0.276326	0.173671	0.0951504	0.0807498	0.130984	0.199753	0.158748	0.112977	0.110815	0.0961642	0.106816	0.156906	0.160008	0.141048	0.113054	0.126994
Bacteria	Verrucomicrobia	[Pedosphaerae]	[Pedosphaerales]				OTU	0.00316	26.4	15	0.00338	0	0	0	0.00520535	0.0139025	0.00869716	0.00331301	0.00331301	0	0	0.00739135	0.00937045	0.00601103	0.00666601	0.00263407	0	0	0	0	0	0.00204307	0.00565578	0.00361272
Bacteria	Planctomycetes	BD7-11					OTU	0.00323	21	18.1	0.00291	0.00388531	0	0	0.00260268	0.00260268	0.00459939	0.00791241	0.00331301	0	0	0	0.0039582	0.00597417	0.00201597	0.0028962	0.0028962	0	0	0.0064619	0.0064619	0.00204307	0.00565578	0.00361272
Bacteria	Actinobacteria	Actinobacteria	Actinomycetales	Nocardiaceae			OTU	0.00325	20	1.3	0.00314	0.00805283	0.0122687	0.00421585	0	0	0	0.00331301	0.00896816	0.00565515	0.00180447	0.00180447	0.0019791	0.00601103	0.00666601	0.00263407	0	0	0.00221464	0.00436861	0.00215397	0	0	0
Bacteria	Proteobacteria	Alphaproteobacteria	Rhizobiales	Brucellaceae	Ochrobactrum	grignonense	OTU	0.00327	20.4	11.7	0.00306	0	0.00421585	0.00421585	0.00780803	0.00780803	0	0	0	0.00488735	0.00669181	0.00919582	0.00739135	0	0.00263407	0.00263407	0.00242554	0.00242554	0.00221464	0.00221464	0	0	0.00180636	0.00180636
Bacteria	Proteobacteria	Deltaproteobacteria	Myxococcales				OTU	0.00329	25.6	2.6	0.249	0.367683	0.341391	0.241862	0.276861	0.316961	0.218348	0.202604	0.233257	0.342284	0.332334	0.302074	0.315404	0.247547	0.206485	0.124313	0.12935	0.276292	0.305716	0.233872	0.216209	0.177864	0.1546	0.168541
Bacteria	Acidobacteria	Solibacteres	Solibacterales				OTU	0.00332	18	2.5	0.00818	0.011797	0.00824226	0.00421585	0	0	0	0.00662603	0.0094536	0.00527125	0.00244367	0	0.0059373	0.0140012	0.0106979	0.00263407	0.00242554	0.00915501	0.0200173	0.0240577	0.0230418	0.014315	0.00384943	0.00986749
Bacteria	Armatimonadetes	Armatimonadia	Armatimonadales	Armatimonadaceae			OTU	0.00332	18.2	5.5	0.00187	0	0.0084317	0.0084317	0	0	0	0	0.00282757	0.00527125	0.00244367	0	0	0.00201597	0.00201597	0.0028962	0.0028962	0	0	0	0.00204532	0.00204532	0	0.00161223
Bacteria	Armatimonadetes	Chthonomonadetes	SJA-22				OTU	0.00348	18.1	17.2	0.0162	0.023594	0.0164845	0.0084317	0.00260268	0.0141989	0.020795	0.0224508	0.0189072	0.0154298	0.0133836	0.0110003	0.0271824	0.0339028	0.0141118	0.0115848	0.0140103	0.00915501	0.015588	0.0196284	0.0107698	0.00817227	0.0153977	0.0249599
Bacteria	Actinobacteria	Actinobacteria	Actinomycetales	Kineosporiaceae			OTU	0.00355	20.6	14.8	0.0279	0.00791172	0.0124581	0.0324494	0.0474418	0.0466165	0.04159	0.0250236	0.0349018	0.0453815	0.0171057	0.022174	0.0479024	0.0378241	0.0252662	0.0160666	0.0150239	0.0255866	0.0466786	0.0396815	0.0166885	0.0143128	0.00950521	0.0150924
Bacteria	Planctomycetes	Planctomycetia	Gemmatales	Gemmataceae			OTU	0.00355	23.6	18.8	0.00386	0	0	0	0.00260268	0.00840079	0.00579811	0.00993904	0.00993904	0.00244367	0.00424814	0.00180447	0.0039582	0.00799013	0.00666601	0.00263407	0.00242554	0.00242554	0	0	0	0.0061292	0.00793556	0.00341859
Bacteria	Proteobacteria	Deltaproteobacteria	Myxococcales				OTU	0.00356	18.2	4.5	0.0563	0.168968	0.194594	0.0343145	0.0100089	0.0168016	0.0161956	0.0509816	0.100106	0.0659423	0.0158273	0.0134641	0.0197506	0.110694	0.148212	0.0503095	0.0223005	0.0261338	0.0465931	0.0527874	0.0231504	0.0347434	0.0371613	0.0368279
Bacteria	Bacteroidetes	Flavobacteriia	Flavobacteriales	Flavobacteriaceae	Flavobacterium		OTU	0.00356	18.2	17.6	0.0139	0.0158234	0.0164845	0.0084317	0.00780803	0.0165052	0.0224953	0.0137982	0	0.00733102	0.0127444	0.0201961	0.0365528	0.0237861	0.00201597	0.0115848	0.0212869	0.0164316	0.0200173	0.0175958	0.00635326	0.00408839	0.00746214	0.0102558
Bacteria	Proteobacteria	Gammaproteobacteria	Xanthomonadales	Sinobacteraceae			OTU	0.00365	24.1	17.5	0.00594	0.00388531	0	0	0.00260268	0.017098	0.0144953	0.00662603	0.00662603	0	0.0054134	0.0054134	0.0039582	0.00799013	0.00403193	0.0028962	0.00532174	0.00242554	0	0	0.00204532	0.0122607	0.0210535	0.0124504
Bacteria	Chlorobi	OPB56					OTU	0.00365	27.1	12.6	0.00596	0	0	0.00480354	0.00480354	0.00869716	0.00869716	0	0.00282757	0.00771492	0.00669181	0.00426825	0.0123593	0.0098955	0.0131704	0.0160666	0.00532174	0.00242554	0	0	0.00204532	0.00204532	0.0126445	0.0126445
Bacteria	Proteobacteria	Alphaproteobacteria	Rhodospirillales	Acetobacteraceae			OTU	0.00368	18.1	4	0.0668	0.118394	0.0860702	0.052941	0.0348302	0.0388085	0.064587	0.0877767	0.0972785	0.0851078	0.0522561	0.0278998	0.0613117	0.085728	0.0658803	0.0518823	0.0324011	0.0525045	0.0824551	0.0700798	0.0709534	0.0674686	0.0624503	0.0863003
Bacteria	Verrucomicrobia	Opitutae	Opitutales	Opitutaceae	Opitutus		OTU	0.00373	21.5	15.8	0.00456	0.00388531	0	0	0.00520535	0.00810441	0.00289905	0	0.00282757	0.00282757	0.00180447	0.00426825	0.00642198	0.00597417	0.00728412	0.00526815	0.00242554	0.00242554	0.00442929	0.0108912	0.0105525	0.00817678	0.00589249	0.00341859
Bacteria	Planctomycetes	Phycisphaerae	WD2101				OTU	0.00373	18.2	16.6	0.00573	0.011797	0.00402641	0	0.00260268	0.00260268	0	0.00331301	0.00331301	0	0.0054134	0.010341	0.0148231	0.0098955	0	0	0.00242554	0.00915501	0.015588	0.0110125	0.00215397	0.00204307	0.0092685	0.0120621
Bacteria	Gemmatimonadetes	Gemmatimonadetes	Ellin5290				OTU	0.00382	23.3	6.7	0.0419	0.0473292	0.0580747	0.0571568	0.0374329	0.0356131	0.0311925	0.0237372	0.0325596	0.0446137	0.0346243	0.0520518	0.0631697	0.037861	0.0272821	0.0189628	0.044601	0.0657265	0.0490643	0.0415321	0.0480202	0.0368068	0.0298486	0.0458597
Bacteria	Actinobacteria	Thermoleophilia	Gaiellales				OTU	0.00382	27.4	12.3	0.00702	0	0.00421585	0.0138229	0.0226204	0.0159124	0.00749845	0.00791241	0.00614059	0.00527125	0.00424814	0.00180447	0.0059373	0.0119852	0.0139501	0.00790222	0.00242554	0.00242554	0.00221464	0.00436861	0.00419929	0.00613146	0.00408614	0.00644891
Bacteria	Planctomycetes	Phycisphaerae	WD2101				OTU	0.00382	20.4	0.7	0.0163	0.0116559	0.00421585	0.00421585	0	0.00289905	0.0166972	0.0403023	0.0378144	0.0113103	0.00180447	0.00919582	0.0212451	0.0299814	0.0213959	0.00816435	0.0125983	0.0164316	0.0133734	0.0195677	0.0292864	0.0265779	0.0174408	0.018511
Bacteria	Chloroflexi	TK10	AKYG885	Dolo_23			OTU	0.00384	20.9	18.5	0.0259	0.0316469	0.0287532	0.0222546	0.0200178	0.0365022	0.0352903	0.0423289	0.0585783	0.0278918	0.00966154	0.00721787	0.0118746	0.0300183	0.0365822	0.0213347	0.00774727	0.0115805	0.0178027	0.021843	0.0271324	0.0306641	0.0287523	0.0305731
Bacteria	Planctomycetes	Planctomycetia	Gemmatales	Gemmataceae			OTU	0.0039	21.7	15.5	0.0105	0.0120792	0.0120792	0.00480354	0.0152142	0.0191079	0.017896	0.0158248	0.0094536	0.00771492	0.00488735	0.00246378	0.0143384	0.0179225	0.011316	0.00526815	0.00242554	0.00915501	0.00672948	0.00430793	0.0124892	0.0163536	0.0135913	0.0070313
Bacteria	Actinobacteria	Actinobacteria	Actinomycetales	Sporichthyaceae	Sporichthya		OTU	0.0039	23.9	11.3	0.0694	0.071911	0.077449	0.0595075	0.113906	0.113165	0.0790822	0.0745247	0.0387853	0.0227609	0.0441727	0.0985167	0.11499	0.0697478	0.0525483	0.0321331	0.049452	0.077307	0.0624377	0.0718697	0.0696685	0.0837951	0.0752695	0.042247
Bacteria	Verrucomicrobia	Verrucomicrobiae	Verrucomicrobiales	Verrucomicrobiaceae			OTU	0.0039	19.9	11	0.0517	0.0821559	0.0498325	0.0673516	0.0674595	0.0860178	0.0797793	0.0375354	0.0240769	0.0410183	0.052143	0.0942485	0.0729441	0.014038	0.0337865	0.0439801	0.0639331	0.0705775	0.0667815	0.0527874	0.0231504	0.0122697	0.0183003	0.0339917
Bacteria	Proteobacteria	Deltaproteobacteria	Myxococcales				OTU	0.0039	24.6	2.9	0.049	0.0473292	0.0622906	0.0613727	0.0270222	0.0367986	0.0565869	0.0541005	0.0491247	0.0519447	0.0744358	0.0697495	0.048387	0.0439089	0.03333	0.0421324	0.060494	0.0517204	0.0666959	0.0572773	0.0414497	0.0327229	0.0183003	0.0388284
Bacteria	Actinobacteria	Acidimicrobiia	Acidimicrobiales				OTU	0.0039	18.1	2.5	0.0183	0.0355322	0.0203215	0.00421585	0.0130134	0.0217105	0.0224953	0.0270502	0.0245624	0.013754	0.00966154	0.0195368	0.0222144	0.0179594	0.013332	0.0110605	0.013069	0.00727661	0.0199318	0.0263937	0.0207792	0.0204465	0.015161	0.0219296
Bacteria	Proteobacteria	Deltaproteobacteria					OTU	0.0039	20.3	16.2	0.0095	0.0120792	0.0120792	0.00480354	0.0126116	0.0165052	0.017896	0.0125118	0.00896816	0.0105425	0.00488735	0.00246378	0.00444288	0.0181068	0.0161277	0.0028962	0.0028962	0	0.00664393	0.0195677	0.0149691	0.00613146	0.00769885	0.00361272
Bacteria	Planctomycetes	Planctomycetia	Gemmatales	Isosphaeraceae			OTU	0.00394	24.5	16.2	0.00457	0	0	0	0.00520535	0.00520535	0.00459939	0.00459939	0	0	0.00360894	0.00360894	0.0019791	0.008027	0.00868197	0.0113227	0.0086886	0	0	0.00430793	0.0104439	0.0102221	0.00769885	0.00683717
Bacteria	Proteobacteria	Alphaproteobacteria	Ellin329				OTU	0.00402	25.8	7.4	0.0131	0.011797	0.0208898	0.031274	0.0170133	0.00550173	0.00749845	0.00791241	0.00896816	0.0154298	0.0169926	0.0146092	0.019266	0.0199385	0.013332	0.00526815	0.00485107	0.00485107	0.0155025	0.0198104	0.0124892	0.0102244	0.00565578	0.0132861
Bacteria	Actinobacteria	Thermoleophilia	Solirubrobacterales				OTU	0.00402	23.8	3.9	0.019	0.0158234	0.0207004	0.0270582	0.0144106	0.00289905	0.00749845	0.0112254	0.0151088	0.0182574	0.0242104	0.0218271	0.019266	0.0199385	0.0212342	0.0189628	0.0276222	0.0285593	0.0377345	0.0396209	0.0147518	0.0102221	0.00769885	0.0132861
Bacteria	Acidobacteria	Acidobacteria-6	iii1-15				OTU	0.00412	20.5	11.8	0.0629	0.102852	0.0734226	0.0691146	0.0636514	0.0533038	0.115877	0.134511	0.0987348	0.0497446	0.0217668	0.0390736	0.0503661	0.0700796	0.0864965	0.0566262	0.0314598	0.0506261	0.0535792	0.0414714	0.0379022	0.0347502	0.0418703	0.0702372
Bacteria	Actinobacteria	Thermoleophilia	Solirubrobacterales				OTU	0.0043	20.6	20.6	0.00229	0.00388531	0	0	0	0	0.00459939	0.0112254	0.00662603	0	0	0.00246378	0.00246378	0	0.00263407	0.00263407	0	0	0	0.00215397	0.00624461	0.00409065	0.00180636	0.00180636
Bacteria	Actinobacteria	Actinobacteria	Actinomycetales				OTU	0.00432	18	2	0.0564	0.0830025	0.0613434	0.0499005	0.0574506	0.0460238	0.0587889	0.0844637	0.0685173	0.0547723	0.0491732	0.0321681	0.0439845	0.0598891	0.0571983	0.0347672	0.0397499	0.0676049	0.0624377	0.0783316	0.0699944	0.0408839	0.0457197	0.0510847
Bacteria	Planctomycetes	vadinHA49	DH61				OTU	0.00433	28.9	21.4	0.00252	0	0	0	0	0	0.00459939	0.00791241	0.00614059	0.00282757	0	0	0	0.00201597	0.00201597	0	0.00485107	0.0115805	0.00672948	0	0.00204532	0.00204532	0.00180636	0.00341859
Bacteria							OTU	0.00446	26.6	7.6	0.00173	0.00388531	0	0.00480354	0.00480354	0	0	0	0	0.00244367	0.00244367	0.00246378	0.00444288	0.00399507	0.00201597	0	0	0	0	0.00215397	0.00215397	0.00204307	0.00204307	0
Bacteria	Bacteroidetes	Cytophagia	Cytophagales	[Amoebophilaceae]	Candidatus Amoebophilus		OTU	0.0045	29.8	27.7	0.00232	0.00388531	0	0	0	0	0	0.00331301	0.00331301	0.00488735	0.00488735	0.00246378	0.00246378	0	0	0	0	0	0	0.00430793	0.00635326	0.00817453	0.0061292	0.00322445
Bacteria	Proteobacteria	Gammaproteobacteria	Xanthomonadales	Xanthomonadaceae			OTU	0.00463	22.8	6	0.0257	0.0237352	0.0373743	0.0349022	0.0174151	0.00780803	0.00459939	0.0211645	0.0335305	0.0340712	0.0369549	0.0321681	0.0321099	0.0318868	0.0173639	0.0139567	0.0280929	0.0328632	0.0289615	0.0262723	0.0169058	0.0224805	0.0271827	0.0285726
Bacteria	Verrucomicrobia	[Pedosphaerae]	[Pedosphaerales]	Ellin515			OTU	0.0047	21.3	7.6	0.00289	0	0.00421585	0.00901939	0.00480354	0	0	0.00331301	0.00331301	0.00244367	0.00244367	0.00246378	0.00444288	0.0019791	0	0	0.00242554	0.00915501	0.00894412	0.00221464	0	0	0.00180636	0.00341859
Bacteria	Proteobacteria	Deltaproteobacteria	Myxococcales				OTU	0.0049	21	0.2	0.0137	0.0276205	0.0162951	0.00421585	0.00780803	0.0165052	0.0132966	0.0112254	0.0094536	0.00771492	0.00669181	0.00180447	0.0098955	0.0260232	0.026664	0.0134325	0.00532174	0.00915501	0.00894412	0.00867654	0.0207792	0.0265757	0.0176775	0.0199291
Bacteria	Proteobacteria	Alphaproteobacteria	Caulobacterales	Caulobacteraceae	Phenylobacterium		OTU	0.00499	25.2	0.5	0.00355	0.00402641	0.00402641	0	0	0	0	0	0.00282757	0.00527125	0.00424814	0.00180447	0	0	0.00263407	0.00842647	0.00821794	0.00915501	0.00894412	0.00652257	0.00430793	0.00204307	0.00565578	0.00361272
Bacteria	Actinobacteria	Actinobacteria	Actinomycetales	Geodermatophilaceae	Geodermatophilus		OTU	0.00508	18.1	17.6	0.0213	0.0359555	0.0281849	0.00960707	0.0278258	0.0182187	0.0183976	0.0316496	0.0217348	0.0133701	0.00849628	0.0183916	0.0246782	0.0199753	0.0232502	0.0160666	0.0150239	0.0255866	0.0333907	0.0328556	0.0190598	0.0143082	0.0190104	0.0156748
Bacteria	Chloroflexi	TK10	B07_WMSP1				OTU	0.00508	20.8	1.7	0.0419	0.0517789	0.0615328	0.0397057	0.027424	0.0275087	0.0374922	0.0461881	0.0656047	0.0521883	0.0151881	0.0177323	0.0380472	0.0378241	0.0437047	0.0374013	0.0397499	0.040687	0.0244466	0.0478727	0.0424275	0.042918	0.0631605	0.0631468
Bacteria	Planctomycetes	Planctomycetia	Pirellulales	Pirellulaceae			OTU	0.00508	27.9	2.9	0.0103	0.0277616	0.0414008	0.0300986	0.0100089	0.0110035	0.00579811	0	0.00848272	0.0182574	0.018797	0.0139499	0.00690667	0.0019791	0	0	0	0	0.00221464	0.00436861	0.00624461	0.0122629	0.00997863	0.00825527
Bacteria	Nitrospirae	Nitrospira	Nitrospirales	Nitrospiraceae	Nitrospira		OTU	0.00512	18.7	3.9	0.0875	0.126446	0.115202	0.0980379	0.0796693	0.0915195	0.101076	0.122193	0.121441	0.0672343	0.0472556	0.0400452	0.0345737	0.0923658	0.109452	0.0774238	0.0696532	0.0627538	0.0779402	0.095988	0.123282	0.0961032	0.0696758	0.0935258
Bacteria	Bacteroidetes	Sphingobacteriia	Sphingobacteriales	Sphingobacteriaceae			OTU	0.00513	23.7	3.9	0.00839	0.0120792	0.0162951	0.0138229	0.00960707	0	0.00459939	0.00791241	0.00896816	0.00809882	0.00424814	0.0141234	0.014298	0.008027	0.0060479	0	0.00727661	0.0207356	0.0223175	0.00885857	0.00204532	0.00204532	0	0.00161223
Bacteria	Proteobacteria	Deltaproteobacteria	Myxococcales				OTU	0.00514	18	12.7	0.00311	0.00388531	0	0.00480354	0.00740621	0.00550173	0.00289905	0	0.00282757	0.00527125	0.00424814	0.00426825	0.00246378	0	0	0.0028962	0.0028962	0	0	0	0	0.00408614	0.00950521	0.00864353
Bacteria	Acidobacteria	Acidobacteria-5					OTU	0.00517	21.3	9.8	0.00526	0.011797	0.00402641	0.0144106	0.0144106	0.00289905	0.00289905	0	0	0.00488735	0.00488735	0.00492756	0.00888577	0.00597417	0.00201597	0.0028962	0.0028962	0.00672948	0.0111588	0.00658325	0.00215397	0	0	0.00644891
Bacteria	Actinobacteria	Thermoleophilia	Gaiellales	Gaiellaceae			OTU	0.00517	23.3	18.3	0.00464	0	0	0	0	0.00869716	0.00869716	0.00993904	0.0127666	0.00282757	0	0.00246378	0.00444288	0.00601103	0.00403193	0.0057924	0.00821794	0.00242554	0.00221464	0.00436861	0.00419929	0.00817453	0.00793556	0.00341859
Bacteria	Proteobacteria	Deltaproteobacteria					OTU	0.00523	19.8	16.3	0.0244	0.0389942	0.016674	0.0222546	0.0252231	0.0272123	0.0345932	0.039562	0.0250478	0.0109264	0.00605261	0.0134641	0.0177715	0.034124	0.0367439	0.0221211	0.0237125	0.0121277	0.0221464	0.0393782	0.031549	0.0184034	0.0167306	0.0271546
Bacteria	Planctomycetes	Phycisphaerae	WD2101				OTU	0.00533	27.9	14	0.00697	0.00791172	0.00402641	0.00960707	0.0122097	0.00550173	0.00749845	0.00791241	0.00331301	0	0	0.00246378	0.00444288	0.00601103	0.0119342	0.0107984	0.00774727	0.00485107	0.00664393	0.00664393	0.00409065	0.00817678	0.0131179	0.0154807
Bacteria	Acidobacteria	Solibacteres	Solibacterales	Solibacteraceae	Candidatus Solibacter		OTU	0.00535	18.2	3.8	0.085	0.131178	0.126713	0.0805868	0.0618524	0.0495156	0.0858836	0.109487	0.111902	0.089087	0.0449251	0.0451463	0.0805373	0.0998029	0.0858783	0.0539921	0.0363108	0.0756656	0.0981287	0.0938341	0.098629	0.100164	0.0926229	0.102811
Bacteria	Planctomycetes	Planctomycetia	Gemmatales	Isosphaeraceae			OTU	0.00537	25.3	20.6	0.0173	0.0119381	0.00805283	0.00960707	0.0122097	0.0141989	0.0299938	0.0316496	0.0189072	0.00809882	0.0132705	0.0108268	0.0098955	0.0159434	0.0165842	0.0221211	0.0358402	0.0242554	0.00664393	0.0152598	0.0188425	0.0245281	0.0215269	0.0168988
Bacteria	Proteobacteria	Deltaproteobacteria	Myxococcales				OTU	0.00537	29	26.8	0.0101	0.00791172	0.0124581	0.0084317	0	0	0.00459939	0.00791241	0.0146233	0.021085	0.00977469	0.00985513	0.0157924	0.00795327	0.00728412	0.00816435	0.00532174	0.0158845	0.0178882	0.0130451	0.0167972	0.0081813	0.00722543	0.0120621
Bacteria	Verrucomicrobia	[Pedosphaerae]	[Pedosphaerales]	auto67_4W			OTU	0.00541	21.6	12.5	0.00523	0.00805283	0.00805283	0	0.00260268	0.00550173	0.00289905	0	0	0	0.0126313	0.0200226	0.00739135	0.00201597	0.00201597	0	0.00242554	0.0158845	0.0178882	0.00658325	0.00215397	0.00204307	0.00204307	0
Bacteria	Acidobacteria	Acidobacteria-6	CCU21				OTU	0.00557	18	1.7	0.0153	0.0158234	0.0164845	0.0132352	0.0100089	0.0110035	0.0195963	0.0270502	0.0189072	0.0129862	0.0127444	0.0054134	0.0098955	0.0219913	0.0147299	0.00842647	0.0106435	0.0115805	0.0178027	0.0283049	0.019277	0.0122607	0.0174408	0.0168988
Bacteria	Chloroflexi	TK10					OTU	0.00571	25.3	12.2	0.0139	0.0119381	0.0122687	0.02343	0.0270222	0.0165052	0.0224953	0.0171112	0.00614059	0.00282757	0.00180447	0.00673203	0.0207604	0.0259126	0.015348	0.00816435	0.0101728	0.00727661	0.0110732	0.021843	0.0128152	0.0122607	0.0174408	0.00883766
Bacteria	Planctomycetes	vadinHA49	DH61				OTU	0.00574	23.2	16	0.00685	0.00402641	0.00824226	0.00421585	0.00780803	0.0194042	0.0115962	0.0132521	0.0132521	0	0.00360894	0.00360894	0.0138537	0.0178856	0.00666601	0.00263407	0	0	0	0.00215397	0.00624461	0.00613372	0.00746214	0.00541908
Bacteria	Proteobacteria	Deltaproteobacteria	Myxococcales	OM27			OTU	0.00575	26.3	1.7	0.0107	0.0161057	0.0245374	0.0132352	0.00480354	0.00579811	0.0103975	0.00791241	0.00614059	0.0101586	0.0127444	0.010341	0.00690667	0.00601103	0.00930008	0.00526815	0.00485107	0.0115805	0.022232	0.0219644	0.0146432	0.0081813	0.00361272	0.0084494
Bacteria	Planctomycetes	Phycisphaerae	CPla-3				OTU	0.00576	20.3	16.6	0.00489	0.00402641	0.00402641	0.00480354	0.00740621	0.00550173	0.00749845	0.00791241	0.00614059	0.00282757	0.00180447	0.00426825	0.00840108	0.0119852	0.0060479	0	0.00242554	0.00242554	0.00664393	0.00664393	0.00204532	0.00408839	0.00384943	0.00180636
Bacteria	Proteobacteria	Deltaproteobacteria	Myxococcales	Polyangiaceae			OTU	0.00584	28	6.1	0.00811	0.011797	0.0124581	0.0084317	0	0	0	0	0.00282757	0.0101586	0.00913549	0.0116596	0.0197506	0.0159434	0.011316	0.00526815	0.00242554	0.00242554	0.00442929	0.00873722	0.0145346	0.0122697	0.0092685	0.0136743
Bacteria	Gemmatimonadetes	Gemm-1					OTU	0.00587	28.8	8.6	0.0167	0.0156823	0.0251057	0.0354899	0.019616	0.0168016	0.0345932	0.029623	0.0094536	0.00527125	0.00785708	0.0152685	0.027667	0.0299077	0.019998	0.0107984	0.0101728	0.00727661	0.00442929	0.00658325	0.00624461	0.0122629	0.0190104	0.0140626
Bacteria	Actinobacteria	Actinobacteria	Actinomycetales				OTU	0.00589	18	2.2	0.0165	0.0315058	0.0205109	0.0228423	0.019616	0.0110035	0.0241957	0.0316496	0.0273899	0.0165815	0.00605261	0.00607272	0.0143384	0.0300183	0.0260459	0.0107984	0.00774727	0.00485107	0.0132879	0.0154418	0.00419929	0.0102176	0.011785	0.0132861
Bacteria	Proteobacteria	Deltaproteobacteria	Myxococcales	OM27			OTU	0.00589	20.8	19.6	0.00614	0.011797	0.00824226	0.00421585	0.00260268	0.0112998	0.0132966	0.0112254	0.00662603	0	0.00180447	0.00180447	0.0019791	0.0181068	0.02403	0.00790222	0	0	0	0	0	0.00817227	0.00817227	0
Bacteria	Actinobacteria	Actinobacteria	Actinomycetales	Nakamurellaceae			OTU	0.00593	18.1	1.8	0.165	0.174481	0.193409	0.145588	0.128316	0.15955	0.217455	0.22946	0.228973	0.196432	0.108647	0.131344	0.165396	0.167867	0.172993	0.124837	0.137568	0.171046	0.171469	0.177141	0.16151	0.136976	0.132836	0.172795
Bacteria	Proteobacteria	Gammaproteobacteria	Xanthomonadales	Sinobacteraceae			OTU	0.00596	18.1	0.7	0.0261	0.0198499	0.0247268	0.0270582	0.0248213	0.0191079	0.0224953	0.0502413	0.0420983	0.0227609	0.0189102	0.0165872	0.0424901	0.0599629	0.050694	0.0184385	0.00485107	0.01831	0.0245322	0.026151	0.0232591	0.0163536	0.0135913	0.011868
Bacteria	Proteobacteria	Gammaproteobacteria	Xanthomonadales	Sinobacteraceae			OTU	0.00596	18.1	11	0.0193	0.00805283	0.0122687	0.00421585	0.0260268	0.0260268	0	0	0	0.0390988	0.0445122	0.00787719	0.0103802	0.0159803	0.00806387	0.0260658	0.0527467	0.0266809	0.00442929	0.00873722	0.00430793	0.0510767	0.0583021	0.00883766
Bacteria	Proteobacteria	Betaproteobacteria	Burkholderiales	Oxalobacteraceae			OTU	0.00599	27.5	17.2	0.0083	0.00791172	0.00402641	0	0.0104107	0.0162088	0.0149969	0.00919879	0.00282757	0.00282757	0.00180447	0.00180447	0.0039582	0.0039582	0.00790222	0.0252794	0.0173772	0.00672948	0.00894412	0.00436861	0.00215397	0.0102153	0.0174408	0.0104499
Bacteria	Verrucomicrobia	[Pedosphaerae]	[Pedosphaerales]	Ellin515			OTU	0.00599	20.2	19.4	0.00534	0.00402641	0.00402641	0	0	0.00579811	0.0103975	0.00791241	0.00896816	0.00565515	0	0	0.0098955	0.0139274	0.00403193	0	0.00727661	0.00727661	0.00442929	0.00658325	0.0103353	0.0102244	0.00204307	0
Bacteria	Actinobacteria	Thermoleophilia	Gaiellales	Gaiellaceae			OTU	0.00605	18.4	1.6	0.0114	0.00777061	0.0084317	0.0132352	0.00740621	0.00840079	0.0241957	0.0283366	0.0155942	0.0129862	0.00733102	0.00739135	0.0133286	0.0180331	0.0120958	0	0.00242554	0.00242554	0.0155025	0.0198104	0.0104439	0.0102221	0.00769885	0.0084494
Bacteria	Armatimonadetes	0319-6E2					OTU	0.00605	21.2	1.9	0.00315	0.00402641	0.00402641	0	0	0	0	0	0.00565515	0.00565515	0	0.00246378	0.00246378	0.00403193	0.00403193	0.0028962	0.00774727	0.00485107	0	0	0.00204532	0.00613146	0.00950521	0.0070313
Bacteria	Proteobacteria	Deltaproteobacteria	MIZ46				OTU	0.00614	19.7	2	0.00299	0.00791172	0.00402641	0	0	0	0	0.00331301	0.00331301	0	0.00180447	0.00180447	0	0.00403193	0.00403193	0.0028962	0.0028962	0	0.00221464	0.00652257	0.0104439	0.00817904	0.00204307	0.00322445
Bacteria	Planctomycetes	C6	MVS-107				OTU	0.00644	20.9	17.8	0.00932	0.0159645	0.0162951	0.00421585	0.00780803	0.0136061	0.0103975	0.00791241	0.00896816	0.00565515	0	0.00246378	0.0103802	0.0200122	0.0147299	0.00842647	0.0057924	0	0	0.0107698	0.0128152	0.0122607	0.0156344	0.0102558
Bacteria	Acidobacteria						OTU	0.00658	24.6	12.7	0.00407	0.00402641	0.00402641	0.00480354	0.00740621	0.00550173	0.00749845	0.00791241	0.00331301	0	0.00360894	0.00360894	0.0019791	0.010043	0.00806387	0.0028962	0.0028962	0	0	0.00215397	0.00419929	0.00408839	0.00384943	0.00180636
Bacteria	Acidobacteria	Acidobacteria-6	CCU21				OTU	0.00662	20.7	17.7	0.00753	0.0234529	0.00402641	0	0.00520535	0.00810441	0.00289905	0.00993904	0.0127666	0.00771492	0.00669181	0.00180447	0.0019791	0.0181068	0.0161277	0.0028962	0.0028962	0	0	0.00861586	0.0106612	0.0102176	0.0135913	0.00541908
Bacteria	Actinobacteria	Thermoleophilia	Gaiellales	Gaiellaceae			OTU	0.00671	18	7.1	0.012	0.0161057	0.0203215	0.0138229	0.0122097	0.00550173	0.00289905	0.00662603	0.0292466	0.0275079	0.00488735	0.00246378	0.0123593	0.0199753	0.015348	0.00816435	0.0101728	0.00727661	0.00221464	0.0108305	0.0167972	0.0122674	0.00769885	0.0116739
Bacteria	Proteobacteria	Betaproteobacteria	Burkholderiales	Burkholderiaceae	Burkholderia		OTU	0.00671	20.6	10.8	0.00958	0.00402641	0.0124581	0.0180388	0.0122097	0.00260268	0.00459939	0.00459939	0.00282757	0.00771492	0.00669181	0.00426825	0.00840108	0.0119852	0.011316	0.0110605	0.013069	0.00727661	0	0.0064619	0.0187338	0.0224873	0.0174408	0.0120621
Bacteria	Firmicutes	Bacilli	Bacillales	Bacillaceae	Bacillus		OTU	0.00687	18	2.4	0.0808	0.131037	0.131118	0.0698044	0.0582543	0.0738288	0.0761832	0.114281	0.135093	0.0793124	0.0369549	0.0568059	0.0646641	0.0619788	0.0869529	0.0671625	0.0629917	0.0754286	0.0756401	0.100417	0.0803297	0.0756251	0.0704732	0.0750739
Bacteria	Actinobacteria	Thermoleophilia	Solirubrobacterales	Conexibacteraceae			OTU	0.00687	23	7.6	0.00357	0.00388531	0	0.00480354	0.00480354	0	0	0	0	0.00244367	0.00244367	0.00492756	0.00492756	0.00403193	0.00403193	0	0.00242554	0.00915501	0.0111588	0.0108912	0.0064619	0.00204307	0.00204307	0.00161223
Bacteria	Planctomycetes	Phycisphaerae	CPla-3				OTU	0.00687	28.7	22.5	0.00363	0	0	0	0.00260268	0.00260268	0.00459939	0.00459939	0.0113103	0.013754	0.00424814	0.00180447	0	0	0.00263407	0.00263407	0	0.013459	0.013459	0	0	0.00204307	0.00204307	0.00161223
Bacteria	Planctomycetes	Phycisphaerae	WD2101				OTU	0.00693	21	11.8	0.00334	0	0	0.00480354	0.00480354	0	0.00459939	0.00459939	0	0	0	0.00492756	0.00888577	0.00597417	0.00201597	0.0028962	0.0028962	0.00672948	0.00672948	0.0064619	0.00850722	0.00204532	0	0
Bacteria	Proteobacteria	Deltaproteobacteria	Myxococcales				OTU	0.00733	22.9	9	0.0792	0.0755141	0.103123	0.112448	0.101888	0.0819332	0.0514859	0.0436153	0.0609204	0.0970825	0.127331	0.167295	0.15542	0.0756851	0.0499142	0.0352915	0.0309891	0.0665106	0.0825406	0.0612819	0.0503915	0.0511038	0.0681061	0.0721786
Bacteria	Verrucomicrobia	[Spartobacteria]	[Chthoniobacterales]	[Chthoniobacteraceae]	Chthoniobacter		OTU	0.00736	21.1	20.6	0.00211	0.00388531	0	0	0	0.00289905	0.00289905	0.00331301	0.00331301	0	0	0	0.0039582	0.0039582	0	0	0	0	0	0.00215397	0.00624461	0.00817678	0.00589249	0.00180636
Bacteria	Armatimonadetes	0319-6E2					OTU	0.00747	22.8	18.3	0.00392	0	0	0	0.00260268	0.00260268	0.00919879	0.00919879	0	0	0	0.00246378	0.00246378	0.00806387	0.013332	0.00816435	0.00532174	0.00242554	0.00221464	0.00652257	0.00635326	0.00204532	0.00361272	0.00361272
Bacteria	Verrucomicrobia	[Pedosphaerae]	[Pedosphaerales]				OTU	0.00748	26.3	0.7	0.0247	0.0201321	0.0201321	0.0240177	0.0240177	0.00289905	0.0120978	0.0257639	0.0335305	0.0291838	0.0374809	0.0474366	0.0241531	0.0120589	0.0232502	0.0189628	0.0227712	0.0304377	0.044464	0.0353129	0.0186252	0.0245326	0.0156344	0.0215413
Bacteria	Gemmatimonadetes	Gemmatimonadetes	N1423WL				OTU	0.00748	23	3.3	0.00361	0.00791172	0.0124581	0.0084317	0	0	0	0	0.00282757	0.00527125	0.00244367	0.00246378	0.00246378	0.00201597	0.00201597	0.0028962	0.0101728	0.00727661	0.00221464	0.00436861	0.00215397	0.00204307	0.00204307	0.00161223
Bacteria	Planctomycetes	Planctomycetia	Gemmatales	Gemmataceae			OTU	0.00753	29.4	8.5	0.00738	0.00388531	0.00421585	0.00901939	0.0100089	0.0110035	0.00579811	0	0.00565515	0.00809882	0.00605261	0.0085365	0.0108649	0.0119852	0.0060479	0.0086886	0.0135397	0.00485107	0	0.00215397	0.00419929	0.00817453	0.0133546	0.0136743
Bacteria	Firmicutes	Bacilli	Bacillales	Paenibacillaceae			OTU	0.00755	18	2.4	2.03	2.73075	2.60266	2.31801	1.95191	1.88644	2.14453	2.71928	2.69937	1.76328	1.26699	1.39759	1.65005	2.03918	2.16924	1.38432	1.49294	2.05873	1.85626	2.18873	2.4246	2.09954	1.75815	2.15489
Bacteria	Chloroflexi	Dehalococcoidetes					OTU	0.00755	30	28.5	0.00265	0.00402641	0.00402641	0	0	0	0	0	0.00282757	0.00282757	0.0054134	0.0054134	0	0	0	0	0.00242554	0.00242554	0.00442929	0.00442929	0.00409065	0.00613372	0.00565578	0.00683717
Bacteria	Planctomycetes	Planctomycetia	Gemmatales	Isosphaeraceae			OTU	0.00757	20.6	3	0.00331	0.00402641	0.00402641	0	0	0	0	0.00331301	0.0117957	0.00848272	0	0	0.0019791	0.0019791	0	0.0028962	0.0028962	0	0	0.00215397	0.00419929	0.00817453	0.0115483	0.00864353
Bacteria	Proteobacteria	Betaproteobacteria	Rhodocyclales	Rhodocyclaceae	Dechloromonas		OTU	0.00758	25	19.7	0.0111	0.0271971	0	0.00480354	0.00480354	0.00289905	0.0120978	0.0224508	0.0160796	0.00282757	0	0	0.0059373	0.00996923	0.00666601	0.0489733	0.0511903	0.00485107	0	0.00215397	0.00419929	0.00408839	0.00384943	0.0195409
Bacteria	Planctomycetes	Planctomycetia	Gemmatales	Isosphaeraceae			OTU	0.0076	21.2	7.7	0.0623	0.0594084	0.0870174	0.0932344	0.0800711	0.0735324	0.0732841	0.0844637	0.0770001	0.055924	0.0364288	0.0292184	0.0583229	0.0999873	0.0959582	0.0568883	0.0537602	0.049842	0.0311761	0.0478727	0.0546994	0.0531468	0.0412475	0.0400524
Bacteria	Chloroflexi	Thermomicrobia	JG30-KF-CM45				OTU	0.00764	18.3	2.3	0.00965	0.00388531	0.0126476	0.0126476	0	0.00579811	0.0149969	0.0224508	0.0217348	0.00848272	0	0.00492756	0.00888577	0.0120221	0.0106979	0.00263407	0.00485107	0.00485107	0.00442929	0.019507	0.0212137	0.0122652	0.00793556	0.00503081
Bacteria	Nitrospirae	Nitrospira	Nitrospirales	0319-6A21			OTU	0.00776	27.7	14	0.0186	0.0274794	0.0164845	0.0276458	0.0244195	0.0225997	0.0403913	0.029623	0.0151088	0.00848272	0.00180447	0.00919582	0.0153077	0.0240441	0.0319322	0.0187006	0.0101728	0.00727661	0.00442929	0.0130451	0.0167972	0.0122674	0.0149243	0.0366338
Bacteria	Acidobacteria	Acidobacteria-6	iii1-15				OTU	0.00777	22.9	21.1	0.0205	0.0197087	0.0122687	0.00901939	0.0152142	0.0220069	0.0345932	0.0495011	0.0378144	0.0186413	0.0145489	0.00721787	0.0098955	0.0320711	0.0300779	0.0107984	0.0174494	0.0212827	0.0200173	0.0240577	0.0189511	0.0183966	0.0120217	0.0163164
Bacteria	Proteobacteria	Deltaproteobacteria	Myxococcales				OTU	0.00784	20.1	18.4	0.0279	0.0356733	0.0243479	0.0282335	0.029223	0.0197006	0.0282935	0.0237372	0.0297321	0.027124	0.00913549	0.0116596	0.0355834	0.0519359	0.0472802	0.026865	0.0154945	0.00970214	0.0221464	0.0329163	0.0332684	0.034757	0.0267093	0.0386343
Bacteria	Planctomycetes	Planctomycetia	Pirellulales	Pirellulaceae	A17		OTU	0.00787	18.2	6.3	0.00934	0.00777061	0.00421585	0.00901939	0.00740621	0.00550173	0.00749845	0.00791241	0.023106	0.0222367	0.00605261	0.00360894	0.0059373	0.0160171	0.015348	0.00816435	0.00774727	0.00485107	0.00221464	0.00652257	0.0145346	0.0143128	0.00950521	0.00541908
Bacteria	Proteobacteria	Deltaproteobacteria	Myxococcales				OTU	0.008	23.8	1.8	0.00439	0.00805283	0.00805283	0	0.00260268	0.00260268	0	0.00331301	0.00331301	0.00488735	0.0103008	0.0054134	0.0019791	0.0019791	0.00263407	0.00553027	0.0028962	0.013459	0.013459	0	0.00204532	0.00204532	0	0.00644891
Bacteria	Proteobacteria	Gammaproteobacteria	Xanthomonadales	Xanthomonadaceae	Rhodanobacter		OTU	0.00801	18.1	2.2	0.0194	0.0358144	0.0283743	0.02343	0.0244195	0.0197006	0.0236941	0.0290769	0.034016	0.0190252	0.00849628	0.0110003	0.00937045	0.0201228	0.0207778	0.0113227	0.0111141	0.00242554	0.0243611	0.0329769	0.0167972	0.0143105	0.00974192	0.0165105
Bacteria	Bacteroidetes	[Saprospirae]	[Saprospirales]	Chitinophagaceae			OTU	0.00807	21	0.2	0.0123	0.0276205	0.0120792	0.00960707	0.0122097	0.00550173	0.0166972	0.0303632	0.0165651	0	0.00360894	0.00607272	0.0103802	0.0159803	0.0159661	0.0136946	0.013069	0.00727661	0.00221464	0.00867654	0.0146432	0.0122674	0.0113116	0.0168988
Bacteria	Acidobacteria	iii1-8	32-20				OTU	0.00815	29.9	11.7	0.00738	0.0120792	0.0205109	0.0180388	0.0148124	0.0110035	0.0149969	0.00919879	0	0.00244367	0.00424814	0.00180447	0.0019791	0.008027	0.011316	0.0110605	0.00821794	0.00242554	0	0	0	0.0061292	0.00793556	0.00341859
Bacteria	Proteobacteria	Alphaproteobacteria	Sphingomonadales	Sphingomonadaceae			OTU	0.00818	26.5	9.2	0.00306	0	0	0.00480354	0.00740621	0.00260268	0	0	0	0.00244367	0.00424814	0.00426825	0.0103802	0.0079164	0.00526815	0.00526815	0	0	0	0.00215397	0.00419929	0.00408839	0.00204307	0.00322445
Bacteria	Planctomycetes	Planctomycetia	Gemmatales	Gemmataceae	Gemmata		OTU	0.00824	20.9	15	0.0193	0.00402641	0.016674	0.0270582	0.0300267	0.0301113	0.0328928	0.0316496	0.0217348	0.0182574	0.0169926	0.0220006	0.0306155	0.0238967	0.0159661	0.0107984	0.0101728	0.00727661	0.0155025	0.0305803	0.0191684	0.00817678	0.00769885	0.0132861
Bacteria	Proteobacteria	Alphaproteobacteria	Rhizobiales	Hyphomicrobiaceae	Rhodoplanes		OTU	0.00831	18.6	14.5	0.025	0.00791172	0.00824226	0.0138229	0.0356338	0.0434211	0.0265931	0.0191378	0.0212493	0.028416	0.0351504	0.0426825	0.0305751	0.0119852	0.0218523	0.0273892	0.0212869	0.0298906	0.0356909	0.0262723	0.0169058	0.0224805	0.0307954	0.0176753
Bacteria	Planctomycetes	Planctomycetia	Gemmatales	Isosphaeraceae			OTU	0.00832	25.1	7.4	0.00463	0	0.00421585	0.0186265	0.0170133	0.00260268	0	0	0.00282757	0.00771492	0.00669181	0.00426825	0.00444288	0.00399507	0.00201597	0.0028962	0.0028962	0	0.00221464	0.00436861	0.00828994	0.00613597	0.00180636	0.00341859
Bacteria	Verrucomicrobia	[Spartobacteria]	[Chthoniobacterales]	[Chthoniobacteraceae]			OTU	0.0085	18.4	2.9	0.0237	0.0513556	0.0452377	0.0258828	0.0204196	0.0156161	0.0183976	0.0382757	0.053809	0.0363746	0.00605261	0.0085365	0.012844	0.0280761	0.0227937	0.00842647	0.0106435	0.0115805	0.0133734	0.0174138	0.0332684	0.0286278	0.00974192	0.0277961
Bacteria	Actinobacteria	MB-A2-108	0319-7L14				OTU	0.00866	26.7	6	0.0121	0.0158234	0.0207004	0.0270582	0.0222186	0.0165052	0.00869716	0.00662603	0.0122812	0.00565515	0.00180447	0.0116596	0.0157924	0.0119852	0.00868197	0.00553027	0.0028962	0	0.00442929	0.019507	0.0191684	0.0102199	0.015161	0.0154807
Bacteria	Gemmatimonadetes	Gemmatimonadetes	Gemmatimonadales	Ellin5301			OTU	0.0087	23	17.7	0.0173	0.0116559	0.00421585	0.0138229	0.0174151	0.0165052	0.017896	0.0125118	0.0174509	0.0165815	0.0132705	0.0182182	0.0153077	0.0220282	0.0299162	0.0187006	0.00774727	0.0115805	0.0111588	0.021661	0.031549	0.0265757	0.0194838	0.0217355
Bacteria	Proteobacteria	Deltaproteobacteria	Myxococcales	Haliangiaceae			OTU	0.0087	20.1	8.2	0.0398	0.0315058	0.0458061	0.0433339	0.0460445	0.065428	0.0335899	0.0145384	0.0269045	0.0756136	0.0947375	0.063191	0.0409553	0.0239335	0.0206161	0.0192249	0.037795	0.0425654	0.0333907	0.0263937	0.0228245	0.0367933	0.0366879	0.0323795
Bacteria	Planctomycetes	Planctomycetia	Gemmatales	Gemmataceae			OTU	0.0087	21.9	17.6	0.03	0.0274794	0.0164845	0.0132352	0.0308303	0.0666135	0.0451862	0.0311035	0.0491247	0.0299516	0.0181578	0.0280733	0.0370375	0.0459986	0.0367439	0.0163287	0.0179201	0.0121277	0	0.0301555	0.0485634	0.0286233	0.0300853	0.0311555
Bacteria	Planctomycetes	Phycisphaerae	WD2101				OTU	0.0087	28	8.5	0.00346	0.00402641	0.00824226	0.00421585	0.00520535	0.00520535	0	0	0	0	0.00180447	0.00180447	0.0059373	0.0180331	0.0120958	0	0	0	0	0	0.00204532	0.00408839	0.00204307	0.00483668
Bacteria	Verrucomicrobia	[Pedosphaerae]	[Pedosphaerales]				OTU	0.00873	18.4	3.6	0.0171	0.0238763	0.0245374	0.0132352	0.0100089	0.0110035	0.0287951	0.036249	0.0302175	0.0267401	0.00977469	0.0123189	0.0162771	0.016054	0.0279002	0.024493	0.0111141	0.00915501	0.0111588	0.0130451	0.0106612	0.00817453	0.00793556	0.0114797
Bacteria	Bacteroidetes	Cytophagia	Cytophagales	Cytophagaceae			OTU	0.00876	18.4	13	0.0859	0.0749497	0.0532906	0.0402934	0.0712677	0.101337	0.109076	0.0995483	0.0510665	0.0626274	0.114474	0.166635	0.139103	0.0537675	0.0681911	0.0790094	0.0750472	0.099921	0.113631	0.0964128	0.0672973	0.0817566	0.0908166	0.0655355
Bacteria	Planctomycetes	Planctomycetia	Gemmatales	Gemmataceae			OTU	0.00881	18.1	4.1	0.0258	0.0315058	0.0331585	0.0306863	0.0200178	0.0220069	0.0299938	0.0382757	0.0283608	0.00848272	0.00721787	0.0146092	0.019266	0.0320343	0.0465004	0.0321331	0.0179201	0.0121277	0.0265757	0.0373455	0.0250871	0.0245326	0.0264726	0.029155
Bacteria	Actinobacteria	Actinobacteria	Actinomycetales				OTU	0.00883	29	19.6	0.0108	0.0116559	0.00421585	0.0138229	0.0122097	0.00840079	0.0103975	0.0112254	0.0151088	0.0109264	0.00605261	0.00607272	0.00444288	0.00601103	0.0119342	0.0107984	0.0271516	0.0242554	0.0110732	0.0153811	0.00839858	0.00409065	0.00361272	0.0100616
Bacteria	Verrucomicrobia	[Pedosphaerae]	[Pedosphaerales]	auto67_4W			OTU	0.00889	23.3	12.4	0.115	0.106597	0.0989072	0.0986256	0.118308	0.160143	0.158862	0.108747	0.0793422	0.0933469	0.133157	0.182875	0.154935	0.132095	0.117516	0.100593	0.102525	0.072456	0.0801549	0.117588	0.116078	0.118548	0.122322	0.0777918
Bacteria	Gemmatimonadetes	Gemmatimonadetes					OTU	0.00894	22.6	17	0.0115	0.00777061	0	0.00480354	0.00740621	0.0228961	0.038691	0.0183976	0.00848272	0.0109264	0.00605261	0.00360894	0.0039582	0.0120221	0.0159661	0.0107984	0.00532174	0.00242554	0.0110732	0.0175351	0.0146432	0.0163536	0.011785	0.0132861
Bacteria	Chloroflexi	Thermomicrobia	JG30-KF-CM45				OTU	0.0092	20	17.1	0.0452	0.0351089	0.0124581	0.0276458	0.0504462	0.0486264	0.0679877	0.0671584	0.0391857	0.0275079	0.0301499	0.0622193	0.042894	0.0361768	0.0644825	0.0371392	0.0271516	0.0444438	0.060052	0.0678651	0.0566361	0.0368068	0.0424931	0.0552798
Bacteria	Proteobacteria	Deltaproteobacteria	Myxococcales				OTU	0.00941	18	11.7	0.023	0.00805283	0.0249162	0.0408811	0.0370311	0.0304077	0.0173943	0.00662603	0.0207639	0.0239126	0.0350372	0.0449728	0.0256476	0.0180331	0.0252662	0.0247552	0.0285636	0.0237082	0.0111588	0.0108912	0.0166885	0.0245281	0.0179142	0.0116739
Bacteria	Chloroflexi	Thermomicrobia	JG30-KF-CM45				OTU	0.00944	23.1	17.4	0.00719	0	0	0.00480354	0.0100089	0.00520535	0.0183976	0.0250236	0.00662603	0.00488735	0.00849628	0.00360894	0.0039582	0.0120221	0.0106979	0.00263407	0.00242554	0.00242554	0.00221464	0.00436861	0.00828994	0.0122652	0.0115483	0.00541908
Bacteria	Chloroflexi	Ellin6529					OTU	0.00946	20.7	20.1	0.0796	0.0863234	0.066317	0.0709797	0.0574506	0.0634181	0.112978	0.127885	0.0921088	0.076625	0.0576695	0.0554873	0.0755694	0.0979713	0.0755037	0.0471384	0.072151	0.0662736	0.060052	0.0850969	0.100457	0.0981282	0.086257	0.0981683
Bacteria	Planctomycetes	Planctomycetia	Gemmatales	Gemmataceae			OTU	0.00951	18.1	1.7	0.00883	0.0119381	0.0122687	0.00421585	0.00260268	0.00550173	0.0120978	0.0125118	0.0117957	0.0109264	0.00785708	0.0152685	0.0138133	0.00597417	0.00991819	0.00790222	0.00242554	0.00915501	0.0178027	0.0175351	0.0064619	0	0.00180636	0.00341859
Bacteria	Planctomycetes	Planctomycetia	Gemmatales	Gemmataceae			OTU	0.00955	23.3	16.9	0.00624	0	0	0.00960707	0.0122097	0.00550173	0.0120978	0.0125118	0.00614059	0.00282757	0.00180447	0.00426825	0.00642198	0.014038	0.0127139	0.00263407	0.00485107	0.00485107	0.00221464	0.00652257	0.00635326	0.00817453	0.0061292	0.00161223
Bacteria	Actinobacteria	Actinobacteria	Actinomycetales	Propionibacteriaceae	Microlunatus		OTU	0.00956	23.9	15.3	0.0166	0.0116559	0.0084317	0.0276458	0.0192141	0.0173943	0.0311925	0.0204242	0.0122812	0.0154298	0.018797	0.0188775	0.0157924	0.026097	0.0254278	0.00816435	0.00532174	0.00242554	0.00885857	0.0174744	0.0167972	0.0204397	0.0194838	0.0136743
Bacteria	Chloroflexi	TK10	AKYG885	Dolo_23			OTU	0.00958	26.4	18.1	0.0155	0.00388531	0	0	0.0130134	0.0188115	0.0195963	0.0171112	0.0146233	0.0113103	0.00180447	0.00180447	0.0118746	0.0280023	0.0345663	0.0213347	0.0174494	0.0280122	0.0245322	0.0175351	0.0146432	0.0183966	0.0192471	0.0187052
Bacteria	Proteobacteria	Deltaproteobacteria	Syntrophobacterales	Syntrophobacteraceae			OTU	0.00965	29.9	0.5	0.00193	0.00402641	0.00402641	0	0.00260268	0.00260268	0	0	0.00282757	0.00527125	0.00424814	0.00426825	0.00444288	0.0019791	0	0	0	0	0	0	0.00204532	0.00408839	0.00204307	0
Bacteria	Planctomycetes	Phycisphaerae	WD2101				OTU	0.00975	21.3	18.6	0.00346	0.00388531	0	0	0	0	0.0183976	0.0183976	0	0	0	0	0.0019791	0.00399507	0.00465004	0.00263407	0	0	0	0.00430793	0.00635326	0.00408839	0.00565578	0.00522494
Bacteria	Proteobacteria	Deltaproteobacteria	Myxococcales				OTU	0.00981	23	6.7	0.0602	0.0676024	0.061154	0.0745058	0.0784638	0.0353167	0.0374922	0.0461881	0.0542944	0.0726458	0.0722184	0.0503862	0.0414804	0.0479777	0.042012	0.0215968	0.0397499	0.107982	0.147107	0.0924689	0.0418843	0.0368	0.0468159	0.0695957
Bacteria	Chloroflexi						OTU	0.00985	20.8	18.5	0.00673	0.00388531	0	0	0.00260268	0.00260268	0.00919879	0.00919879	0.00565515	0.0105425	0.00669181	0.00180447	0.0019791	0.0120589	0.015348	0.00816435	0.00774727	0.00485107	0.00442929	0.00873722	0.0145346	0.0122697	0.00565578	0.00683717
Bacteria	Verrucomicrobia	[Spartobacteria]	[Chthoniobacterales]	[Chthoniobacteraceae]			OTU	0.00985	29.7	14.4	0.00731	0	0	0.00480354	0.0204196	0.0243132	0.00869716	0.00662603	0.00662603	0	0.00180447	0.00180447	0.0079164	0.0179962	0.0100798	0.0028962	0.0101728	0.00727661	0.0110732	0.0110732	0.00204532	0.00204532	0.00361272	0.00683717
Bacteria	Planctomycetes	Planctomycetia	Gemmatales	Gemmataceae			OTU	0.00995	28.1	17	0.0159	0.011797	0.00824226	0.00901939	0.0126116	0.0194042	0.0161956	0.0178514	0.0189072	0.0105425	0.00849628	0.0085365	0.0207604	0.0178488	0.0204545	0.0271271	0.0208163	0.0188572	0.0200173	0.0219037	0.0127065	0.0102199	0.0115483	0.0215413
Bacteria	Actinobacteria	Actinobacteria	Actinomycetales	Micromonosporaceae	Pilimelia		OTU	0.0102	26.6	19.6	0.0178	0.00777061	0.0126476	0.0126476	0.00780803	0.0165052	0.0362935	0.0375354	0.0240769	0.0214689	0.01094	0.0110003	0.0172869	0.0159434	0.0192183	0.0189628	0.0203456	0.0212827	0.015588	0.0153205	0.0166885	0.0163558	0.0169674	0.0156748
Bacteria	Actinobacteria	Actinobacteria	Actinomycetales	Nocardioidaceae	Nocardioides		OTU	0.0104	26.9	25.1	0.123	0.127152	0.152198	0.134115	0.0988834	0.0886204	0.107376	0.157896	0.184703	0.118655	0.107029	0.141824	0.124885	0.095771	0.110821	0.0887593	0.129423	0.169714	0.140292	0.144346	0.140296	0.0981507	0.0622136	0.117127
Bacteria	Actinobacteria	Acidimicrobiia	Acidimicrobiales				OTU	0.0104	21.3	13.5	0.00963	0.00388531	0	0.00960707	0.0148124	0.0110035	0.0103975	0.0145384	0.00993904	0.00488735	0.0121052	0.0146092	0.0212451	0.0199016	0.00868197	0.00263407	0.00242554	0.00242554	0.00885857	0.0131665	0.00839858	0.00817678	0.00950521	0.0102558
Bacteria	Planctomycetes	Planctomycetia	Gemmatales	Gemmataceae			OTU	0.0105	30	13.2	0.00647	0	0.0084317	0.0084317	0.0104107	0.0162088	0.00579811	0.00993904	0.00993904	0	0.00360894	0.00607272	0.00840108	0.0119852	0.011316	0.0110605	0.0057924	0.00672948	0.00672948	0.00215397	0.00215397	0	0.00180636	0.00180636
Bacteria	Planctomycetes	Planctomycetia	Gemmatales	Gemmataceae			OTU	0.0105	23.7	17.6	0.00279	0	0	0.00480354	0.00480354	0	0.00919879	0.00919879	0.00282757	0.00282757	0	0	0	0.00201597	0.00728412	0.00526815	0	0	0	0	0	0.0061292	0.00793556	0.00180636
Bacteria	Planctomycetes	Planctomycetia	Gemmatales	Isosphaeraceae			OTU	0.0106	28	19.7	0.0286	0.023594	0.0164845	0.0228423	0.0248213	0.0307041	0.0432903	0.0495011	0.0491247	0.0275079	0.0175186	0.0126313	0.0098955	0.0260232	0.0345663	0.0300233	0.0431168	0.031532	0.0199318	0.0393175	0.0377936	0.0286233	0.0156344	0.0231536
Bacteria	Chloroflexi	Anaerolineae	SBR1031	oc28			OTU	0.0106	18	17.3	0.0317	0.0437261	0.0366166	0.0180388	0.0122097	0.0315932	0.0473881	0.0415887	0.037329	0.0214689	0.0163534	0.023805	0.0246782	0.0441669	0.0421737	0.0165908	0.0232418	0.0347416	0.0467641	0.0330376	0.0228245	0.0265779	0.0427298	0.0421878
Bacteria	Acidobacteria	[Chloracidobacteria]	RB41	Ellin6075			OTU	0.0106	18.7	3.2	0.0122	0.0156823	0.00824226	0.0138229	0.00960707	0	0.00919879	0.0191378	0.0127666	0.00282757	0.00721787	0.0121454	0.0108649	0.0160171	0.0127139	0.00263407	0	0.00672948	0.0178027	0.0283049	0.0335943	0.0224918	0.00974192	0.0100616
Bacteria	Proteobacteria	Deltaproteobacteria	Myxococcales				OTU	0.0106	23.5	1.1	0.00754	0.0156823	0.00402641	0	0	0.00289905	0.00749845	0.00791241	0.00331301	0.014662	0.0164665	0.00426825	0.00444288	0.0019791	0.00790222	0.00790222	0.00970214	0.0164316	0.00894412	0.00221464	0.00204532	0.00817453	0.0133546	0.0136743
Bacteria	BRC1	PRR-11					OTU	0.0107	20.5	10.2	0.0115	0.0158234	0.00805283	0.00960707	0.0174151	0.0136061	0.0103975	0.00459939	0.00565515	0.00809882	0.0132705	0.0132906	0.0103802	0.0079164	0.00526815	0.0139567	0.0159652	0.0207356	0.0223175	0.0131665	0.0104439	0.00613597	0.00541908	0.011868
Bacteria	Chloroflexi	Chloroflexi	[Roseiflexales]	[Kouleothrixaceae]			OTU	0.0107	26.4	14.3	0.0109	0.00388531	0.0084317	0.0132352	0.0178169	0.0159124	0.00749845	0.0145384	0.00993904	0.00733102	0.01094	0.0110003	0.00937045	0.010043	0.013332	0.0110605	0.013069	0.00727661	0	0.00430793	0.0165799	0.0163581	0.0131179	0.0154807
Bacteria	Actinobacteria	Actinobacteria	Actinomycetales	Mycobacteriaceae	Mycobacterium		OTU	0.0107	18.4	8.8	0.00733	0	0.00421585	0.0186265	0.019616	0.00520535	0	0.00662603	0.0122812	0.00809882	0.011466	0.0114861	0.00246378	0.00403193	0.00930008	0.00526815	0.00485107	0.00485107	0	0	0.00613597	0.0122652	0.0115483	0.0102558
Bacteria	Acidobacteria	Acidobacteria-6	iii1-15				OTU	0.011	18.2	3.1	0.0828	0.0947995	0.0948808	0.113036	0.0832674	0.0643072	0.107877	0.15053	0.14269	0.0956503	0.055339	0.0260953	0.0395416	0.100245	0.120606	0.0616322	0.0382657	0.0603283	0.073511	0.0850969	0.0881851	0.0695117	0.0554616	0.0837175
Bacteria	Armatimonadetes	Armatimonadia	FW68				OTU	0.0111	22.5	8.5	0.0483	0.0313647	0.0459955	0.0571568	0.0374329	0.0298149	0.0253944	0.0237372	0.0212493	0.0552964	0.126992	0.107643	0.0444288	0.0379347	0.0365822	0.0184385	0.0436596	0.0638481	0.0489788	0.0610998	0.0507174	0.0470109	0.0556983	0.0399932
Bacteria	Chloroflexi	TK10	B07_WMSP1				OTU	0.0111	21	10.2	0.00577	0.00388531	0.00421585	0.00901939	0.00740621	0.00260268	0	0	0.00565515	0.00809882	0.00605261	0.0110003	0.00739135	0.0060479	0.00868197	0.00263407	0.00485107	0.0115805	0.00894412	0.00436861	0.00215397	0.00408614	0.00589249	0.00825527
Bacteria	Proteobacteria	Deltaproteobacteria	Myxococcales				OTU	0.0111	28	19.4	0.0039	0	0.00421585	0.00421585	0.00260268	0.00260268	0.00919879	0.0125118	0.00614059	0.00771492	0.00669181	0.00180447	0	0.00403193	0.00403193	0.0028962	0.0101728	0.00727661	0	0	0	0	0.00180636	0.00180636
Bacteria	Proteobacteria	Betaproteobacteria	Burkholderiales	Comamonadaceae			OTU	0.0112	18	9.8	0.368	0.23721	0.209515	0.232051	0.365735	0.397477	0.341222	0.259629	0.284554	0.517668	0.508425	0.397745	0.372192	0.329648	0.353726	0.563787	0.607403	0.436614	0.379141	0.267456	0.256464	0.384273	0.419824	0.348248
Bacteria	Gemmatimonadetes	Gemmatimonadetes					OTU	0.0113	21.8	18.9	0.00791	0.0119381	0.00805283	0	0.00780803	0.0107071	0.0120978	0.0125118	0.0117957	0.0133701	0.00488735	0	0.0039582	0.00799013	0.0119342	0.00790222	0.00485107	0.00485107	0.00221464	0.00867654	0.00850722	0.00613146	0.0113116	0.0104499
Bacteria	Proteobacteria	Deltaproteobacteria	Desulfuromonadales	Geobacteraceae	Geobacter		OTU	0.0114	22.2	17.6	0.0153	0.00791172	0.00824226	0.0138229	0.0148124	0.0197006	0.0190947	0.0178514	0.0302175	0.0194091	0.00605261	0.00360894	0.0158328	0.0339765	0.0207778	0.00842647	0.013069	0.00727661	0.00664393	0.0152598	0.0208878	0.0224873	0.0156344	0.0102558
Bacteria	Verrucomicrobia	Opitutae	Opitutales	Opitutaceae			OTU	0.0114	21	12.1	0.218	0.266524	0.265695	0.189407	0.314294	0.340978	0.242543	0.144802	0.117472	0.226944	0.3053	0.365577	0.336124	0.231308	0.181675	0.150641	0.187419	0.244833	0.205287	0.181085	0.152152	0.149205	0.133721	0.0719844
Bacteria	Acidobacteria	Sva0725	Sva0725				OTU	0.0115	18.5	8	0.00754	0	0.00421585	0.00421585	0.00260268	0.00260268	0	0.00331301	0.0117957	0.0378068	0.032933	0.00360894	0.0019791	0.0019791	0.00263407	0.0142189	0.0115848	0	0	0	0.00409065	0.00817678	0.0149243	0.0108382
Bacteria	Planctomycetes	Planctomycetia	Pirellulales	Pirellulaceae			OTU	0.0116	22.7	17.8	0.00305	0	0	0	0	0.00289905	0.0120978	0.00919879	0	0.00244367	0.00244367	0	0.0019791	0.008027	0.0060479	0	0.00242554	0.00242554	0	0.00215397	0.00419929	0.00613146	0.00589249	0.00180636
Bacteria	Proteobacteria	Deltaproteobacteria	Myxococcales				OTU	0.0117	29.9	9	0.0306	0.031788	0.0580747	0.0619603	0.0526471	0.0402257	0.0253944	0.0204242	0.0235915	0.0194091	0.00424814	0.0215147	0.0454386	0.045888	0.0438663	0.0237067	0.0121277	0.0188572	0.0266613	0.0307016	0.0189511	0.0183966	0.0264726	0.0339917
Bacteria	Chloroflexi	Anaerolineae	SBR1031	SJA-101			OTU	0.0117	23.6	15.9	0.00837	0.00402641	0.00402641	0.00480354	0.00480354	0.0144953	0.0144953	0.00662603	0.00662603	0.00733102	0.00913549	0.00180447	0.0039582	0.0281498	0.0294597	0.0110605	0.0057924	0	0	0	0.00204532	0.0143037	0.0158711	0.00361272
Bacteria	Proteobacteria	Deltaproteobacteria	Myxococcales				OTU	0.0117	22.2	21.6	0.0046	0.00388531	0	0	0	0.00289905	0.00749845	0.0112254	0.00662603	0.00244367	0.00244367	0	0.0059373	0.0059373	0.00263407	0.00553027	0.00532174	0.00242554	0	0.00215397	0.00215397	0.0183876	0.0183876	0
Bacteria	Chloroflexi	TK10	AKYG885	Dolo_23			OTU	0.0117	22.7	14.9	0.00469	0	0	0	0.00520535	0.0110035	0.00579811	0.00331301	0.00331301	0	0	0	0	0.0060479	0.0139501	0.00790222	0.00242554	0.00242554	0.00221464	0.0108305	0.0147518	0.00817904	0.00384943	0.00664304
Bacteria	Bacteroidetes	Sphingobacteriia	Sphingobacteriales				OTU	0.0117	20.7	19.6	0.00359	0	0	0	0	0	0.00459939	0.0112254	0.00662603	0	0	0.00492756	0.00492756	0.00806387	0.00806387	0	0	0	0	0.00861586	0.00861586	0.00408614	0.00769885	0.00522494
Bacteria	Acidobacteria	Acidobacteria-6	CCU21				OTU	0.0119	20.4	1.3	0.0105	0.0276205	0.0205109	0.0132352	0.0100089	0.00810441	0.0166972	0.0270502	0.0189072	0.00565515	0	0.00246378	0.00444288	0.00399507	0.00465004	0.0142189	0.0115848	0	0.00221464	0.00867654	0.0105525	0.0122629	0.00997863	0.00825527
Bacteria	Proteobacteria	Deltaproteobacteria	Myxococcales				OTU	0.0119	22.7	4.5	0.00255	0.00402641	0.00824226	0.00421585	0	0	0	0	0.00282757	0.00771492	0.00488735	0.00246378	0.00246378	0	0.00263407	0.00263407	0.00242554	0.00242554	0.00221464	0.00221464	0.00204532	0.00204532	0	0.00322445
Bacteria	Chloroflexi	Thermomicrobia	JG30-KF-CM45				OTU	0.0121	20.7	0.1	0.0856	0.0791172	0.103502	0.0968625	0.0648569	0.0834151	0.125773	0.123285	0.0892812	0.0518044	0.0428943	0.0553138	0.0642198	0.0758694	0.0968711	0.101131	0.0769298	0.0565715	0.0711252	0.102632	0.123282	0.108362	0.0873533	0.0876593
Bacteria	Verrucomicrobia	[Pedosphaerae]	[Pedosphaerales]				OTU	0.0121	24.3	11.7	0.00836	0	0	0.00480354	0.0178169	0.0130134	0	0.00331301	0.00331301	0.00244367	0.00785708	0.0201961	0.0226991	0.0139643	0.00868197	0.00842647	0.0106435	0.00485107	0	0.00861586	0.0127065	0.0122629	0.00997863	0.00664304
Bacteria	Actinobacteria	Acidimicrobiia	Acidimicrobiales	EB1017			OTU	0.0122	21.1	0.3	0.0146	0.0197087	0.0122687	0.00421585	0	0.00869716	0.0270947	0.0217106	0.023106	0.019793	0.00721787	0.00968165	0.0182966	0.0259126	0.0127139	0.0142189	0.0164359	0.00485107	0.00664393	0.0131058	0.0146432	0.0163536	0.0172041	0.0219296
Bacteria	Actinobacteria	Actinobacteria	Actinomycetales				OTU	0.0122	20.4	19	0.00528	0	0	0	0	0.00869716	0.0132966	0.0112254	0.0094536	0.00527125	0.00244367	0.00246378	0.00840108	0.00795327	0.00991819	0.0107984	0.0028962	0	0.00664393	0.0087979	0.00419929	0.00204532	0.00180636	0.00503081
Bacteria	Proteobacteria	Betaproteobacteria	Burkholderiales	Comamonadaceae			OTU	0.0123	26	17.6	0.236	0.25897	0.135713	0.154505	0.281262	0.332049	0.312231	0.262942	0.220005	0.256756	0.22876	0.190406	0.186157	0.209907	0.236078	0.378929	0.357209	0.146553	0.104687	0.197588	0.238183	0.159468	0.27083	0.309496
Bacteria	Acidobacteria	Sva0725	Sva0725				OTU	0.0123	23.8	4.7	0.102	0.0674613	0.124581	0.122745	0.0514417	0.0941869	0.0995711	0.0515277	0.0416129	0.186871	0.304701	0.165733	0.0770234	0.0496987	0.0805817	0.0742783	0.0518776	0.167216	0.158779	0.149655	0.13655	0.0306731	0.0350309	0.030514
Bacteria	Actinobacteria	Actinobacteria	Actinomycetales				OTU	0.0123	28.2	5	0.00178	0	0.00421585	0.00421585	0	0	0	0	0	0.00244367	0.00244367	0.00492756	0.00690667	0.0019791	0	0	0	0	0.00221464	0.00221464	0.00204532	0.00204532	0.00180636	0.00341859
Bacteria	Planctomycetes	Planctomycetia	Gemmatales	Isosphaeraceae			OTU	0.0124	20	3.8	0.0098	0.00805283	0.0207004	0.0174511	0.0100089	0.00520535	0.00459939	0.00459939	0.019793	0.019793	0.00180447	0.00426825	0.00246378	0.00403193	0.0172023	0.0131704	0.00727661	0.00727661	0.00442929	0.0108912	0.0207792	0.0163603	0.00204307	0.00322445
Bacteria	Acidobacteria	Acidobacteria-6	iii1-15				OTU	0.0124	18.6	3.1	0.0232	0.0392764	0.0289426	0.0264705	0.0226204	0.0246096	0.0253944	0.0270502	0.0302175	0.0291838	0.0194362	0.0146092	0.0172869	0.0240073	0.0246481	0.0134325	0.0150239	0.0188572	0.0111588	0.0259689	0.029721	0.0265689	0.0220003	0.0165105
Bacteria	Chloroflexi	TK17					OTU	0.0124	20	16.5	0.00423	0.00791172	0.00402641	0	0.00260268	0.00840079	0.0149969	0.0125118	0.00331301	0	0.00180447	0.00180447	0	0.00201597	0.00201597	0	0	0	0.00664393	0.0109519	0.00839858	0.00613372	0.00204307	0.00161223
Bacteria	BRC1	PRR-11					OTU	0.0124	18.1	7.9	0.00187	0	0	0	0.00260268	0.00260268	0	0	0.00282757	0.00771492	0.00488735	0	0	0	0	0.0028962	0.00532174	0.00242554	0	0	0.00409065	0.00409065	0.00180636	0.00180636
Bacteria	Actinobacteria	Acidimicrobiia	Acidimicrobiales	EB1017			OTU	0.0125	29.5	29.4	0.0817	0.122843	0.102176	0.0721551	0.064455	0.0753107	0.0814797	0.0752649	0.0770001	0.0754733	0.093872	0.0942139	0.0794872	0.0819542	0.0785942	0.048724	0.0629917	0.0754286	0.0800693	0.0940768	0.0920585	0.0817791	0.0721923	0.096362
Bacteria	Actinobacteria	Thermoleophilia	Gaiellales	Gaiellaceae			OTU	0.0125	23.1	5.2	0.00869	0.00805283	0.0122687	0.00901939	0.0126116	0.0136061	0.00579811	0	0.00565515	0.0129862	0.0145489	0.00721787	0.0039582	0.00597417	0.00201597	0.0057924	0.0106435	0.0115805	0.0111588	0.0173531	0.0149691	0.00408839	0.00384943	0.00664304
Bacteria	Proteobacteria	Alphaproteobacteria	Rhizobiales				OTU	0.0125	18.2	2.4	0.0065	0.0119381	0.0122687	0.00421585	0	0.00289905	0.00749845	0.00459939	0.00848272	0.00848272	0	0.00492756	0.00888577	0.00597417	0.00465004	0.00263407	0.00242554	0.00915501	0.015588	0.0131665	0.00839858	0.00613372	0.00384943	0.00341859
Bacteria	Proteobacteria	Alphaproteobacteria	Rhodospirillales	Rhodospirillaceae			OTU	0.0125	30	6.3	0.00226	0.00402641	0.00402641	0.00480354	0.00480354	0	0	0	0.00282757	0.00282757	0	0	0.0039582	0.00597417	0.00465004	0.00263407	0	0	0	0	0.00204532	0.00408839	0.00204307	0.00322445
Bacteria	Cyanobacteria	4C0d-2	SM1D11				OTU	0.0129	19.7	0.4	0.00205	0.00791172	0.00402641	0	0.00260268	0.00260268	0	0.00331301	0.00331301	0	0	0	0	0.00201597	0.00465004	0.00263407	0	0	0	0.00215397	0.00624461	0.00409065	0	0.00161223
Bacteria	Planctomycetes	Planctomycetia	Pirellulales	Pirellulaceae			OTU	0.0131	20.3	17.3	0.0122	0.00402641	0.00402641	0	0.00260268	0.0228961	0.0202934	0.00993904	0.0127666	0.00282757	0.00902234	0.0139499	0.0187813	0.0178856	0.0119342	0.0165908	0.0111141	0.00915501	0.015588	0.0174744	0.0188425	0.0122697	0.0092685	0.018511
Bacteria	Planctomycetes	vadinHA49	DH61				OTU	0.0131	21.5	1.2	0.0044	0.00402641	0.00402641	0	0	0	0.00459939	0.0145384	0.00993904	0.00244367	0.00424814	0.00426825	0.00444288	0.00601103	0.0119342	0.00790222	0	0	0	0.00215397	0.00215397	0.00204307	0.0092685	0.00722543
Bacteria	Acidobacteria	Solibacteres	Solibacterales	Solibacteraceae	Candidatus Solibacter		OTU	0.0132	19.7	17.3	0.00571	0.00777061	0.00421585	0.00421585	0	0.00289905	0.00749845	0.00459939	0.00565515	0.0105425	0.00669181	0.00426825	0.00840108	0.0119852	0.00868197	0.00553027	0.0028962	0	0	0.0107698	0.0128152	0.00613146	0.00408614	0.00161223
Bacteria	Armatimonadetes	0319-6E2					OTU	0.0134	22.5	16.2	0.0228	0.011797	0.0124581	0.0180388	0.0330312	0.0350203	0.0345932	0.042875	0.0255332	0.0105425	0.0193231	0.0267547	0.0202353	0.032108	0.0320938	0.0165908	0.0232418	0.0145532	0.0155025	0.0284263	0.0211051	0.0163536	0.0208168	0.0142567
Bacteria	Planctomycetes	Planctomycetia	Pirellulales	Pirellulaceae			OTU	0.0134	25.2	15.9	0.00832	0.00388531	0	0	0.0104107	0.027805	0.0173943	0.00331301	0.00331301	0.00244367	0.00424814	0.00919582	0.0113495	0.00597417	0.00728412	0.0168529	0.0115848	0	0.00442929	0.00658325	0.00419929	0.00817453	0.0187737	0.0142567
Bacteria	Planctomycetes	Planctomycetia	Gemmatales	Gemmataceae			OTU	0.0134	21.7	13.6	0.00256	0.00388531	0	0	0	0.00579811	0.00579811	0.00331301	0.00331301	0	0	0	0.0039582	0.00597417	0.00201597	0	0	0.00672948	0.00894412	0.00221464	0	0	0.00180636	0.00503081
Bacteria	Proteobacteria	Deltaproteobacteria	Myxococcales				OTU	0.0136	19.9	12.9	0.0349	0.0398408	0.0366166	0.0372529	0.0418346	0.047802	0.0439874	0.00919879	0	0.0195494	0.0592477	0.0741912	0.0463676	0.0259864	0.0299162	0.024493	0.0305184	0.0554772	0.0380767	0.021661	0.031549	0.0265757	0.0339347	0.0281252
Bacteria	Proteobacteria	Deltaproteobacteria	Myxococcales				OTU	0.0136	21.6	4	0.00332	0.0119381	0.0164845	0.0084317	0	0	0	0	0.00565515	0.00565515	0.00360894	0.00360894	0.0019791	0.0019791	0	0	0.00485107	0.00485107	0	0	0	0.00204307	0.00204307	0.00322445
Bacteria	Chloroflexi	TK17	mle1-48				OTU	0.0137	23.8	3.3	0.0098	0.0158234	0.0207004	0.0126476	0	0.00289905	0.00289905	0.00993904	0.0155942	0.00565515	0.00360894	0.00360894	0.0019791	0.00399507	0.00465004	0.00553027	0.0125983	0.0298906	0.0224031	0.00867654	0.0105525	0.00409065	0.00903179	0.0187052
Bacteria	Acidobacteria	[Chloracidobacteria]	RB41	Ellin6075			OTU	0.0139	26.8	1	0.00748	0.00402641	0.00824226	0.00421585	0.00260268	0.00550173	0.00289905	0.00331301	0.00614059	0.0174896	0.018271	0.0110003	0.0113495	0.00597417	0.00201597	0.0028962	0.0101728	0.0140061	0.00894412	0.00652257	0.0104439	0.0102221	0.00408614	0.00161223
Bacteria	Acidobacteria	Solibacteres	Solibacterales	Solibacteraceae	Candidatus Solibacter		OTU	0.014	26.3	1	0.035	0.0396997	0.0410219	0.0408811	0.0318257	0.0107071	0.0304954	0.0507875	0.0458117	0.04217	0.0285717	0.0213413	0.0241935	0.0179225	0.0297546	0.0266029	0.0320026	0.0492949	0.060052	0.0570953	0.0458663	0.0347637	0.0169674	0.0269604
Bacteria	Planctomycetes	BD7-11					OTU	0.0141	27.9	8.4	0.00694	0.0119381	0.0122687	0.00421585	0.00780803	0.0107071	0.00289905	0	0	0	0.00180447	0.00673203	0.0108649	0.0059373	0.00526815	0.00816435	0.0028962	0	0	0.0129238	0.0211051	0.0143105	0.00974192	0.0100616
Bacteria	Actinobacteria	Thermoleophilia	Gaiellales	Gaiellaceae			OTU	0.0142	26.6	25.7	0.0379	0.0550998	0.0454272	0.0445093	0.0192141	0.0173943	0.0311925	0.0403023	0.0576074	0.0506527	0.0213539	0.0165872	0.0306155	0.0279286	0.0226321	0.0163287	0.0373244	0.0584499	0.0601375	0.0612212	0.0525454	0.0327162	0.0226231	0.0499199
Bacteria	Firmicutes	Bacilli	Bacillales	Planococcaceae			OTU	0.0142	18.2	3	0.0493	0.0832847	0.103123	0.0788237	0.0318257	0.0310005	0.0461894	0.039562	0.050496	0.0485929	0.0254888	0.0330008	0.0399859	0.0480514	0.048678	0.0242309	0.0300478	0.0377143	0.0356054	0.0781495	0.0887283	0.0511128	0.0382576	0.0424411
Bacteria	Gemmatimonadetes	Gemmatimonadetes					OTU	0.0142	18.3	2.1	0.0119	0.0197087	0.00805283	0.00480354	0.00740621	0.0112998	0.0224953	0.0171112	0.0146233	0.013754	0.00244367	0.0147827	0.0167618	0.010043	0.0106979	0.00842647	0.013069	0.00727661	0.00885857	0.0196284	0.0169058	0.00613597	0.00541908	0.0150924
Bacteria	Actinobacteria	Thermoleophilia	Solirubrobacterales				OTU	0.0142	26.9	17.2	0.0125	0	0.0084317	0.0132352	0.0100089	0.0168016	0.0115962	0.0132521	0.0189072	0.00809882	0.00605261	0.00360894	0.0019791	0.0120589	0.0232502	0.0189628	0.0106435	0.01831	0.0156736	0.00652257	0.0145346	0.0122697	0.0164939	0.0273487
Bacteria	Armatimonadetes	Armatimonadia	Armatimonadales	Armatimonadaceae			OTU	0.0142	29.5	5	0.00427	0.00388531	0.00421585	0.00901939	0.00480354	0	0	0.00331301	0.00331301	0	0.00360894	0.00360894	0.0039582	0.00597417	0.00201597	0	0.00242554	0.00242554	0	0.00215397	0.00828994	0.0122652	0.00974192	0.0132861
Bacteria	Planctomycetes	Phycisphaerae	WD2101				OTU	0.0143	18.2	2.4	0.0178	0.0394175	0.0371849	0.0210793	0.0130134	0.0188115	0.0149969	0.0191378	0.0212493	0.0161976	0.0121052	0.017073	0.0177715	0.0159803	0.0212342	0.0160666	0.0125983	0.00970214	0.00664393	0.0217217	0.0253044	0.0122697	0.00746214	0.0134802
Bacteria	Chloroflexi	Anaerolineae	SBR1031	A4b			OTU	0.0143	21.1	11.4	0.0104	0	0.0126476	0.0318617	0.0244195	0.00520535	0.00919879	0.00919879	0.00282757	0.00527125	0.0168794	0.0218271	0.00739135	0.0060479	0.011316	0.00816435	0.0101728	0.0140061	0.0133734	0.0087979	0.00624461	0.00409065	0	0.00967336
Bacteria	Proteobacteria	Deltaproteobacteria	Myxococcales				OTU	0.0143	18.1	0.3	0.00845	0.011797	0.00402641	0	0.00260268	0.0112998	0.0132966	0.00791241	0.00896816	0.00809882	0.00424814	0.00426825	0.0123593	0.0098955	0.00263407	0.00263407	0	0.0201884	0.0246177	0.00873722	0.0104439	0.00817904	0.0092685	0.00883766
Bacteria	WS3	PRR-12	Sediment-1				OTU	0.0144	20.9	17.7	0.015	0.023594	0.0164845	0.0132352	0.0152142	0.0162088	0.0333945	0.0474744	0.0255332	0.00809882	0.00244367	0	0.0039582	0.01807	0.0167458	0.00553027	0.00532174	0.00915501	0.00672948	0.0107698	0.0169058	0.0163513	0.0210535	0.0124504
Bacteria	Chloroflexi	Anaerolineae	Caldilineales	Caldilineaceae			OTU	0.0144	18.3	3.4	0.002	0.00402641	0.00402641	0	0	0	0.00459939	0.00791241	0.00614059	0.00282757	0	0	0.0019791	0.00399507	0.00201597	0	0	0	0.00221464	0.00221464	0	0.00204307	0.00204307	0
Bacteria	Acidobacteria	Solibacteres	Solibacterales	Solibacteraceae	Candidatus Solibacter		OTU	0.0145	19.7	4.1	0.013	0.0120792	0.0205109	0.0132352	0.00740621	0.00260268	0.00919879	0.0158248	0.0151088	0.00848272	0.00721787	0.00968165	0.00444288	0.0120589	0.0232502	0.0131704	0.0121277	0.0121277	0.0110732	0.0175351	0.0166885	0.020442	0.0174408	0.0168988
Bacteria	TM6	SJA-4					OTU	0.0145	26.2	22.3	0.00203	0	0	0	0	0	0.00459939	0.00791241	0.00331301	0.00244367	0.00244367	0	0.0019791	0.0019791	0	0	0.00242554	0.00242554	0.00442929	0.00658325	0.00419929	0.00204532	0	0
Bacteria	Proteobacteria	Alphaproteobacteria	Rhizobiales	Xanthobacteraceae			OTU	0.015	20.9	5.6	0.0565	0.0631526	0.0492642	0.0595075	0.0514417	0.0391049	0.0444891	0.0382757	0.0651193	0.0965583	0.0747752	0.0505597	0.0528299	0.043872	0.0523867	0.0689974	0.0541587	0.0665106	0.0626088	0.0327342	0.0520022	0.0613304	0.0536553	0.0657888
Bacteria	Actinobacteria	Thermoleophilia	Gaiellales	Gaiellaceae			OTU	0.015	18.1	5.3	0.0482	0.0713466	0.0697751	0.0583322	0.0444373	0.0359094	0.0432903	0.0495011	0.060435	0.0534803	0.0448119	0.0400452	0.0464483	0.0598891	0.0492961	0.0297612	0.037795	0.0358359	0.0333052	0.0524233	0.0565275	0.0449813	0.0359778	0.0539208
Bacteria	Actinobacteria	Acidimicrobiia	Acidimicrobiales	EB1017			OTU	0.015	18	3.4	0.033	0.0517789	0.0531011	0.0360775	0.0322275	0.0362058	0.0277918	0.0344165	0.0524377	0.04217	0.0231583	0.0110003	0.0252033	0.0359556	0.0418504	0.0266029	0.0271516	0.0309848	0.0200173	0.0348275	0.0379022	0.0245349	0.0208168	0.0319912
Bacteria	Actinobacteria	Thermoleophilia	Solirubrobacterales	Conexibacteraceae	Conexibacter		OTU	0.015	26.2	0.8	0.0289	0.0362377	0.0488853	0.0222546	0.0174151	0.0107071	0.0166972	0.0204242	0.0433845	0.0563079	0.0357896	0.0285591	0.0241935	0.0199385	0.0265024	0.0242309	0.0203456	0.0145532	0.0155025	0.0305803	0.0437123	0.0449791	0.0289891	0.0352157
Bacteria	Bacteroidetes	Flavobacteriia	Flavobacteriales	Cryomorphaceae	Fluviicola		OTU	0.015	23.7	4.5	0.00978	0.00805283	0.00805283	0.0240177	0.0240177	0	0	0	0.00565515	0.0227609	0.0225191	0.0054134	0.0059373	0.0059373	0.00263407	0.00553027	0.00532174	0.00915501	0.0178027	0.0153811	0.0145346	0.0102266	0.00361272	0.0084494
Bacteria	Proteobacteria	Alphaproteobacteria	Caulobacterales	Caulobacteraceae	Arthrospira		OTU	0.0151	19.9	9.5	0.019	0.0277616	0.0161057	0.0336247	0.0596515	0.037623	0.0115962	0.00331301	0.0117957	0.0182574	0.0151881	0.010341	0.00888577	0.00597417	0.00728412	0.00816435	0.0271516	0.0309848	0.0200173	0.0154418	0.00419929	0.0122607	0.0246662	0.0257365
Bacteria	Armatimonadetes	0319-6E2					OTU	0.0152	20.9	19	0.0256	0.0195676	0.0124581	0.0180388	0.0278258	0.0269159	0.0224953	0.0336763	0.0368435	0.0267401	0.0169926	0.0121454	0.0187813	0.0319974	0.0365822	0.0242309	0.013069	0.0207356	0.0223175	0.0303982	0.0460835	0.0347592	0.0282789	0.0277369
Bacteria	Planctomycetes	Phycisphaerae	WD2101				OTU	0.0154	20.5	14.8	0.00456	0	0	0	0	0.00289905	0.00289905	0.00662603	0.00662603	0	0.0054134	0.010341	0.0108649	0.0059373	0.00526815	0.00526815	0.00242554	0.00242554	0.00664393	0.0109519	0.0104439	0.00613597	0.00180636	0.00180636
Bacteria	Proteobacteria	Gammaproteobacteria	Xanthomonadales	Xanthomonadaceae			OTU	0.0155	18.2	13.7	0.008	0.00388531	0	0	0.00260268	0.00840079	0.00579811	0.00331301	0.00331301	0.00733102	0.0253757	0.0352912	0.0251629	0.0079164	0	0	0.00485107	0.01831	0.013459	0	0	0.0061292	0.00793556	0.00503081
Bacteria	Proteobacteria	Gammaproteobacteria	Legionellales	Coxiellaceae			OTU	0.0155	29.4	29.2	0.00356	0.0120792	0.0120792	0	0.00520535	0.00520535	0	0	0	0.00977469	0.0133836	0.00360894	0.0019791	0.0019791	0	0	0	0	0	0.00215397	0.00419929	0.00613146	0.00408614	0
Bacteria	Proteobacteria	Betaproteobacteria	Burkholderiales	Comamonadaceae			OTU	0.0156	25.9	17.7	0.375	0.240249	0.164277	0.105294	0.171567	0.474232	0.653648	0.390244	0.146403	0.0979537	0.0984199	0.11094	0.246741	0.36703	0.325826	1.19094	1.02721	0.233653	0.310744	0.271491	0.316359	0.653922	0.693296	0.332244
Bacteria	Verrucomicrobia	[Pedosphaerae]	[Pedosphaerales]	auto67_4W			OTU	0.0156	21.4	10.1	0.0556	0.0353911	0.0500219	0.0811745	0.0484372	0.0457921	0.0543849	0.0403023	0.0349868	0.0720182	0.119474	0.149562	0.115394	0.0419298	0.03333	0.0421324	0.0629195	0.0608754	0.0579229	0.0460828	0.0273497	0.0224873	0.0174408	0.0201233
Bacteria	Proteobacteria	Deltaproteobacteria	Myxococcales				OTU	0.0156	18.2	1.8	0.0083	0.0198499	0.0162951	0.00901939	0.00480354	0.00289905	0.0166972	0.0237372	0.0127666	0.00527125	0.00424814	0.00426825	0.00246378	0.00403193	0.00403193	0.0028962	0.0028962	0	0.0110732	0.0175351	0.0105525	0.00817678	0.00408614	0.00322445
Bacteria	Gemmatimonadetes	Gemmatimonadetes	Ellin5290				OTU	0.0156	20.5	17.8	0.00408	0.00777061	0	0	0.00260268	0.00840079	0.0103975	0.00791241	0.00614059	0.00282757	0	0.00246378	0.00444288	0.00399507	0.00201597	0	0.00242554	0.00242554	0	0.0064619	0.0125979	0.00613597	0	0.00483668
Bacteria	Proteobacteria	Deltaproteobacteria	Myxococcales				OTU	0.0156	21.6	19	0.00288	0.00388531	0	0	0	0.00289905	0.0120978	0.0158248	0.00662603	0	0	0	0.0019791	0.00399507	0.00465004	0.00263407	0	0	0.00221464	0.00221464	0	0	0.00361272	0.00361272
Bacteria	Planctomycetes	Planctomycetia	Gemmatales	Gemmataceae	Gemmata		OTU	0.0157	20.8	15.3	0.00467	0.00388531	0.00421585	0.00421585	0.00780803	0.0107071	0.00749845	0.00459939	0.00282757	0.00282757	0.00180447	0.0116596	0.0118342	0.0019791	0.00526815	0.00526815	0	0	0.00442929	0.00873722	0.00430793	0	0.00180636	0.00180636
Bacteria	Proteobacteria	Alphaproteobacteria	Rhizobiales	Bradyrhizobiaceae	Balneimonas		OTU	0.0161	29.3	28.6	0.0264	0.0312236	0.0208898	0.0168634	0.00260268	0.00840079	0.0149969	0.0191378	0.0269045	0.0414022	0.0334591	0.0188775	0.0256879	0.0279286	0.0331684	0.0239688	0.00774727	0.0250395	0.0445495	0.0372849	0.0415583	0.042936	0.0287523	0.0337976
Bacteria	Actinobacteria	Thermoleophilia	Solirubrobacterales				OTU	0.0161	18.1	16.2	0.0239	0.0158234	0.0164845	0.0132352	0.0100089	0.0312968	0.0306909	0.0178514	0.0132521	0.0122184	0.0176318	0.0177323	0.0241935	0.0179225	0.0165842	0.0250173	0.0411619	0.0468693	0.0445495	0.030823	0.0125979	0.0204374	0.0287523	0.0450832
Bacteria	Chloroflexi	SHA-26					OTU	0.0162	26.9	24	0.0288	0.0274794	0.0333479	0.0300986	0.0204196	0.0214142	0.0241957	0.0382757	0.0424987	0.0323953	0.0296238	0.0247767	0.0207604	0.0259126	0.0258843	0.0187006	0.0368537	0.040687	0.0266613	0.0371635	0.0295037	0.0224873	0.0282789	0.0261247
Bacteria	Proteobacteria	Deltaproteobacteria	Myxococcales				OTU	0.0162	23.1	5	0.00691	0.00388531	0.0168634	0.0216669	0.00480354	0	0	0.00662603	0.0094536	0.0126023	0.0151881	0.0152685	0.00985513	0	0.00526815	0.00526815	0	0.00672948	0.00894412	0.00436861	0.00215397	0	0.00180636	0.00825527
Bacteria	Bacteroidetes	Cytophagia	Cytophagales	Cytophagaceae			OTU	0.0162	18.4	2.3	0.00384	0.00402641	0.00402641	0	0	0	0.00919879	0.0125118	0.00331301	0	0.00180447	0.00180447	0.0019791	0.008027	0.011316	0.00526815	0	0.00672948	0.00672948	0.00215397	0.00419929	0.00204532	0	0.00322445
Bacteria	Planctomycetes	Planctomycetia	Gemmatales	Gemmataceae			OTU	0.0164	20.7	9.1	0.00345	0.00388531	0	0.00960707	0.0122097	0.00550173	0.00289905	0	0.00282757	0.00282757	0	0.00739135	0.00739135	0	0	0	0.00727661	0.00727661	0.00221464	0.00436861	0.00215397	0	0	0.00161223
Bacteria	Acidobacteria	Acidobacteria-6	iii1-15				OTU	0.0165	18	3.9	0.0144	0.0119381	0.0249162	0.0216669	0.0100089	0.0110035	0.0149969	0.0224508	0.0189072	0.00809882	0.00605261	0.00607272	0.00642198	0.01807	0.0272821	0.0131704	0.00970214	0.00970214	0.0110732	0.0196891	0.0127065	0.0163491	0.0158711	0.0148983
Bacteria	Actinobacteria	Thermoleophilia	Solirubrobacterales	Solirubrobacteraceae			OTU	0.0166	29.8	26	0.0396	0.0355322	0.0203215	0.0138229	0.0200178	0.024906	0.0374922	0.036249	0.0358727	0.0446137	0.0472556	0.0474366	0.0360277	0.0199016	0.0297546	0.0294991	0.0276222	0.0554772	0.0513645	0.0564885	0.0796779	0.055208	0.0468159	0.0583101
Bacteria	Planctomycetes	Planctomycetia	Gemmatales	Gemmataceae			OTU	0.0166	18.5	13.6	0.0375	0.00777061	0.0210793	0.0306863	0.0382365	0.05762	0.0381893	0.0191378	0.0155942	0.0154298	0.0729311	0.15678	0.0956028	0.00601103	0.00930008	0.031334	0.0333424	0.027465	0.029047	0.0217824	0.0231504	0.0327004	0.0423437	0.0359922
Bacteria	Armatimonadetes	0319-6E2					OTU	0.0166	25.7	1.5	0.0204	0.031788	0.0327796	0.0126476	0.0104107	0.0191079	0.0132966	0.0112254	0.0207639	0.0312436	0.029737	0.0150951	0.0103802	0.0240441	0.0161277	0.0057924	0.0179201	0.0323161	0.029047	0.0260903	0.0274583	0.0163558	0.0187737	0.0174812
Bacteria	Planctomycetes	Planctomycetia	Gemmatales	Gemmataceae			OTU	0.0166	25	11.4	0.00817	0.00777061	0	0.00480354	0.0126116	0.00780803	0.00459939	0.00791241	0.00331301	0.00488735	0.00849628	0.0110003	0.0153077	0.0240441	0.0161277	0.0028962	0.0028962	0	0.00442929	0.00658325	0.00624461	0.014306	0.0120217	0.00986749
Bacteria	Gemmatimonadetes	Gemm-4					OTU	0.0166	18	10.8	0.00235	0	0	0.00480354	0.00480354	0	0	0	0	0.00244367	0.00244367	0	0	0	0.00263407	0.00263407	0.00485107	0.00485107	0	0.00430793	0.00430793	0.0061292	0.00793556	0.00180636
Bacteria	Verrucomicrobia	[Spartobacteria]	[Chthoniobacterales]	[Chthoniobacteraceae]			OTU	0.0168	26.7	16.4	0.00397	0.00388531	0	0	0.0130134	0.0188115	0.00579811	0.00331301	0.00614059	0.00282757	0	0	0	0.00201597	0.00728412	0.0110605	0.0057924	0	0	0	0.00204532	0.00408839	0.00204307	0.00322445
Bacteria	Planctomycetes	Planctomycetia	Gemmatales	Gemmataceae	Gemmata		OTU	0.0169	18.3	17.5	0.0024	0.00388531	0	0	0	0	0.00459939	0.00791241	0.00331301	0.00244367	0.00244367	0	0.0019791	0.010043	0.00806387	0	0	0	0.00442929	0.00442929	0	0	0	0.00161223
Bacteria	Firmicutes	Bacilli	Bacillales	Paenibacillaceae	Paenibacillus		OTU	0.017	18.4	0.6	0.00583	0.00402641	0.00824226	0.00421585	0	0	0.00919879	0.00919879	0	0.00244367	0.00244367	0.00246378	0.00444288	0.010043	0.0106979	0.00263407	0.00485107	0.00485107	0.00664393	0.0174138	0.0148605	0.00613372	0.00565578	0.00361272
Bacteria	Planctomycetes	Planctomycetia	Gemmatales	Gemmataceae			OTU	0.0172	28.4	5.4	0.00564	0.00805283	0.00805283	0.00960707	0.0122097	0.00840079	0.00579811	0.00331301	0.00614059	0.00282757	0.00180447	0.00919582	0.0153077	0.00993237	0.00201597	0	0	0	0.00442929	0.00442929	0.00204532	0.00204532	0.00541908	0.00864353
Bacteria	Proteobacteria	Alphaproteobacteria	Rhodospirillales	Acetobacteraceae			OTU	0.0175	18	5.1	0.0366	0.0512145	0.0622906	0.0565691	0.035232	0.0295186	0.0270947	0.0349626	0.0391857	0.0397263	0.0243236	0.017073	0.0157924	0.0361768	0.0434099	0.021859	0.0280929	0.0328632	0.0400347	0.0438074	0.0479116	0.0531536	0.0333119	0.0285726
Bacteria	Chloroflexi	C0119					OTU	0.0177	23.4	14.8	0.00345	0	0	0.00480354	0.00740621	0.00840079	0.0103975	0.00459939	0.00282757	0.00282757	0	0.00246378	0.00444288	0.00399507	0.00201597	0	0.00242554	0.00242554	0.00221464	0.00221464	0.00409065	0.00613372	0.00384943	0.00180636
Bacteria	Actinobacteria	Actinobacteria	Actinomycetales				OTU	0.0179	18.5	18.1	0.047	0.0398408	0.0450483	0.0264705	0.0304285	0.0411148	0.038691	0.0680928	0.0610055	0.028416	0.0351504	0.0451463	0.0647045	0.0597785	0.035346	0.0276514	0.046013	0.0651793	0.0712963	0.0678045	0.0628807	0.0511128	0.0274194	0.0412763
Bacteria	Acidobacteria	PAUC37f					OTU	0.018	25.2	15.6	0.00916	0	0.00421585	0.00901939	0.00740621	0.00260268	0.00459939	0.0112254	0.0122812	0.00565515	0	0	0.0138537	0.0259495	0.019998	0.0136946	0.00821794	0.00242554	0.00221464	0.00867654	0.0105525	0.0122629	0.0172041	0.0187052
Bacteria	Chloroflexi	TK10	B07_WMSP1				OTU	0.018	29.5	6.5	0.00581	0.0156823	0.00402641	0.0192141	0.0218168	0.00260268	0	0	0	0.00244367	0.00785708	0.00787719	0.00642198	0.00799013	0.00403193	0.0028962	0.00532174	0.00242554	0.00221464	0.00221464	0.00204532	0.00408839	0.00565578	0.00683717
Bacteria	Chloroflexi	Ellin6529					OTU	0.0182	19	9.4	0.01	0	0.00421585	0.02343	0.0244195	0.00810441	0.00289905	0.00331301	0.00614059	0.0101586	0.0127444	0.010341	0.0108649	0.00795327	0.0125523	0.0134325	0.00774727	0.0115805	0.0111588	0.00658325	0.00828994	0.0102221	0.0113116	0.0136743
Bacteria	Proteobacteria	Deltaproteobacteria	Myxococcales				OTU	0.0184	25.4	16.8	0.153	0.0509323	0.0837487	0.138919	0.0880709	0.533954	0.545328	0.293924	0.31828	0.0638825	0.0181578	0.0157544	0.0484678	0.150386	0.299134	0.247315	0.0744321	0.0395927	0.0578374	0.0871901	0.135445	0.106334	0.0565578	0.0732084
Bacteria	Planctomycetes	Planctomycetia	Gemmatales	Isosphaeraceae			OTU	0.0184	23.2	19.5	0.00695	0.00777061	0	0	0.00260268	0.00260268	0.0275964	0.0275964	0.00848272	0.0109264	0.00244367	0.00246378	0.00246378	0	0.00526815	0.00526815	0.00485107	0.00485107	0	0.00430793	0.00839858	0.0102199	0.0115483	0.0102558
Bacteria	Proteobacteria	Deltaproteobacteria	Myxococcales				OTU	0.0185	21.5	17.6	0.00571	0.00791172	0.00402641	0	0.00780803	0.0136061	0.00579811	0.00993904	0.00993904	0	0.0054134	0.0054134	0.0019791	0.0140749	0.0147299	0.00842647	0.0057924	0	0	0	0.00613597	0.00817904	0.00204307	0
Bacteria	Proteobacteria	Betaproteobacteria	SC-I-84				OTU	0.0186	29.6	27.7	0.0139	0.0156823	0.00824226	0.00901939	0.00740621	0.00260268	0.00919879	0.0158248	0.0151088	0.0158137	0.0181578	0.0182182	0.019266	0.0179225	0.011316	0.00526815	0.00242554	0.022614	0.029047	0.0153205	0.0187338	0.0224873	0.0120217	0.00825527
Bacteria	Actinobacteria	Thermoleophilia	Solirubrobacterales	Solirubrobacteraceae			OTU	0.0186	19.7	18.6	0.0326	0.0394175	0.0245374	0.0132352	0.0152142	0.0423003	0.0502872	0.0382757	0.0396711	0.0222367	0.0150749	0.0372691	0.0444288	0.0339028	0.0272821	0.0131704	0.0266809	0.0334104	0.0288759	0.0436861	0.0419929	0.042927	0.0369246	0.0386343
Bacteria	Planctomycetes	Planctomycetia	Gemmatales	Isosphaeraceae			OTU	0.0186	26.9	11.1	0.0247	0.0313647	0.0122687	0.02343	0.0426382	0.0350203	0.0161956	0.0277905	0.0288462	0.0105425	0.0103008	0.0201961	0.0325946	0.0399875	0.0406142	0.0213347	0.0125983	0.0164316	0.015588	0.0174744	0.0249785	0.0265779	0.0210535	0.0398582
Bacteria	WS3	PRR-12	Sediment-1				OTU	0.0186	24.2	23.5	0.00593	0.00388531	0	0	0	0	0.00459939	0.0112254	0.0151088	0.0109264	0.00605261	0.00360894	0.0019791	0.00601103	0.00666601	0.00553027	0.00532174	0.00915501	0.00894412	0.00436861	0.00624461	0.00613372	0.00565578	0.0148983
Bacteria	Cyanobacteria	4C0d-2	SM1D11				OTU	0.0186	27	8.7	0.00261	0.00388531	0	0.00480354	0.00480354	0.00289905	0.00289905	0	0	0	0	0.00492756	0.00690667	0.0019791	0	0.0028962	0.0028962	0	0	0	0.00613597	0.00613597	0.00361272	0.00522494
Bacteria	Chloroflexi	TK17					OTU	0.019	18.1	6.3	0.00478	0.00402641	0.00824226	0.00901939	0.00480354	0	0	0	0.00565515	0.00565515	0.00180447	0.00426825	0.00642198	0.0039582	0.00790222	0.00790222	0.00485107	0.00485107	0.00221464	0.00652257	0.00839858	0.00613372	0.00384943	0.00341859
Bacteria	Verrucomicrobia	Verrucomicrobiae	Verrucomicrobiales	Verrucomicrobiaceae	Prosthecobacter		OTU	0.0191	18.3	14.5	0.0137	0.00388531	0.0084317	0.0180388	0.0252231	0.0301113	0.0282935	0.0137982	0.00282757	0.0126023	0.018797	0.0188775	0.0237088	0.0199016	0.0060479	0.0057924	0.0251967	0.0194043	0.00442929	0.00442929	0.00204532	0.00613146	0.00950521	0.00864353
Bacteria	Acidobacteria	[Chloracidobacteria]	RB41				OTU	0.0192	19.8	17.6	0.0111	0.0194265	0.00421585	0.00421585	0.00520535	0.0197006	0.0328928	0.0316496	0.0160796	0.00527125	0.00244367	0	0.0019791	0.010043	0.00806387	0.0028962	0.0028962	0	0.0110732	0.026151	0.0212137	0.00613597	0.00903179	0.0138685
Bacteria	Proteobacteria	Alphaproteobacteria	Rhodospirillales	Rhodospirillaceae			OTU	0.0194	28.9	7.2	0.00317	0	0.00421585	0.00421585	0.00260268	0.00260268	0	0	0	0.00244367	0.00244367	0.00739135	0.0113495	0.00799013	0.00666601	0.00263407	0.00242554	0.00242554	0	0	0.00409065	0.00409065	0.00180636	0.00341859
Bacteria	Chloroflexi	S085					OTU	0.0196	26.2	19.9	0.0173	0.00791172	0.00824226	0.00901939	0.0100089	0.0283978	0.04159	0.0283366	0.0184218	0.0133701	0.00849628	0.00360894	0.0079164	0.0139643	0.0139501	0.0165908	0.0159652	0.027465	0.0334763	0.0219037	0.0229331	0.0143173	0.00903179	0.0235418
Bacteria	Planctomycetes	Planctomycetia	Gemmatales	Gemmataceae			OTU	0.0196	20.3	17.1	0.00554	0.00791172	0.00402641	0	0.00260268	0.00550173	0.00749845	0.00459939	0.00282757	0.00282757	0	0.00246378	0.00840108	0.00795327	0.00465004	0.0113227	0.0086886	0	0.00442929	0.0130451	0.0106612	0.00817453	0.00793556	0.00180636
Bacteria	Firmicutes	Clostridia	Clostridiales	Symbiobacteriaceae	Symbiobacterium		OTU	0.0196	21.1	19	0.00236	0.00388531	0	0	0.00260268	0.00260268	0.00459939	0.0112254	0.00662603	0	0	0	0.0019791	0.00399507	0.00465004	0.00263407	0	0	0	0.00215397	0.00215397	0	0.00180636	0.00341859
Bacteria	Proteobacteria	Alphaproteobacteria	Sphingomonadales	Sphingomonadaceae	Kaistobacter		OTU	0.0197	19.8	15.9	0.019	0.0274794	0.0122687	0.0138229	0.00960707	0.0144953	0.0282935	0.0171112	0.0146233	0.0186413	0.0163534	0.023805	0.0325946	0.0299077	0.0226321	0.0105363	0.00727661	0.0140061	0.0133734	0.0238757	0.0233677	0.0224805	0.02357	0.0168988
Bacteria	Bacteroidetes	[Saprospirae]	[Saprospirales]	Chitinophagaceae			OTU	0.0197	20.4	11	0.00677	0.00388531	0.00421585	0.00901939	0.00480354	0.00289905	0.00749845	0.00459939	0.00565515	0.00565515	0.0054134	0.0128048	0.00937045	0.00399507	0.00201597	0	0	0.0201884	0.0224031	0.00867654	0.00850722	0.00204532	0.00361272	0.0084494
Bacteria	Actinobacteria	Thermoleophilia	Gaiellales	AK1AB1_02E			OTU	0.0198	26.8	15.5	0.00431	0	0	0.00480354	0.00740621	0.00840079	0.0103975	0.00459939	0	0.00244367	0.00244367	0	0.0039582	0.0039582	0.0105363	0.0134325	0.0028962	0	0	0.0064619	0.0064619	0.00204307	0.00384943	0.00503081
Bacteria	Actinobacteria	Actinobacteria	Actinomycetales				OTU	0.0202	27.6	18.5	0.0039	0	0	0	0.00260268	0.0141989	0.0115962	0.0165651	0.0193926	0.00282757	0	0	0	0.00403193	0.00666601	0.00263407	0.00242554	0.00242554	0.00221464	0.00221464	0	0	0	0
Bacteria	Proteobacteria	Alphaproteobacteria	Ellin329				OTU	0.0204	25.4	0.7	0.0193	0.0237352	0.0289426	0.0168634	0.00260268	0.00550173	0.00289905	0.0198781	0.034016	0.0312436	0.0225191	0.0128048	0.0153077	0.0200122	0.0173639	0.0110605	0.0227712	0.0237082	0.0244466	0.024179	0.0187338	0.0204442	0.0244295	0.0210939
Bacteria	Planctomycetes	Planctomycetia	Gemmatales	Isosphaeraceae			OTU	0.0205	18	2.6	0.171	0.161979	0.236704	0.222648	0.148334	0.161264	0.19496	0.228914	0.205467	0.147455	0.089211	0.10688	0.14815	0.167867	0.186163	0.178554	0.195094	0.167836	0.15128	0.196527	0.199303	0.173771	0.125935	0.139445
Bacteria	Acidobacteria	Solibacteres	Solibacterales	Solibacteraceae	Candidatus Solibacter		OTU	0.0207	18	1.3	0.317	0.483179	0.409272	0.349303	0.292842	0.19546	0.29754	0.368764	0.325451	0.26227	0.20985	0.178746	0.297027	0.372967	0.307388	0.208066	0.234988	0.345301	0.352052	0.366902	0.395801	0.374116	0.295073	0.359382
Bacteria	Chloroflexi	Chloroflexi	[Roseiflexales]	[Kouleothrixaceae]			OTU	0.0207	18.4	0.1	0.0159	0.0274794	0.0164845	0.0132352	0.00740621	0.00260268	0.0413945	0.0480206	0.0179363	0.013754	0.00424814	0.00673203	0.00888577	0.016054	0.0252662	0.0160666	0.00774727	0.00485107	0.0132879	0.0219037	0.0147518	0.00613597	0.0108382	0.0205115
Bacteria	Actinobacteria	Actinobacteria	Actinomycetales	Kineosporiaceae			OTU	0.0211	22.5	3.9	0.0145	0.0161057	0.0245374	0.0228423	0.0222186	0.00780803	0.00919879	0.0125118	0.00331301	0.0171057	0.0189102	0.00180447	0.0098955	0.0119115	0.0125523	0.0105363	0.0242554	0.0444438	0.0268324	0.0109519	0.00430793	0	0.00722543	0.0152866
Bacteria	Planctomycetes	Planctomycetia	Gemmatales	Isosphaeraceae			OTU	0.0214	29.7	12.9	0.0113	0.00805283	0.0122687	0.02343	0.0244195	0.00810441	0.00749845	0.0145384	0.0127666	0.00527125	0.00424814	0.00673203	0.012844	0.0220282	0.0193799	0.0139567	0.0135397	0.0115805	0.0111588	0.00658325	0.00215397	0.00408614	0.00589249	0.00986749
Bacteria	Chloroflexi	TK10	AKYG885	Dolo_23			OTU	0.0216	24	14.7	0.0144	0.00388531	0.0084317	0.0132352	0.0230223	0.0240168	0.0195963	0.0237372	0.0127666	0.00282757	0.0054134	0.0128048	0.0133286	0.00795327	0.0125523	0.0105363	0.00727661	0.00727661	0.0110732	0.0196891	0.0229331	0.0224895	0.0190104	0.0269604
Bacteria	Firmicutes	Clostridia	Clostridiales	Clostridiaceae	Caloramator		OTU	0.0218	18.1	1	0.00692	0.0116559	0	0.00480354	0.00480354	0.00289905	0.0120978	0.0158248	0.0122812	0.00809882	0.00244367	0.00739135	0.0133286	0.00795327	0.00201597	0.0028962	0.00532174	0.00915501	0.0111588	0.0108912	0.0064619	0.00204307	0.00384943	0.00180636
Bacteria	Cyanobacteria	ML635J-21					OTU	0.0218	20.8	4.9	0.00324	0.00388531	0.00421585	0.00421585	0	0	0	0.00331301	0.00896816	0.00565515	0	0	0.0039582	0.0039582	0.00526815	0.00526815	0	0	0	0	0.00204532	0.00204532	0.0108382	0.0108382
Bacteria	Planctomycetes	Planctomycetia	Planctomycetales	Planctomycetaceae	Planctomyces		OTU	0.022	25.5	4.2	0.00353	0.00388531	0.0084317	0.0084317	0	0	0	0	0	0.00977469	0.0133836	0.00360894	0.0019791	0.00399507	0.00201597	0	0.00485107	0.00485107	0.00221464	0.00436861	0.00419929	0.00204532	0	0.00322445
Bacteria	Proteobacteria	Deltaproteobacteria	Myxococcales				OTU	0.0221	21	15.4	0.00311	0.00388531	0	0.00480354	0.00480354	0	0.00919879	0.00919879	0	0	0	0.00246378	0.00246378	0.00403193	0.00403193	0	0	0	0.00221464	0.00436861	0.00828994	0.00817904	0.00204307	0.00161223
Bacteria	Actinobacteria	MB-A2-108	0319-7L14				OTU	0.0222	23.3	16.4	0.0073	0.00402641	0.00402641	0.00480354	0.0100089	0.0168016	0.0115962	0	0.00848272	0.00848272	0	0	0.0039582	0.0120221	0.0106979	0.00263407	0.00242554	0.00242554	0.00664393	0.0109519	0.0145346	0.0163558	0.0115483	0.00541908
Bacteria	Verrucomicrobia	Verrucomicrobiae	Verrucomicrobiales	Verrucomicrobiaceae			OTU	0.0224	21.1	18.8	0.00202	0	0	0	0	0	0.00919879	0.0125118	0.00331301	0	0	0	0.0019791	0.0019791	0.00263407	0.00263407	0	0	0.00221464	0.00221464	0.00204532	0.00204532	0.00180636	0.00180636
Bacteria	Chloroflexi	TK10	AKYG885	Dolo_23			OTU	0.0226	20	15.4	0.167	0.142129	0.14874	0.146763	0.137924	0.168247	0.203155	0.160081	0.157143	0.156321	0.110225	0.137729	0.177311	0.205764	0.173316	0.12641	0.176775	0.192875	0.19583	0.22735	0.201675	0.188068	0.149742	0.1497
Bacteria	Proteobacteria	Betaproteobacteria	Burkholderiales	Oxalobacteraceae	Paucimonas	lemoignei	OTU	0.0229	21.3	2.3	0.00243	0.00402641	0.00402641	0	0	0	0	0.00331301	0.00614059	0.00282757	0.00180447	0.00180447	0.0019791	0.00399507	0.00201597	0	0.00242554	0.00242554	0	0	0.00204532	0.00613146	0.00589249	0.00503081
Bacteria	Bacteroidetes	Cytophagia	Cytophagales	Cytophagaceae			OTU	0.0233	19	8.3	0.0306	0.00805283	0.0207004	0.0222546	0.0226204	0.0188115	0.0195963	0.0204242	0.0151088	0.0524688	0.051204	0.0417108	0.0443885	0.0098955	0.0131704	0.050821	0.0570549	0.0530517	0.0425059	0.0239363	0.0171231	0.0265621	0.040774	0.0307673
Bacteria	Planctomycetes	Planctomycetia	Gemmatales	Gemmataceae			OTU	0.0234	26.2	8.3	0.0109	0.0120792	0.0120792	0.00960707	0.0174151	0.0223033	0.0144953	0.00331301	0.00614059	0.00527125	0.011466	0.0164137	0.0133286	0.0119852	0.011316	0.00816435	0.00774727	0.00485107	0.00221464	0.0108305	0.0147518	0.0102221	0.00950521	0.0150924
Bacteria	Actinobacteria	Thermoleophilia	Gaiellales				OTU	0.0234	24.3	3.8	0.0693	0.0996726	0.110418	0.0763709	0.0670577	0.0518219	0.0553882	0.0620129	0.0750583	0.0672343	0.0616914	0.0594086	0.0672087	0.0817698	0.0474418	0.0392362	0.0600233	0.0810638	0.0936138	0.0917408	0.0759131	0.0531536	0.0477628	0.0688191
Bacteria	Proteobacteria	Betaproteobacteria	Rhodocyclales	Rhodocyclaceae			OTU	0.0234	24	14.1	0.00155	0	0	0	0	0.00289905	0.00289905	0	0	0	0.00180447	0.00180447	0.0039582	0.0039582	0.00526815	0.00526815	0	0	0	0	0.00204532	0.00204532	0.00180636	0.00180636
Bacteria	Actinobacteria	Thermoleophilia	Solirubrobacterales				OTU	0.0235	21.2	19.5	0.00692	0.011797	0.00824226	0.00901939	0.0126116	0.0136061	0.0103975	0.0145384	0.00993904	0.00244367	0.00424814	0.00426825	0.00642198	0.00597417	0.0125523	0.0105363	0	0	0	0.00430793	0.00635326	0.00613146	0.00408614	0.00161223
Bacteria	Proteobacteria	Alphaproteobacteria	Caulobacterales				OTU	0.0238	18.6	5	0.00859	0.0116559	0.0084317	0.0132352	0.00740621	0.00550173	0.00289905	0.0132521	0.0330451	0.019793	0.00180447	0.00426825	0.00642198	0.00597417	0.00991819	0.00790222	0.00485107	0.00485107	0	0.00430793	0.00839858	0.0122629	0.00817227	0.00322445
Bacteria	Acidobacteria	Acidobacteria-6	iii1-15				OTU	0.0238	18.4	0.5	0.00845	0.011797	0.00402641	0.00480354	0.00740621	0.00260268	0.00919879	0.00919879	0.00282757	0.00282757	0.00180447	0.00919582	0.00937045	0.0120589	0.0100798	0	0.00485107	0.0115805	0.0178027	0.0196891	0.0147518	0.0102221	0.00950521	0.00864353
Bacteria	Chloroflexi	C0119					OTU	0.0238	27.3	18	0.00825	0.00402641	0.00402641	0	0.00520535	0.0139025	0.017896	0.0125118	0.00614059	0.00527125	0.00244367	0	0.0059373	0.0160171	0.0127139	0.00842647	0.0106435	0.0115805	0.0111588	0.00873722	0.00839858	0.00817678	0.00950521	0.0070313
Bacteria	Planctomycetes	Planctomycetia	Gemmatales	Gemmataceae			OTU	0.0238	19.9	14.3	0.00876	0.00388531	0.00421585	0.00421585	0.00780803	0.0165052	0.0224953	0.0137982	0.00282757	0.00282757	0.0054134	0.00787719	0.0103802	0.0240441	0.0187618	0.00263407	0.00485107	0.01831	0.013459	0	0.00613597	0.00613597	0	0.00483668
Bacteria	Proteobacteria	Betaproteobacteria					OTU	0.0238	18.6	8	0.00587	0.011797	0.0124581	0.0132352	0.00740621	0.00260268	0	0	0.00282757	0.00527125	0.00244367	0.00246378	0.00246378	0.00403193	0.00930008	0.00526815	0.00485107	0.00485107	0	0	0.0081813	0.0183966	0.0120217	0.00503081
Bacteria	Firmicutes	Bacilli	Bacillales	Paenibacillaceae	Paenibacillus		OTU	0.0238	25.1	11.8	0.00377	0	0	0	0.00260268	0.00550173	0.00289905	0	0.00282757	0.00282757	0.00180447	0.00180447	0.0039582	0.00597417	0.00465004	0.00263407	0	0	0	0.00215397	0.0123806	0.0102266	0.00903179	0.0154807
Bacteria	Acidobacteria	Acidobacteria-6	CCU21				OTU	0.024	19.3	0.2	0.00976	0.0237352	0.0120792	0	0.00520535	0.0139025	0.0270947	0.0217106	0.00614059	0.00282757	0.00180447	0.00919582	0.0113495	0.0221019	0.0207778	0.00553027	0.00532174	0.00242554	0.00221464	0.00652257	0.00430793	0.00204307	0.0092685	0.00883766
Bacteria	Proteobacteria	Alphaproteobacteria	Ellin329				OTU	0.024	22.6	8.6	0.00456	0.00402641	0.0124581	0.0132352	0.00480354	0	0	0	0	0.00488735	0.00488735	0.00492756	0.0108649	0.0059373	0	0	0.00242554	0.00915501	0.00894412	0.00221464	0.00204532	0.00204532	0.00361272	0.0084494
Bacteria	Verrucomicrobia	[Spartobacteria]	[Chthoniobacterales]	[Chthoniobacteraceae]	DA101		OTU	0.0241	26.7	10.9	0.259	0.19292	0.279052	0.393915	0.268021	0.196645	0.263143	0.253197	0.258705	0.245549	0.184887	0.200434	0.294442	0.323121	0.313569	0.211237	0.165733	0.191544	0.197873	0.270854	0.313534	0.327089	0.298835	0.309732
Bacteria	Proteobacteria	Deltaproteobacteria	Spirobacillales				OTU	0.0241	20	9.7	0.00207	0.00402641	0.00402641	0.00480354	0.00740621	0.00260268	0	0	0	0.00244367	0.00424814	0.00180447	0	0.00201597	0.00201597	0	0.00242554	0.00242554	0	0	0	0.00204307	0.00204307	0.00322445
Bacteria	Actinobacteria	Thermoleophilia	Solirubrobacterales				OTU	0.0242	22.6	12	0.0144	0.00402641	0.016674	0.0318617	0.0322275	0.0333068	0.0248928	0.00791241	0.00896816	0.0105425	0.0139097	0.0114861	0.0103802	0.0179962	0.0127139	0.00553027	0.00774727	0.00485107	0.00885857	0.0282443	0.0234763	0.00409065	0.00541908	0.0070313
Bacteria	Proteobacteria	Deltaproteobacteria	Myxococcales				OTU	0.0244	30	28.1	0.0837	0.090632	0.0615328	0.0685269	0.0588479	0.0446066	0.0887827	0.0995483	0.0708595	0.0653147	0.109999	0.1226	0.0903521	0.0798276	0.0705304	0.0689974	0.0662864	0.0719088	0.0979576	0.128662	0.103806	0.085845	0.0892469	0.0893307
Bacteria	Bacteroidetes	[Saprospirae]	[Saprospirales]	Chitinophagaceae			OTU	0.0248	22.8	15.7	0.00375	0	0	0.00480354	0.00480354	0	0.00919879	0.00919879	0	0	0.00360894	0.00360894	0.0079164	0.0079164	0	0	0	0	0.00442929	0.00658325	0.00624461	0.0102199	0.0061292	0.00161223
Bacteria	Proteobacteria	Alphaproteobacteria	Rhizobiales	Methylocystaceae			OTU	0.0251	26.8	25.6	0.043	0.0707821	0.0410219	0.0456846	0.0418346	0.0188115	0.0241957	0.0415887	0.0627771	0.0615791	0.0346243	0.0323415	0.0276267	0.034124	0.042012	0.0187006	0.0465558	0.0571186	0.0555372	0.0593099	0.0479116	0.0511105	0.0312688	0.0430827
Bacteria	Acidobacteria	iii1-8	32-20				OTU	0.0251	28.8	14.5	0.00564	0.00388531	0.00421585	0.00901939	0.0126116	0.0107071	0.00749845	0.0112254	0.0094536	0.00282757	0.00360894	0.00607272	0.00246378	0.00806387	0.0106979	0.00263407	0.00485107	0.00485107	0	0.00215397	0.00215397	0	0.00541908	0.00541908
Bacteria	Actinobacteria	Actinobacteria	Actinomycetales	Streptomycetaceae	Streptomyces	aureofaciens	OTU	0.0252	23.8	22.8	0.122	0.134358	0.0981494	0.100976	0.0958789	0.0750143	0.106177	0.119426	0.110531	0.131538	0.118535	0.0871695	0.0809413	0.0840807	0.105097	0.116398	0.155887	0.206571	0.169767	0.119985	0.117797	0.151246	0.154064	0.167241
Bacteria	Actinobacteria	Thermoleophilia	Solirubrobacterales				OTU	0.0252	18	16.6	0.0194	0.0356733	0.0327796	0.0126476	0	0.0115962	0.0253944	0.0171112	0.00614059	0.0101586	0.0199623	0.0175588	0.0227395	0.0319237	0.0167458	0.00263407	0.0169788	0.0371672	0.0356909	0.0262723	0.0169058	0.0122652	0.0205801	0.0176753
Bacteria	Proteobacteria	Alphaproteobacteria	Rhizobiales				OTU	0.0252	21.5	14.1	0.00655	0.00388531	0.00421585	0.0138229	0.0200178	0.0133098	0.00749845	0.00791241	0.00331301	0	0.00360894	0.0085365	0.00690667	0.008027	0.0060479	0.0057924	0.00821794	0.00242554	0.00442929	0.0108912	0.0064619	0	0.00180636	0.00341859
Bacteria	Chlamydiae	Chlamydiia					OTU	0.0252	29.8	8.2	0.00601	0.00402641	0.00824226	0.0138229	0.0148124	0.00520535	0	0	0	0.00244367	0.00785708	0.0054134	0.0059373	0.0140012	0.013332	0.00526815	0.00485107	0.00485107	0.00442929	0.00658325	0.00419929	0.00204532	0.00541908	0.00541908
Bacteria	Proteobacteria	Alphaproteobacteria	Rhizobiales	Rhizobiaceae	Kaistia		OTU	0.0252	25.5	21.5	0.00244	0.00388531	0	0	0	0	0	0.00331301	0.00331301	0.00244367	0.00424814	0.00180447	0.0019791	0.0019791	0	0.0086886	0.0135397	0.00485107	0.00221464	0.00221464	0	0	0	0.00161223
Bacteria	Acidobacteria	Sva0725	Sva0725				OTU	0.0257	20.2	11.9	0.0645	0.0355322	0.0371849	0.0402934	0.1025	0.12967	0.0647825	0.0316496	0.0189072	0.0178735	0.0446988	0.0990025	0.100167	0.077996	0.0785942	0.063205	0.0532174	0.118468	0.125218	0.0482367	0.0356396	0.0735708	0.0678073	0.0190934
Bacteria	Proteobacteria	Betaproteobacteria	A21b	UD5			OTU	0.0257	20.4	19.3	0.0115	0.0116559	0.0126476	0.0126476	0.00260268	0.00840079	0.0103975	0.0112254	0.0151088	0.0133701	0.00488735	0	0.0118746	0.0320343	0.03333	0.0131704	0.00242554	0.00242554	0.00664393	0.0109519	0.00839858	0.014306	0.0138281	0.0132861
Bacteria	Planctomycetes	Planctomycetia	Gemmatales	Isosphaeraceae			OTU	0.026	18.7	2.9	0.0186	0.0277616	0.0329691	0.0264705	0.0174151	0.0136061	0.00579811	0.0231911	0.0345014	0.0113103	0.00180447	0.00673203	0.0108649	0.0160171	0.0258843	0.0215968	0.0154945	0.0164316	0.0200173	0.0175958	0.0186252	0.0245326	0.0210535	0.0188993
Bacteria	Actinobacteria	Actinobacteria	Actinomycetales	Nocardioidaceae			OTU	0.0263	20	5.1	0.383	0.429208	0.509884	0.476264	0.383324	0.31709	0.371717	0.432998	0.515154	0.402114	0.250301	0.298118	0.352078	0.391738	0.412484	0.283917	0.304243	0.330821	0.324707	0.434586	0.475261	0.419113	0.327587	0.367713
Bacteria	Planctomycetes	Planctomycetia	Gemmatales	Isosphaeraceae	Nostocoida	limicola	OTU	0.0264	18.1	0.7	0.0233	0.0315058	0.0162951	0.0138229	0.0174151	0.0194042	0.0345932	0.042875	0.0368435	0.0218528	0.00669181	0.00919582	0.0172869	0.0240073	0.0299162	0.0215968	0.0154945	0.0298906	0.0334763	0.0240577	0.0271324	0.0224918	0.0169674	0.023736
Bacteria	Proteobacteria	Deltaproteobacteria	Myxococcales				OTU	0.0266	25.7	5.1	0.0162	0.0119381	0.0207004	0.0222546	0.0122097	0.00260268	0.00459939	0.0112254	0.0122812	0.0227609	0.0387593	0.0364363	0.0246782	0.0179594	0.013332	0.0110605	0.0057924	0.013459	0.0267468	0.0154418	0.0103353	0.0122674	0.0131179	0.0122562
Bacteria	Bacteroidetes	[Saprospirae]	[Saprospirales]	Chitinophagaceae			OTU	0.027	18.2	0.1	0.00274	0.0120792	0.0120792	0	0	0	0.00459939	0.00459939	0	0	0.00180447	0.00180447	0.0059373	0.00996923	0.00403193	0	0	0	0.00221464	0.00221464	0	0	0	0.00161223
Bacteria	Proteobacteria	Alphaproteobacteria	Rhizobiales	Hyphomicrobiaceae	Rhodoplanes		OTU	0.0272	20.9	20.2	0.0722	0.0986848	0.0695857	0.0541163	0.0756694	0.0845359	0.0928804	0.0916359	0.0816843	0.091671	0.0753013	0.0584369	0.0632101	0.0820279	0.0905284	0.0566262	0.0484385	0.0541459	0.0511934	0.0546986	0.0686908	0.0858585	0.0733758	0.0583101
Bacteria	Acidobacteria	Sva0725	Sva0725				OTU	0.0273	30	5.2	0.00667	0.00402641	0.0251057	0.0258828	0.00480354	0	0	0	0	0.00977469	0.00977469	0	0.0098955	0.0119115	0.00465004	0.00263407	0	0	0.00221464	0.00436861	0.00215397	0	0.0180636	0.0180636
Bacteria	Planctomycetes	Planctomycetia	Gemmatales	Gemmataceae	Gemmata		OTU	0.0278	22.1	20.3	0.00897	0.00402641	0.00402641	0.00480354	0.00740621	0.00550173	0.0120978	0.0191378	0.0184218	0.0109264	0.00605261	0.00360894	0.0079164	0.00993237	0.0151863	0.0160666	0.0101728	0.00727661	0.00221464	0.00436861	0.0144259	0.014315	0.00204307	0.00644891
Bacteria	Proteobacteria	Betaproteobacteria	Burkholderiales	Comamonadaceae			OTU	0.0278	22	6.2	0.176	0.102993	0.15755	0.173233	0.116299	0.0877313	0.0894798	0.112254	0.14826	0.512086	0.538355	0.233921	0.22065	0.12322	0.080905	0.113502	0.162693	0.202815	0.231606	0.165127	0.0712793	0.112409	0.158686	0.129847
Bacteria	Planctomycetes	Planctomycetia	Gemmatales	Gemmataceae			OTU	0.0283	22.6	16.7	0.00332	0.00388531	0	0	0.00260268	0.00840079	0.00579811	0	0	0	0	0	0.0039582	0.00799013	0.00666601	0.00553027	0.00532174	0.00242554	0	0.00215397	0.0103353	0.0081813	0	0.00322445
Bacteria	Planctomycetes	Planctomycetia	Gemmatales	Isosphaeraceae			OTU	0.0284	29.7	12	0.00631	0	0.00421585	0.00901939	0.0152142	0.0104107	0	0	0.00565515	0.00809882	0.00424814	0.00426825	0.00642198	0.00799013	0.0145682	0.0105363	0.00727661	0.00727661	0.00442929	0.00442929	0	0.00204307	0.00565578	0.0132861
Bacteria	Acidobacteria	Sva0725	Sva0725				OTU	0.0285	23.7	4.1	0.0268	0.0399819	0.040643	0.0228423	0.0170133	0.00550173	0.0166972	0.0204242	0.0151088	0.0646872	0.0598134	0.0307105	0.0449135	0.0258758	0.0186002	0.0250173	0.0314598	0.0304377	0.0245322	0.0196891	0.0127065	0.0122629	0.0190104	0.0188993
Bacteria	Actinobacteria	Actinobacteria	Actinomycetales	Micromonosporaceae	Dactylosporangium		OTU	0.0287	20	2.7	0.129	0.154914	0.218894	0.160688	0.0800711	0.0967249	0.151669	0.199291	0.215806	0.139983	0.0683832	0.0661406	0.0820317	0.107793	0.103081	0.0787473	0.0867042	0.0942858	0.113375	0.245582	0.231306	0.0981395	0.0796544	0.0969444
Bacteria	Armatimonadetes	[Fimbriimonadia]	[Fimbriimonadales]	[Fimbriimonadaceae]	Fimbriimonas		OTU	0.0287	20.3	6.5	0.00448	0.00402641	0.00824226	0.00901939	0.00480354	0	0	0.00331301	0.00614059	0.00282757	0.00180447	0.00426825	0.00246378	0.00201597	0.00201597	0.0028962	0.00774727	0.00485107	0.00221464	0.00436861	0.00419929	0.00613146	0.00950521	0.0102558
Bacteria	Fibrobacteres	Fibrobacteria	258ds10				OTU	0.0287	23.9	9.1	0.00188	0	0.00421585	0.00421585	0	0	0	0	0	0	0.00360894	0.00607272	0.00444288	0.0019791	0	0.0028962	0.0028962	0	0.00442929	0.00442929	0.00204532	0.00204532	0	0
Bacteria	Actinobacteria	Actinobacteria	Actinomycetales				OTU	0.0288	29.1	6.2	0.0261	0.0358144	0.0494536	0.0541163	0.0314239	0.00840079	0.0103975	0.0112254	0.0122812	0.0105425	0.0157142	0.0231457	0.0400263	0.0478671	0.0227937	0.00553027	0.019875	0.0304377	0.0289615	0.0305803	0.0232591	0.0265689	0.0328385	0.0289609
Bacteria	Chloroflexi	TK10	AKYG885	Dolo_23			OTU	0.0291	19.9	1.3	0.0474	0.0674613	0.0655592	0.0445093	0.0374329	0.0443102	0.0536879	0.0375354	0.0438699	0.0534803	0.0448119	0.0474366	0.041965	0.0339028	0.058891	0.0824299	0.0522038	0.0280122	0.0289615	0.0262723	0.0455403	0.0633735	0.0502793	0.0377986
Bacteria	Proteobacteria	Alphaproteobacteria	Rhizobiales	Rhodobiaceae	Afifella		OTU	0.0291	20.6	15.6	0.0093	0.0116559	0.00421585	0.00901939	0.0126116	0.0165052	0.017896	0.00919879	0.00565515	0.00809882	0.00966154	0.017073	0.0138133	0.0100061	0.0060479	0	0.00242554	0.00242554	0.00442929	0.0130451	0.0147518	0.00613597	0.00722543	0.0120621
Bacteria	Chloroflexi	Ktedonobacteria	Elev-1554				OTU	0.0291	20.2	2.5	0.00465	0.011797	0.00824226	0.00901939	0.00480354	0	0	0.00662603	0.0151088	0.00848272	0	0	0	0.00201597	0.00201597	0.0028962	0.00774727	0.00485107	0	0.00215397	0.00828994	0.00613597	0.00180636	0.00503081
Bacteria	Planctomycetes	Planctomycetia	Planctomycetales	Planctomycetaceae	Planctomyces		OTU	0.0292	18.7	12.9	0.00652	0.0156823	0.00402641	0.00960707	0.0122097	0.00550173	0.00289905	0	0	0.00488735	0.0103008	0.0128048	0.00739135	0.00201597	0.00465004	0.00553027	0.00774727	0.0115805	0.00672948	0	0.00204532	0.00613146	0.00950521	0.00864353
Bacteria	Planctomycetes	OM190	CL500-15				OTU	0.0293	21.7	16.5	0.00448	0.00402641	0.00402641	0	0.0104107	0.0220069	0.0161956	0.00791241	0.00614059	0.00282757	0	0	0.0019791	0.00399507	0.00465004	0.00263407	0	0	0	0.00430793	0.00635326	0.00204532	0.00180636	0.00180636
Bacteria	Planctomycetes	Phycisphaerae	Phycisphaerales				OTU	0.0295	30	28.4	0.00443	0	0	0	0	0	0	0.00331301	0.00614059	0.00282757	0.00902234	0.0114861	0.00642198	0.0039582	0	0.0028962	0.00532174	0.00242554	0.00221464	0.0129845	0.0128152	0.0102176	0.00817227	0.00161223
Bacteria	Planctomycetes	Planctomycetia	Pirellulales	Pirellulaceae			OTU	0.0297	27.4	9.1	0.00492	0.00402641	0.00402641	0.00480354	0.0100089	0.00520535	0	0	0	0.00244367	0.00244367	0.00739135	0.00937045	0.00601103	0.00666601	0.00842647	0.00821794	0.00242554	0.00221464	0.00221464	0.0081813	0.0081813	0.00541908	0.00541908
Bacteria	Chloroflexi	Chloroflexi	AKIW781				OTU	0.0302	18.1	2.1	0.0135	0.011797	0.0124581	0.0132352	0.00480354	0.00579811	0.0103975	0.0112254	0.0179363	0.0161976	0.00849628	0.00360894	0.0098955	0.0219913	0.0252662	0.0131704	0.00970214	0.0164316	0.015588	0.0217824	0.0211051	0.0102244	0.0110749	0.0187052
Bacteria	Acidobacteria	Acidobacteriia	Acidobacteriales	Koribacteraceae			OTU	0.0302	27.7	0.5	0.0111	0.0120792	0.0247268	0.0174511	0.0126116	0.0107071	0.00289905	0.00662603	0.0207639	0.0214689	0.0163534	0.0114861	0.00444288	0.008027	0.0060479	0	0.00242554	0.00915501	0.00894412	0.0108305	0.0147518	0.0122652	0.0115483	0.00864353
Bacteria	Verrucomicrobia	[Pedosphaerae]	[Pedosphaerales]				OTU	0.0302	30	14.1	0.00372	0	0	0	0.0104107	0.0133098	0.00289905	0	0.00282757	0.00282757	0.00180447	0.00180447	0.0019791	0.00601103	0.00666601	0.00842647	0.00821794	0.00242554	0.00221464	0.00436861	0.00215397	0.00204307	0.00204307	0.00322445
Bacteria	Acidobacteria	[Chloracidobacteria]	RB41	Ellin6075			OTU	0.0304	26.3	9.8	0.00801	0.00777061	0.00421585	0.02343	0.0218168	0.00840079	0.00579811	0.00331301	0.00614059	0.00527125	0.00244367	0.00492756	0.0108649	0.0119852	0.0060479	0.0057924	0.0057924	0	0.00664393	0.0109519	0.00635326	0.00817453	0.00974192	0.0084494
Bacteria	Acidobacteria	Solibacteres	Solibacterales	Solibacteraceae	Candidatus Solibacter		OTU	0.0306	20.5	15.7	0.00706	0.00402641	0.00402641	0	0.00260268	0.00840079	0.0103975	0.00459939	0.00282757	0.00527125	0.00424814	0.00426825	0.00642198	0.0120221	0.013332	0.00526815	0.00727661	0.00727661	0.00442929	0.019507	0.0232591	0.0081813	0	0.00483668
Bacteria	Planctomycetes	Planctomycetia	Gemmatales	Gemmataceae	Gemmata		OTU	0.0311	20.7	18.5	0.0156	0.03525	0.0164845	0.0180388	0.0148124	0.0110035	0.0195963	0.0137982	0.00282757	0.00282757	0.0054134	0.0152685	0.0157924	0.0281129	0.035346	0.0247552	0.0115848	0	0.00221464	0.00652257	0.0227159	0.0306663	0.0176775	0.0070313
Bacteria	Actinobacteria	Thermoleophilia	Gaiellales	Gaiellaceae			OTU	0.0311	21.4	20.5	0.0062	0.00805283	0.00805283	0	0.00520535	0.0110035	0.0103975	0.00791241	0.00614059	0.00282757	0.0054134	0.0054134	0	0.00201597	0.0125523	0.0105363	0.00242554	0.00242554	0	0.00215397	0.0103353	0.0163536	0.00997863	0.00341859
Bacteria	Chloroflexi	Chloroflexi	[Roseiflexales]	[Kouleothrixaceae]			OTU	0.0312	21.6	1.4	0.0242	0.0238763	0.0287532	0.0222546	0.0122097	0.00840079	0.0333945	0.0474744	0.0481538	0.0380504	0.0169926	0.0244643	0.027142	0.0179594	0.0238683	0.0273892	0.026138	0.0145532	0.00221464	0.0129845	0.0230418	0.0184011	0.0223864	0.035604
Bacteria	Actinobacteria	MB-A2-108	0319-7L14				OTU	0.0313	20	18.2	0.0453	0.0710644	0.0617223	0.0535286	0.0500444	0.0434211	0.0541895	0.0599862	0.0514668	0.0331631	0.0103008	0.0177323	0.0360681	0.0519727	0.0492961	0.0384498	0.0319304	0.0347416	0.0401202	0.0457794	0.0565275	0.0572397	0.0446235	0.0486959
Bacteria	Armatimonadetes	Chthonomonadetes	Chthonomonadales	Chthonomonadaceae			OTU	0.0316	24.5	6.1	0.00238	0.00402641	0.00824226	0.00421585	0	0.00289905	0.00289905	0	0	0.00244367	0.00605261	0.0085365	0.00492756	0	0	0	0	0	0.00442929	0.00442929	0	0	0	0.00161223
Bacteria	Acidobacteria	Solibacteres	Solibacterales				OTU	0.0326	26.5	22.4	0.0245	0.0316469	0.0203215	0.0138229	0.0226204	0.0188115	0.0241957	0.0316496	0.0330451	0.0368987	0.0189102	0.00180447	0.0158328	0.0279286	0.019998	0.019487	0.0309891	0.0530517	0.0425059	0.0131665	0.0165799	0.0265734	0.0215269	0.0217355
Bacteria	Planctomycetes	Planctomycetia	Pirellulales	Pirellulaceae	A17		OTU	0.0331	25.8	17.2	0.026	0.0158234	0.0207004	0.0270582	0.0300267	0.0301113	0.0512904	0.0599862	0.0345014	0.0259723	0.018271	0.0085365	0.0148231	0.0240073	0.0378184	0.0323953	0.0183907	0.0164316	0.0178027	0.0196891	0.0249785	0.0265779	0.0174408	0.0249599
Bacteria	Proteobacteria	Deltaproteobacteria	Myxococcales				OTU	0.0334	21.3	9.8	0.116	0.102852	0.0945019	0.147836	0.160334	0.098142	0.080281	0.0599862	0.0429841	0.203069	0.33846	0.280837	0.192942	0.109625	0.066042	0.0410839	0.0634624	0.11338	0.100514	0.071991	0.0755872	0.0654188	0.0827937	0.0848231
Bacteria	Proteobacteria	Deltaproteobacteria	Myxococcales				OTU	0.0334	27.8	3.2	0.016	0.0356733	0.0327796	0.0222546	0.0122097	0.00260268	0.00919879	0.0125118	0.0117957	0.0158137	0.0181578	0.0231457	0.014298	0.010043	0.013332	0.00816435	0.0150239	0.0121277	0.0132879	0.0219037	0.0147518	0.0122652	0.0115483	0.0247658
Bacteria	Proteobacteria	Alphaproteobacteria	Rhizobiales	Phyllobacteriaceae	Aminobacter		OTU	0.0341	28.2	27.8	0.105	0.0909142	0.0695857	0.0733305	0.0766648	0.0663171	0.0836816	0.0857501	0.0934801	0.156358	0.203684	0.160181	0.0947546	0.084007	0.0878943	0.0742655	0.0687119	0.1349	0.158523	0.107122	0.100674	0.120597	0.123655	0.10417
Bacteria	Armatimonadetes	Chthonomonadetes	Chthonomonadales	Chthonomonadaceae			OTU	0.0343	23.3	16.4	0.00328	0.00777061	0	0	0.00260268	0.00260268	0.00459939	0.00459939	0	0.00244367	0.00244367	0	0.0019791	0.008027	0.0060479	0.0028962	0.0028962	0	0	0.00215397	0.00624461	0.00409065	0.00541908	0.00864353
Bacteria	Planctomycetes	Planctomycetia	Gemmatales	Gemmataceae			OTU	0.0344	20.6	18.2	0.00585	0.00791172	0.00402641	0	0.00260268	0.00550173	0.00749845	0.00791241	0.00614059	0.00282757	0	0.00492756	0.0148231	0.0219913	0.0120958	0.0057924	0.00821794	0.00242554	0	0.00430793	0.00635326	0.00204532	0.00361272	0.00361272
Bacteria	Proteobacteria	Deltaproteobacteria	MIZ46				OTU	0.0344	21.2	19.3	0.00208	0.00402641	0.00402641	0	0.00260268	0.00260268	0.00459939	0.00459939	0	0	0	0	0.0019791	0.008027	0.00868197	0.00263407	0	0	0	0	0	0.00204307	0.00204307	0
Bacteria	Proteobacteria	Alphaproteobacteria	Rhodospirillales	Rhodospirillaceae			OTU	0.0345	20.7	0.2	0.00485	0.0155412	0.00421585	0.00421585	0.00520535	0.00810441	0.00749845	0.0112254	0.0094536	0.00282757	0	0	0	0	0.00790222	0.00790222	0.00242554	0.00242554	0.00221464	0.00436861	0.00419929	0.00613146	0.00408614	0.00161223
Bacteria	Proteobacteria	Deltaproteobacteria	Myxococcales				OTU	0.0346	20.6	13.5	0.0048	0	0	0.00480354	0.0126116	0.0107071	0.00289905	0	0	0	0.00360894	0.0110003	0.00937045	0.0019791	0	0	0	0	0.0132879	0.0132879	0	0.00817227	0.011785	0.00683717
Bacteria	Armatimonadetes	Armatimonadia	FW68				OTU	0.0347	20.7	9.6	0.0624	0.0668968	0.0494536	0.0877411	0.0806647	0.0530074	0.0761832	0.0612726	0.0255332	0.0374229	0.0877063	0.0830401	0.0468926	0.0419666	0.0432482	0.0326574	0.10133	0.136851	0.100258	0.0660752	0.0354224	0.0388431	0.0452463	0.0385751
Bacteria	Gemmatimonadetes	Gemm-1					OTU	0.035	22.3	21.2	0.00567	0.00791172	0.00402641	0	0.00260268	0.00260268	0	0	0.00282757	0.00282757	0	0	0.0019791	0.00601103	0.0198364	0.0215968	0.00821794	0.00242554	0	0.00215397	0.00828994	0.00817904	0.0146876	0.0142567
Bacteria	Proteobacteria	Alphaproteobacteria	Ellin329				OTU	0.0352	18.3	2.6	0.00968	0.0315058	0.0289426	0.0168634	0.00520535	0.0110035	0.00579811	0.00662603	0.0122812	0.0105425	0.00488735	0	0.0138537	0.0219176	0.00806387	0	0	0	0.00442929	0.00873722	0.0145346	0.0122697	0.00204307	0.00322445
Bacteria	Proteobacteria	Betaproteobacteria	Burkholderiales	Comamonadaceae	Xenophilus	aerolatus	OTU	0.0356	25.4	9.8	0.12	0.12687	0.127282	0.122056	0.153138	0.152567	0.112672	0.115567	0.145918	0.127662	0.085602	0.100807	0.133812	0.15196	0.132084	0.116922	0.113168	0.0638481	0.0556227	0.0914374	0.139861	0.153323	0.13088	0.11462
Bacteria	Armatimonadetes	Chthonomonadetes	SJA-22				OTU	0.0356	21.1	1	0.00501	0.0119381	0.0122687	0.00421585	0	0.00579811	0.0103975	0.00791241	0.00896816	0.00809882	0.00244367	0	0.0019791	0.0019791	0.00790222	0.0107984	0.0028962	0	0.00221464	0.00436861	0.00215397	0	0.00361272	0.00522494
Bacteria	Acidobacteria	Solibacteres	Solibacterales				OTU	0.0359	24.2	11.8	0.00655	0	0.0084317	0.0180388	0.0148124	0.00810441	0.00289905	0	0.00282757	0.00282757	0.00180447	0.00426825	0.00840108	0.0059373	0	0	0.00485107	0.00485107	0.00442929	0.0173531	0.0170144	0.00613372	0.00746214	0.0102558
Bacteria	Proteobacteria	Deltaproteobacteria	Desulfuromonadales	Geobacteraceae	Geobacter		OTU	0.0362	28	0.2	0.013	0.0277616	0.0203215	0.00421585	0.00260268	0.00840079	0.0103975	0.0145384	0.0184218	0.0207011	0.0194362	0.0121454	0.012844	0.00993237	0.00465004	0.00263407	0.00242554	0.00242554	0.00885857	0.0217824	0.0251957	0.0184011	0.0115483	0.0199291
Bacteria	Bacteroidetes	Cytophagia	Cytophagales	Cytophagaceae			OTU	0.0362	18.6	1.2	0.0167	0.0119381	0.00805283	0	0.00520535	0.00520535	0.0183976	0.0283366	0.0184218	0.0133701	0.0157142	0.0206819	0.0197506	0.042151	0.0375236	0.0110605	0.00821794	0.022614	0.029047	0.0196284	0.0230418	0.014315	0.00565578	0.00683717
Bacteria	Acidobacteria	Acidobacteria-6	iii1-15				OTU	0.0371	20.3	0.5	0.00524	0.00388531	0	0	0	0.00289905	0.00749845	0.0211645	0.0222202	0.00565515	0	0.00492756	0.00690667	0.00399507	0.00728412	0.00526815	0	0	0.00221464	0.00867654	0.0064619	0.00408614	0.00408614	0.00322445
Bacteria	Proteobacteria	Alphaproteobacteria	Caulobacterales	Caulobacteraceae	Asticcacaulis	biprosthecium	OTU	0.0372	21.7	7.7	0.0492	0.0592673	0.0576959	0.039118	0.0278258	0.0385121	0.0294922	0.0290769	0.0227057	0.0712504	0.122557	0.0910908	0.0508104	0.0259495	0.0331684	0.0645156	0.0774005	0.0676049	0.0513645	0.026333	0.0290691	0.0367978	0.0398272	0.0412172
Bacteria	Planctomycetes	Planctomycetia	Gemmatales	Gemmataceae			OTU	0.0376	18.1	17.1	0.0057	0.00791172	0.00402641	0	0.00260268	0.0141989	0.0161956	0.00459939	0	0.00244367	0.00785708	0.00787719	0.00840108	0.00795327	0.00728412	0.00526815	0	0.00672948	0.00672948	0.00215397	0.00419929	0.00408839	0.00384943	0.00664304
Bacteria	Planctomycetes	Phycisphaerae	WD2101				OTU	0.0379	21.4	11.4	0.00209	0	0	0	0.00260268	0.00260268	0	0	0.00282757	0.00527125	0.00244367	0	0	0	0.00263407	0.00553027	0.00774727	0.00485107	0	0.00215397	0.00215397	0	0.00361272	0.00361272
Bacteria	Planctomycetes	Planctomycetia	Gemmatales	Gemmataceae			OTU	0.0381	23.6	22.4	0.0031	0.00791172	0.00402641	0	0	0	0.00459939	0.0112254	0.0122812	0.00565515	0	0	0.0019791	0.00399507	0.00201597	0	0	0.00672948	0.00672948	0	0.00204532	0.00204532	0	0
Bacteria	Acidobacteria	Solibacteres	Solibacterales	Solibacteraceae	Candidatus Solibacter		OTU	0.0382	29.5	25.8	0.0257	0.0395586	0.0243479	0.0138229	0.0148124	0.0168016	0.0161956	0.0211645	0.0391857	0.0372826	0.0218799	0.0121454	0.0108649	0.0180331	0.0252662	0.0160666	0.0344282	0.0382614	0.0244466	0.0414108	0.0482375	0.0388454	0.0197206	0.0183169
Bacteria	Planctomycetes	Planctomycetia	Gemmatales	Isosphaeraceae			OTU	0.0383	22.4	21.1	0.00654	0.00791172	0.00402641	0.00480354	0.00480354	0	0.00459939	0.0112254	0.00662603	0	0.00360894	0.00360894	0.0059373	0.00795327	0.00465004	0.0113227	0.0086886	0	0.00221464	0.00652257	0.00839858	0.014306	0.0156344	0.0134802
Bacteria	Proteobacteria	Deltaproteobacteria	Myxococcales				OTU	0.0389	19.5	12.9	0.00222	0.00388531	0	0	0.00520535	0.00520535	0.00459939	0.00459939	0	0	0	0.00246378	0.00246378	0.00201597	0.00201597	0	0.00485107	0.00485107	0.00442929	0.00442929	0	0	0	0
Bacteria	Proteobacteria	Alphaproteobacteria	Caulobacterales	Caulobacteraceae			OTU	0.039	18.1	2.8	0.0214	0.047047	0.0162951	0.00901939	0.00740621	0.00840079	0.0241957	0.0349626	0.0307029	0.0165815	0.00966154	0.0146092	0.0133286	0.0180331	0.0173639	0.00816435	0.0150239	0.0121277	0.0221464	0.050148	0.0402735	0.0204442	0.0208168	0.0352157
Bacteria	Planctomycetes	Planctomycetia	Gemmatales	Gemmataceae			OTU	0.0399	29.9	12.3	0.00484	0	0.00421585	0.00421585	0.0104107	0.0104107	0	0.00331301	0.00331301	0	0	0.00246378	0.00642198	0.0120221	0.013332	0.00526815	0.00485107	0.00485107	0.00664393	0.00664393	0	0.00204307	0.00565578	0.00522494
Bacteria	Firmicutes	Bacilli	Bacillales	Alicyclobacillaceae	Alicyclobacillus		OTU	0.04	18.6	4.4	0.00533	0.011797	0.00824226	0.0138229	0.00960707	0	0	0.0132521	0.0189072	0.00809882	0.00424814	0.00180447	0	0.00201597	0.00465004	0.00263407	0	0	0	0	0.00613597	0.00817904	0.00565578	0.00361272
Bacteria	Chloroflexi	Chloroflexi	[Roseiflexales]	[Kouleothrixaceae]			OTU	0.0402	23.1	17.8	0.199	0.118535	0.15755	0.16843	0.132316	0.221616	0.276133	0.232227	0.19747	0.167912	0.162481	0.22476	0.212653	0.188247	0.194712	0.22146	0.237451	0.170499	0.127261	0.203747	0.282004	0.249392	0.223977	0.212206
Bacteria	TM6	SJA-4					OTU	0.0403	23.2	12.1	0.00274	0	0	0	0.00520535	0.00520535	0	0	0	0	0.0054134	0.0054134	0.0059373	0.00996923	0.00666601	0.00263407	0	0	0	0.0064619	0.0064619	0	0.00180636	0.00180636
Bacteria	Armatimonadetes	0319-6E2					OTU	0.0407	23	14.6	0.00334	0.00388531	0	0.00480354	0.00740621	0.00550173	0.0120978	0.00919879	0	0	0	0	0	0	0.00790222	0.00790222	0	0	0	0.00215397	0.00624461	0.00613372	0.00204307	0.00161223
Bacteria	Chloroflexi	Chloroflexi	Herpetosiphonales				OTU	0.0408	18.4	16.8	0.0202	0.0195676	0.00402641	0	0.00260268	0.0228961	0.0294922	0.0125118	0.00331301	0.00733102	0.0181578	0.0798127	0.070965	0.00399507	0.0151863	0.0131704	0	0.0672948	0.0695094	0.00867654	0.0064619	0.00408614	0.00408614	0.00161223
Bacteria	Actinobacteria	Actinobacteria	Actinomycetales	Nocardioidaceae			OTU	0.0408	28	7.7	0.00493	0.00388531	0.00421585	0.00901939	0.00480354	0.00289905	0.00289905	0	0.00282757	0.00527125	0.00785708	0.00787719	0.00642198	0.0100061	0.00868197	0.00263407	0	0	0.00221464	0.00436861	0.00624461	0.00409065	0.00541908	0.011868
Bacteria	Planctomycetes	Planctomycetia	Gemmatales	Gemmataceae	Gemmata		OTU	0.0413	21.3	13.9	0.00334	0.00388531	0.00421585	0.00421585	0.00780803	0.00780803	0.00459939	0.00459939	0	0	0	0	0.0019791	0.00399507	0.00201597	0	0	0	0.00664393	0.0109519	0.00839858	0.00409065	0	0.00161223
Bacteria	Acidobacteria	Solibacteres	Solibacterales	Solibacteraceae			OTU	0.0416	18	18	0.0368	0.0552409	0.0410219	0.0360775	0.0244195	0.0168016	0.0483914	0.0566732	0.0396711	0.027124	0.0145489	0.0146092	0.0370779	0.0558941	0.0393779	0.0160666	0.0295771	0.0334104	0.0355198	0.0438681	0.0334857	0.0470109	0.0430538	0.0563688
Bacteria	Actinobacteria	Thermoleophilia	Solirubrobacterales				OTU	0.0419	23.2	15.4	0.0718	0.0713466	0.0782068	0.0427462	0.0542544	0.0900376	0.0589843	0.0349626	0.0250478	0.0793493	0.128609	0.11441	0.0804162	0.0499568	0.0578165	0.0518823	0.0615075	0.0950699	0.0914847	0.0785743	0.0818318	0.0674664	0.0843634	0.0723135
Bacteria	Proteobacteria	Deltaproteobacteria	Myxococcales				OTU	0.0424	21.3	10.6	0.115	0.106879	0.115392	0.145486	0.138517	0.0839431	0.0870823	0.0717578	0.0533235	0.151611	0.208685	0.276152	0.233777	0.0937919	0.105553	0.0776988	0.0654173	0.12496	0.124961	0.0875542	0.0632066	0.0531491	0.0933951	0.0877942
Bacteria	Bacteroidetes	[Saprospirae]	[Saprospirales]	Chitinophagaceae			OTU	0.0427	20.4	19.3	0.0278	0.0666146	0.0203215	0.00901939	0.0360356	0.0399293	0.0730887	0.0643915	0.00565515	0.0154298	0.0115792	0.0165872	0.0246782	0.0320711	0.0300779	0.0107984	0.00774727	0.0115805	0.0178027	0.021843	0.0353137	0.0388454	0.0251396	0.0253482
Bacteria	Planctomycetes	Planctomycetia	Pirellulales	Pirellulaceae	Pirellula		OTU	0.0427	19.7	18.1	0.0102	0.00402641	0.0124581	0.0084317	0.00520535	0.0168016	0.0253944	0.0204242	0.0122812	0.0105425	0.00669181	0.00180447	0.0059373	0.0119852	0.00868197	0.00842647	0.00821794	0.00242554	0.00664393	0.0152598	0.0208878	0.0122719	0.00361272	0.00522494
Bacteria	Proteobacteria	Alphaproteobacteria					OTU	0.0427	20.8	5.5	0.023	0.0120792	0.0373743	0.0397057	0.0170133	0.0228961	0.0248928	0.0178514	0.0245624	0.0259723	0.0290978	0.0168995	0.0202757	0.0218438	0.0198364	0.0273892	0.0334146	0.0285593	0.022232	0.0176565	0.0103353	0.0143105	0.0169674	0.0269604
Bacteria	Actinobacteria	Thermoleophilia	Solirubrobacterales				OTU	0.0427	18	5.5	0.06	0.0910553	0.0989072	0.0698044	0.0400355	0.0353167	0.0374922	0.0528141	0.0807135	0.0655584	0.0399246	0.0523642	0.0449135	0.0520833	0.0685144	0.0429316	0.0426461	0.0541459	0.0489788	0.0783316	0.0884024	0.0592918	0.0583642	0.0782392
Bacteria	Planctomycetes	Planctomycetia	Gemmatales	Gemmataceae			OTU	0.0428	23.9	9.8	0.003	0.00791172	0.00402641	0	0.00520535	0.00520535	0	0	0	0	0	0.00246378	0.00642198	0.00597417	0.00201597	0	0	0	0.00221464	0.0108305	0.0106612	0.00408839	0.00204307	0
Bacteria	Acidobacteria	Solibacteres	Solibacterales				OTU	0.0431	23.7	5.8	0.0627	0.0556642	0.103691	0.125096	0.0654505	0.0165052	0.0408929	0.0586999	0.0547799	0.0575998	0.06	0.0429949	0.0420054	0.0437983	0.0404525	0.0350293	0.0499227	0.0883404	0.140121	0.0994769	0.0453231	0.063378	0.0479995	0.0654006
Bacteria	Acidobacteria	Solibacteres	Solibacterales				OTU	0.0431	29.7	5.5	0.00224	0.00791172	0.00402641	0	0	0.00289905	0.00289905	0	0	0	0	0.00246378	0.00642198	0.00597417	0.00201597	0	0	0	0	0	0.00409065	0.00409065	0.00361272	0.00522494
Bacteria	Proteobacteria	Alphaproteobacteria	Rhizobiales	Beijerinckiaceae			OTU	0.0432	25.6	18	0.0225	0.0276205	0.0162951	0.0186265	0.0222186	0.0223033	0.0420916	0.0309094	0.0146233	0.0308597	0.0213539	0.00673203	0.012844	0.0179962	0.0258843	0.024493	0.0256674	0.0237082	0.0133734	0.0217217	0.0212137	0.0143082	0.0262359	0.0374103
Bacteria	Proteobacteria	Gammaproteobacteria	Xanthomonadales	Xanthomonadaceae			OTU	0.0433	21.6	9.7	0.00398	0.00777061	0.00421585	0.00901939	0.00480354	0.00289905	0.00289905	0	0	0.00733102	0.00913549	0.00180447	0.0019791	0.00399507	0.00201597	0.0028962	0.00774727	0.00485107	0.00442929	0.00442929	0.00204532	0.00204532	0.00180636	0.00341859
Bacteria	Proteobacteria	Gammaproteobacteria	Pseudomonadales	Moraxellaceae			OTU	0.0435	28	6.7	0.00367	0.00805283	0.00805283	0	0.00260268	0.00260268	0	0	0	0	0.00360894	0.00607272	0.0103802	0.0079164	0.00263407	0.00553027	0.0028962	0	0	0.00430793	0.00430793	0.00408614	0.00769885	0.00361272
Bacteria	Chloroflexi	Anaerolineae					OTU	0.0438	26.9	21.6	0.00377	0	0	0	0.00520535	0.00520535	0.00459939	0.0112254	0.0122812	0.00809882	0.00605261	0.00360894	0.0019791	0.0019791	0	0.0028962	0.0028962	0.00672948	0.00672948	0	0	0	0.00361272	0.00361272
Bacteria	Actinobacteria	Acidimicrobiia	Acidimicrobiales	C111			OTU	0.0444	23.1	3.1	0.00327	0.00402641	0.00402641	0	0	0.00289905	0.00289905	0.00331301	0.00614059	0.00771492	0.00488735	0	0	0.00201597	0.00465004	0.00263407	0.00485107	0.00485107	0	0.00430793	0.00635326	0.00408839	0.00384943	0.00180636
Bacteria	Planctomycetes	BD7-11					OTU	0.0445	22.1	19.2	0.0245	0.0320702	0.0324007	0.00421585	0.0286294	0.0692162	0.0497856	0.0224508	0.0245624	0.013754	0.00966154	0.0121454	0.0148231	0.0320711	0.0379801	0.0331816	0.0173772	0.00672948	0.00672948	0.0215397	0.0358569	0.0163603	0.0183003	0.0243184
Bacteria	Actinobacteria	Actinobacteria	Actinomycetales	Micromonosporaceae	Catellatospora		OTU	0.0446	20	7.8	0.0058	0.00388531	0.00421585	0.00421585	0.00260268	0.00260268	0	0.00993904	0.0127666	0.0101586	0.00733102	0	0.0019791	0.0120589	0.0127139	0.00263407	0.00242554	0.00242554	0.00442929	0.0108912	0.0146432	0.0081813	0	0.00322445
Bacteria	Proteobacteria	Gammaproteobacteria	Xanthomonadales	Sinobacteraceae	Steroidobacter		OTU	0.0447	21.2	17.8	0.036	0.0473292	0.0285638	0.04686	0.0540443	0.0446066	0.0703851	0.0447075	0.0146233	0.028416	0.0243236	0.0220006	0.0325946	0.0460354	0.0571983	0.0376634	0.0208163	0.0255866	0.0333907	0.0436254	0.0339202	0.0306573	0.0294625	0.0122562
Bacteria	Proteobacteria	Gammaproteobacteria					OTU	0.0447	24.9	23.9	0.00724	0.0119381	0.00805283	0.00480354	0.00740621	0.00260268	0.00919879	0.0158248	0.0094536	0.00771492	0.0103008	0.0054134	0.0039582	0.0039582	0	0	0.0194043	0.0194043	0.00221464	0.00652257	0.00430793	0	0.00541908	0.00864353
Bacteria	Proteobacteria	Alphaproteobacteria	Rhizobiales	Methylocystaceae			OTU	0.0448	29.5	17.7	0.0149	0.0120792	0.0120792	0.0144106	0.0222186	0.0136061	0.0149969	0.0257639	0.0193926	0.0101586	0.0163534	0.00902234	0.0039582	0.016054	0.019998	0.0107984	0.019875	0.0304377	0.0178882	0.00873722	0.00839858	0.0102199	0.0115483	0.0150924
Bacteria	Actinobacteria	Actinobacteria	Actinomycetales	Micromonosporaceae	Catellatospora		OTU	0.045	18.3	7.4	0.0567	0.0359555	0.0619117	0.100976	0.0906736	0.0408184	0.0403913	0.0627531	0.0708595	0.0702021	0.0661658	0.0492411	0.0479024	0.043872	0.0471185	0.089795	0.102054	0.0412341	0.0155025	0.0327342	0.0438209	0.0388476	0.0465792	0.0649531
Bacteria	Actinobacteria	Thermoleophilia	Gaiellales				OTU	0.0452	20	0.8	0.00895	0.0159645	0.0162951	0.00421585	0.00260268	0.0112998	0.0132966	0.00459939	0.0141379	0.0141379	0	0	0.0039582	0.01807	0.0141118	0	0.00727661	0.00727661	0.00442929	0.00873722	0.0145346	0.0163558	0.00793556	0.00664304
Bacteria	Planctomycetes	Planctomycetia	Gemmatales	Gemmataceae			OTU	0.0452	28.9	5.6	0.00233	0.00402641	0.00824226	0.00421585	0.00260268	0.00260268	0	0	0	0.00244367	0.00244367	0.00246378	0.00444288	0.0019791	0	0	0	0	0	0	0	0	0.00903179	0.00903179
Bacteria	Firmicutes	Clostridia	Clostridiales	Clostridiaceae	Clostridium		OTU	0.0454	20.2	0.4	0.00313	0.0119381	0.00805283	0	0	0.00289905	0.00289905	0.00331301	0.00331301	0	0	0	0.0019791	0.0019791	0.00263407	0.00263407	0	0	0.00221464	0.00436861	0.00624461	0.00817678	0.00589249	0.00341859
Bacteria	Proteobacteria	Alphaproteobacteria	Rhodospirillales				OTU	0.0456	18.2	0.9	0.0148	0.0238763	0.0203215	0.00901939	0.0100089	0.0168016	0.0253944	0.0270502	0.0189072	0.00809882	0.00424814	0.00673203	0.0108649	0.0140012	0.0106979	0.00553027	0.0101728	0.0207356	0.0223175	0.0131665	0.0165799	0.014315	0.00746214	0.0231536
Bacteria	Acidobacteria	Acidobacteria-6	CCU21				OTU	0.0462	18.4	1.1	0.00232	0.00791172	0.00402641	0	0.00260268	0.00260268	0.00459939	0.00791241	0.00331301	0	0	0	0.0019791	0.0019791	0	0	0	0	0	0.0064619	0.0064619	0	0.00180636	0.00180636
Bacteria	Chloroflexi	Anaerolineae	WCHB1-50				OTU	0.0462	20.1	16.5	0.00267	0	0	0	0.00260268	0.00260268	0	0.00993904	0.00993904	0	0.00180447	0.00180447	0.0039582	0.0100061	0.0060479	0	0	0	0	0.00430793	0.00635326	0.00204532	0	0
Bacteria	Proteobacteria	Alphaproteobacteria	Rhodospirillales	Acetobacteraceae			OTU	0.0466	20	1.9	0.0282	0.0358144	0.0325902	0.0276458	0.0244195	0.0139025	0.0362935	0.0441614	0.0278754	0.021085	0.0260149	0.0162402	0.0098955	0.040135	0.0539462	0.0294991	0.0203456	0.0212827	0.0200173	0.0240577	0.0312231	0.0286255	0.0244295	0.0388284
Bacteria	Chloroflexi	Chloroflexi	[Roseiflexales]	[Kouleothrixaceae]			OTU	0.0467	22.7	20.4	0.00224	0.00402641	0.00402641	0	0	0	0.00459939	0.00459939	0.00282757	0.00282757	0.00180447	0.00180447	0	0.00201597	0.00991819	0.00790222	0	0	0	0	0	0	0.00180636	0.00341859
Bacteria	Proteobacteria	Deltaproteobacteria	Myxococcales				OTU	0.047	26.6	0.9	0.00224	0.00402641	0.00402641	0	0	0	0	0.00331301	0.00331301	0.00244367	0.00424814	0.00426825	0.00444288	0.0019791	0	0.0028962	0.00532174	0.00242554	0.00221464	0.00436861	0.00215397	0	0	0
Bacteria	Actinobacteria	Actinobacteria	Actinomycetales	Actinosynnemataceae			OTU	0.0483	25.2	12	0.00508	0	0	0.00480354	0.0204196	0.0185151	0.00749845	0.00459939	0	0.00488735	0.00488735	0.00492756	0.00492756	0.00403193	0.00403193	0.0086886	0.0086886	0	0	0	0	0.0061292	0.00793556	0.00180636
Bacteria	Actinobacteria	Thermoleophilia	Solirubrobacterales	Conexibacteraceae			OTU	0.0484	18.1	2.3	0.00544	0.00402641	0.00402641	0.00480354	0.00480354	0.00289905	0.00289905	0.00662603	0.0122812	0.00565515	0	0	0.0019791	0.008027	0.011316	0.00526815	0.00727661	0.00727661	0.00442929	0.0130451	0.00861586	0.00408614	0.00408614	0.00161223
Bacteria	Proteobacteria	Betaproteobacteria	Burkholderiales	Comamonadaceae	Methylibium		OTU	0.0491	18.1	11.7	0.454	0.19864	0.263942	0.259211	0.479258	0.492526	0.354127	0.316848	0.234629	0.312052	1.24716	1.27815	0.309386	0.250042	0.274219	0.299945	1.13624	1.10668	0.296344	0.275647	0.259704	0.308657	0.279762	0.202085
Bacteria	Proteobacteria	Deltaproteobacteria	Myxococcales	Polyangiaceae			OTU	0.0495	25.1	16.4	0.0598	0.0512145	0.0201321	0.0384283	0.0748657	0.0451346	0.0270947	0.0415887	0.037329	0.0141379	0.0342849	0.0539951	0.0573132	0.0779222	0.135146	0.167232	0.0869582	0.0212827	0.0133734	0.0389534	0.0466268	0.0817385	0.108967	0.102811
Bacteria	Armatimonadetes	0319-6E2					OTU	0.0495	20.4	15.8	0.00349	0.00388531	0	0	0.00520535	0.0139025	0.0132966	0.00459939	0	0.00244367	0.00424814	0.00180447	0.0019791	0.0019791	0.00263407	0.00263407	0	0	0.00442929	0.00873722	0.00430793	0.00204307	0.00204307	0
Bacteria	Proteobacteria	Deltaproteobacteria	MIZ46				OTU	0.0495	18.1	5.3	0.0023	0.00388531	0.00421585	0.00421585	0	0	0	0.00331301	0.00614059	0.00282757	0.00180447	0.00426825	0.00246378	0	0.00263407	0.00263407	0	0	0.00221464	0.00436861	0.00419929	0.00204532	0	0.00161223
Bacteria	Proteobacteria	Deltaproteobacteria	Myxococcales	OM27			OTU	0.0496	20.7	7.9	0.0226	0.0277616	0.0161057	0.0144106	0.0248213	0.027805	0.0219937	0.00459939	0.0113103	0.0430781	0.048008	0.0211678	0.0207604	0.0259126	0.0127139	0.00842647	0.0227712	0.0506261	0.0425059	0.0110125	0.0103353	0.0102244	0.0183003	0.0259306
Bacteria	Nitrospirae	Nitrospira	Nitrospirales	0319-6A21			OTU	0.0496	18.1	1.9	0.0309	0.0516378	0.0448589	0.0318617	0.0348302	0.0243132	0.0224953	0.0270502	0.0302175	0.0267401	0.0169926	0.0244643	0.0291211	0.0340502	0.035346	0.0131704	0.00485107	0.031769	0.0557083	0.05033	0.0419929	0.0306686	0.0210535	0.0269604
Bacteria	Planctomycetes	Phycisphaerae	WD2101				OTU	0.0499	18.6	5.4	0.00813	0.00777061	0.0084317	0.0132352	0.00480354	0	0.00919879	0.0125118	0.0146233	0.013754	0.00244367	0	0.0019791	0.00601103	0.00930008	0.00526815	0.00727661	0.00727661	0.00885857	0.0110125	0.0103353	0.0143105	0.0115483	0.0070313
Bacteria	Planctomycetes	Phycisphaerae	Phycisphaerales				OTU	0.0499	21.1	0.6	0.00609	0.0159645	0.0120792	0	0	0.00579811	0.0103975	0.0112254	0.0094536	0.00282757	0.00180447	0.00180447	0.0059373	0.0059373	0.00263407	0.00263407	0.00485107	0.00485107	0.00221464	0.00652257	0.00635326	0.0102176	0.00997863	0.00664304

## Sheet: wt fungi
Supplementary Dataset 2:List of bacterial and fungal OTUs identified as rhythmic through analysis of a 72-hour time-course under 12L12D.
OTU rhythmicity was detected using MetaCycle. Periods, phases and Benjamin-Hochberg-corrected p values (BHQ) were calculated using Meta2D. The predicted period and phase of the rhythm are shown, together with the relative abundance of the taxonomic group relative to the overall fungal or bacterial population. Ecological guilds, where known, are provided for fungal samples.
Taxonomy									Metacycle Analysis Results		Data		Time from dawn (h)
Kingdom	Phylum	Class	Order	Family	Genus	Species	Level	Guild	BHQ	Period (h)	Phase (h from dawn)	Mean Relative Abundance (%)	01.5	04.5	07.5	10.5	13.5	16.5	19.5	22.5	25.5	28.5	31.5	34.5	37.5	40.5	43.5	46.5	49.5	52.5	55.5	58.5	61.5	64.5	67.5
Fungi	Ascomycota	Sordariomycetes	Hypocreales	Incertae sedis	Acremonium	Acremonium polychromum	OTU	Animal Pathogen-Endophyte-Fungal Parasite-Plant Pathogen-Wood Saprotroph	4.13e-07	20.1	16	0.0163	0.0165472	0	0	0.00733676	0.00733676	0.0321691	0.043214	0.0110448	0	0	0	0.0390701	0.0507736	0.0179084	0.00620501	0.0075792	0.0075792	0.0168995	0.0466084	0.0297089	0.0177075	0.0177075	0
Fungi	Ascomycota	Sordariomycetes	Hypocreales	unidentified	unidentified	Hypocreales sp	OTU	Undefined Saprotroph	6.52e-06	18.1	2.7	0.0471	0.13253	0.13253	0	0	0.0113809	0.117079	0.183012	0.0773139	0	0	0	0.0781403	0.110325	0.0321844	0.00353282	0.00353282	0	0	0.0891266	0.0891266	0	0	0.0232175
Fungi	Ascomycota	Sordariomycetes	Sordariales	unidentified	unidentified	Sordariales sp	OTU	-	1.66e-05	26.1	7	0.00634	0.00803213	0.0228799	0.0218482	0.00700035	0	0	0	0	0	0.012108	0.0193425	0.0121183	0.00780963	0.00292586	0	0	0	0	0.0148544	0.0148544	0	0	0.00211068
Fungi	Ascomycota	Eurotiomycetes	Eurotiales	Trichocomaceae	Aspergillus	Aspergillus flavus	OTU	Animal Pathogen-Plant Pathogen-Wood Saprotroph	2.02e-05	22.9	14	0.0449	0.0446596	0.0355364	0.0319251	0.0538483	0.0862514	0.0706912	0.0358764	0.0220897	0	0.006054	0.006054	0.0927916	0.142531	0.0497396	0.0105985	0.0181777	0.0307256	0.0231464	0.0445633	0.0832805	0.0859371	0.0502801	0.00728153
Fungi	unidentified	unidentified	unidentified	unidentified	unidentified	Fungi sp	OTU	-	3.89e-05	27.3	11.7	0.228	0.179604	0.147136	0.15782	0.494526	0.445252	0.0693034	0.0607081	0.0331345	0	0	0	0.542098	0.565505	0.097867	0.35002	0.294508	0.0420944	0.059762	0.0663244	0.152313	0.417729	0.674585	0.394235
Fungi	Ascomycota	Sordariomycetes	Chaetosphaeriales	Chaetosphaeriaceae	Chaetosphaeria	Chaetosphaeria metallicans	OTU	Endophyte-Litter Saprotroph-Wood Saprotroph	8.05e-05	25.4	5.9	0.608	0.367724	0.724251	0.872656	0.301015	0	0.137868	0.281451	0.377228	0.233645	1.56193	1.90195	0.652582	0.564185	0.431569	0.257667	0.263413	0.309138	1.39654	1.6296	0.769489	0.57235	0.159367	0.225843
Fungi	Ascomycota	Sordariomycetes	Sordariales	Chaetomiaceae	Chaetomium	Chaetomium sp UPML025	OTU	Dung Saprotroph-Undefined Saprotroph-Wood Saprotroph	9.19e-05	25.9	3.8	0.0754	0.149026	0.184864	0.124512	0.0573484	0.0445215	0.0335569	0.0294272	0.0174461	0.00640123	0.115026	0.156021	0.050763	0.0361003	0.0573578	0.0310251	0.0341064	0.0572528	0.161159	0.152867	0.0890623	0.0860129	0.0271058	0.034297
Fungi	Ascomycota	Sordariomycetes	Chaetosphaeriales	Chaetosphaeriaceae	Chaetosphaeria	Chaetosphaeria metallicans	OTU	Endophyte-Litter Saprotroph-Wood Saprotroph	0.000139	24.1	6.1	0.12	0.116898	0.175007	0.174785	0.10736	0.0741191	0.0411441	0.0294272	0.0526528	0.0508093	0.136335	0.182598	0.0847671	0.0936715	0.095394	0.0698861	0.0994946	0.0953532	0.271313	0.32572	0.185919	0.126305	0.0662344	0.0937104
Fungi	Ascomycota	Pezizomycetes	Pezizales	Pyronemataceae	unidentified	Pyronemataceae sp	OTU	-	0.000241	18.1	2.5	0.195	0.605382	0.262753	0.126206	0	0	0.0551471	0.264999	0.209852	0	0	0	0.288142	0.431509	0.217827	0.130985	0.0868419	0.0341745	0.246084	0.450188	0.337019	0.323839	0.194782	0.223733
Fungi	Ascomycota	unidentified	unidentified	unidentified	unidentified	Ascomycota sp	OTU	-	0.000274	18.1	3.1	0.0115	0.0190636	0.015456	0.0109241	0.00350018	0	0.0137868	0.0137868	0.0160031	0.0160031	0	0	0.00488377	0.0107355	0.0120567	0.00973783	0.00353282	0.00771545	0.00771545	0.0297089	0.0361617	0.0123554	0.0120228	0.0103417
Fungi	Chytridiomycota	Chytridiomycetes	Chytridiales	Endochytriaceae	Entophlyctis	Entophlyctis sp JEL174	OTU	Undefined Saprotroph	0.000318	26.3	20.6	0.122	0.0963855	0.111233	0.039349	0.0245012	0.117602	0.21411	0.184866	0.370013	0.281654	0	0	0	0.00877758	0.0398026	0.299519	0.533766	0.26913	0.0123075	0.0233042	0.0438923	0.0762578	0.0472199	0.0168855
Fungi	Ascomycota	Sordariomycetes	Hypocreales	Cordycipitaceae	Cordyceps	Cordyceps cardinalis	OTU	Animal Pathogen-Clavicipitaceous Endophyte-Fungal Parasite	0.000477	18.1	18	0.0174	0.03861	0.0148478	0.0148478	0	0	0.0183824	0.0183824	0	0	0	0.0168805	0.0168805	0.0351103	0.0351103	0	0.0151584	0.0151584	0.0394322	0.069141	0.0361617	0.00645286	0	0.0105534
Fungi	Ascomycota	Incertae sedis	Incertae sedis	Incertae sedis	Dendroclathra	Dendroclathra lignicola	OTU	-	0.000487	21.3	11.4	0.0566	0	0	0.0560028	0.180728	0.124725	0	0	0	0	0	0.0168805	0.178045	0.172868	0.0303185	0.018615	0	0.00385773	0.161586	0.246855	0.0891266	0	0	0.0211068
Fungi	Ascomycota	Eurotiomycetes	Eurotiales	Trichocomaceae	Aspergillus	Aspergillus flavus	OTU	Animal Pathogen-Plant Pathogen-Wood Saprotroph	0.00051	20.2	15.6	0.0252	0.025596	0.0275042	0.0319251	0.0245012	0.0227618	0.0457397	0.0229779	0.00320061	0.00320061	0.006054	0.006054	0.0439539	0.0819901	0.0380362	0.00353282	0.00353282	0.0154309	0.0210641	0.0501964	0.0542426	0.0214843	0.0148651	0.0115029
Fungi	unidentified	unidentified	unidentified	unidentified	unidentified	Fungi sp	OTU	-	0.000512	23.4	6.9	0.15	0.0843373	0.47038	0.424545	0.119206	0.0807043	0	0	0	0.41406	0.456438	0.230475	0.188097	0.00292586	0.071181	0.121247	0.0681507	0.181041	0.165882	0.0891266	0.173014	0.0838872	0.00612033	0.0103417
Fungi	Ascomycota	Sordariomycetes	Hypocreales	Clavicipitaceae	Metarhizium	Metarhizium flavoviride	OTU	Animal Pathogen	0.000512	22.5	0.4	0.027	0.0436429	0.038336	0.0467729	0.0245012	0	0.00459559	0.0377301	0.0555388	0.0224043	0	0	0.0195351	0.0195351	0.0372301	0.0548942	0.0555601	0.0417537	0.0151241	0.0112663	0	0.011805	0.0393464	0.0423163
Fungi	Ascomycota	Sordariomycetes	Sordariales	unidentified	unidentified	Sordariales sp	OTU	-	0.000717	18	2.3	0.0173	0.0110314	0.0148478	0.018348	0.00350018	0.00758725	0.0167784	0.0312809	0.0316915	0.00960184	0	0	0	0.0175552	0.0485802	0.0310251	0	0.00771545	0.024615	0.0466084	0.0329353	0.0150314	0.0148651	0.0136136
Fungi	Ascomycota	Dothideomycetes	Pleosporales	Incertae sedis	Ascochyta	Ascochyta maackiae	OTU	Plant Pathogen	0.000938	18	2.1	0.0491	0.100402	0.100402	0	0	0.00379363	0.0405583	0.0698992	0.0619401	0.0288055	0	0.0795794	0.0795794	0.0175552	0.0299652	0.01241	0.0341064	0.0379641	0.144687	0.185392	0.0445633	0	0	0.0569885
Fungi	Ascomycota	Dothideomycetes	Pleosporales	Cucurbitariaceae	Pyrenochaetopsis	Pyrenochaetopsis leptospora	OTU	Undefined Saprotroph	0.000981	28.1	14.7	0.0497	0.00551572	0.0371195	0.0826218	0.0455023	0.170713	0.212073	0.0524051	0.0174461	0.00640123	0	0.00723449	0.0414209	0.0692967	0.0661354	0.0310251	0.018948	0.0420944	0.0400459	0.0168995	0.0161322	0.0161322	0.0734439	0.0734439
Fungi	Ascomycota	Eurotiomycetes	Chaetothyriales	Herpotrichiellaceae	Exophiala	Exophiala equina	OTU	Undefined Saprotroph	0.000989	27.6	17.8	0.0101	0	0	0	0	0	0.0229779	0.0229779	0.00320061	0.00320061	0	0.0024115	0.012179	0.00976753	0.01241	0.0406726	0.0472106	0.018948	0.00844975	0.00844975	0	0	0.00612033	0.0124524
Fungi	Ascomycota	Sordariomycetes	Sordariales	Lasiosphaeriaceae	Apodospora	Apodospora sp	OTU	Undefined Saprotroph	0.00117	19.9	2.1	0.0626	0.19117	0.123282	0.0148478	0	0.00379363	0.022176	0.0183824	0.0512098	0.0512098	0	0.019292	0.0632459	0.134656	0.0969066	0.0203363	0.0217105	0.0075792	0	0.0742721	0.209782	0.224047	0.0885374	0.00422137
Fungi	Ascomycota	Sordariomycetes	Sordariales	Chaetomiaceae	unidentified	Chaetomiaceae sp	OTU	-	0.00127	26.7	6.2	0.0191	0.0361446	0.0435685	0.0214246	0.0140007	0	0.00459559	0.00459559	0	0	0	0.0458185	0.0458185	0	0	0	0	0	0.0309824	0.0458369	0.0761566	0.0613022	0	0.00844274
Fungi	Ascomycota	Sordariomycetes	Sordariales	unidentified	unidentified	Sordariales sp	OTU	-	0.00133	19.8	1.5	0.404	0.796654	0.719376	0.578553	0.19251	0.00379363	0.385227	0.635465	0.730923	0.476892	0	0.197743	0.305186	0.326882	0.26908	0.222748	0.207215	0.0456796	0.0819878	0.560611	0.638612	0.980667	0.841432	0.0978292
Fungi	Ascomycota	Sordariomycetes	Hypocreales	Nectriaceae	unidentified	Nectriaceae sp	OTU	Undefined Saprotroph	0.00134	26	21.6	0.158	0.408163	0.0371195	0.04762	0.0105005	0.201062	0.256209	0.0551471	0.195237	0.195237	0.006054	0.010877	0.004823	0.0175552	0.16027	0.319356	0.597287	0.432219	0.166485	0.184621	0.0361617	0.0182578	0.0240456	0.250748
Fungi	Ascomycota	Sordariomycetes	Sordariales	Lasiosphaeriaceae	unidentified	Lasiosphaeriaceae sp	OTU	-	0.00146	18.2	0.8	0.0219	0.060241	0.0676649	0.0214246	0.0140007	0	0.0229779	0.0229779	0.0224043	0.0224043	0	0.0265265	0.0265265	0.0175552	0.0299652	0.01241	0	0	0.00844975	0.0678675	0.0594177	0	0	0
Fungi	Ascomycota	Sordariomycetes	Hypocreales	Nectriaceae	Microcera	Microcera coccophila	OTU	Undefined Saprotroph	0.00155	18.1	3.2	0.0266	0.0763052	0.0985769	0.0362724	0.0140007	0	0	0.0110448	0.043051	0.0320061	0	0	0.0488377	0.0546894	0.0244668	0.018615	0.0151584	0.0151584	0.00563317	0.035342	0.0522939	0.022585	0.00306016	0.00517085
Fungi	Ascomycota	unidentified	unidentified	unidentified	unidentified	Ascomycota sp	OTU	-	0.00171	28.5	15.1	0.00618	0	0	0.00700035	0.00700035	0.00379363	0.0129848	0.00919118	0	0	0	0	0	0.00292586	0.0215409	0.039812	0.0211969	0	0	0	0.00322643	0.00322643	0.00306016	0.00728153
Fungi	Ascomycota	Sordariomycetes	Incertae sedis	Glomerellaceae	Colletotrichum	Colletotrichum hanaui	OTU	Endophyte-Plant Pathogen	0.00183	20.3	20.2	0.124	0.184739	0.184739	0	0	0.00379363	0.353058	0.437623	0.0883587	0	0	0	0	0.541284	0.547489	0.00620501	0.0075792	0.0114369	0.0545562	0.0506985	0.154869	0.154869	0	0.0633205
Fungi	Ascomycota	unidentified	unidentified	unidentified	unidentified	Ascomycota sp	OTU	-	0.00213	28.2	13	0.00576	0	0	0	0.0146735	0.0146735	0	0	0	0	0	0.004823	0.004823	0.0146293	0.0270393	0.01241	0.0037896	0.0037896	0.00281658	0.00281658	0	0.00590249	0.0120228	0.00823101
Fungi	Ascomycota	Sordariomycetes	Hypocreales	Nectriaceae	Microcera	Microcera rubra	OTU	Undefined Saprotroph	0.00214	22.8	12.3	0.046	0	0.0222717	0.0222717	0.0880411	0.0880411	0	0	0	0	0	0.033761	0.224228	0.219725	0.0292586	0	0.0265272	0.0265272	0.00844975	0.112431	0.129792	0.0258114	0	0
Fungi	Ascomycota	Sordariomycetes	Hypocreales	Clavicipitaceae	Metarhizium	Metarhizium flavoviride	OTU	Animal Pathogen	0.00219	25	18.7	0.0182	0.0260789	0.01144	0.0214246	0.0140007	0.00758725	0.0259696	0.0294272	0.0110448	0	0	0.0024115	0.00729526	0.0195131	0.0456544	0.0345579	0.0376392	0.0341064	0	0	0.00645286	0.0123554	0.0365041	0.034823
Fungi	Ascomycota	Sordariomycetes	Xylariales	Xylariaceae	Coniolariella	Coniolariella hispanica	OTU	Undefined Saprotroph	0.00222	18	8.5	0.0118	0.00551572	0.0148478	0.0323487	0.0175009	0.00379363	0.00838921	0.00459559	0.00960184	0.00960184	0	0	0	0.00585172	0.0244668	0.018615	0.0037896	0.0037896	0	0.0148544	0.0277602	0.0306132	0.0238278	0.0124524
Fungi	Ascomycota	unidentified	unidentified	unidentified	unidentified	Ascomycota sp	OTU	-	0.0025	23.6	11.5	0.297	0	0.0445434	0.0480436	0.539083	0.535583	0.188419	0.188419	0.118423	0.118423	0	0.872962	0.96087	0.187387	0.173939	0.155715	0.0964133	0.154037	0.20366	0.302452	0.728088	0.596662	0.295975	0.331146
Fungi	Ascomycota	Leotiomycetes	Helotiales	Vibrisseaceae	Phialocephala	Phialocephala humicola	OTU	Endophyte	0.00284	20.6	20.1	0.232	0.540541	0.0593912	0.206399	0.147007	0	0.165441	0.353203	0.347793	0.169232	0.00920132	0	0.185583	0.49865	0.368912	0.0558451	0.0227376	0.0227376	0.033799	0.13778	0.252397	0.839007	0.690591	0.234286
Fungi	Ascomycota	Sordariomycetes	Hypocreales	Nectriaceae	Nectria	Nectria cyanostoma	OTU	Animal Pathogen-Endophyte-Fungal Parasite-Lichen Parasite-Plant Pathogen-Wood Saprotroph	0.00332	21.3	13.8	0.0361	0	0.0074239	0.0074239	0.0880411	0.0880411	0	0	0	0	0	0.00723449	0.163515	0.182613	0.0263327	0	0.018948	0.018948	0.0366156	0.110888	0.0742721	0	0	0
Fungi	Ascomycota	Sordariomycetes	Hypocreales	Hypocreaceae	Trichoderma	Trichoderma spirale	OTU	Undefined Saprotroph	0.00355	20.4	0	0.432	0.110314	0.0296956	0.0436963	0.160736	0.154322	0.508506	0.600323	0.525085	0.434883	0.0152553	0.227912	0.568605	0.788552	0.665185	0.290504	0.211128	0.398615	0.443321	0.946287	0.980199	0.464626	0.645944	0.726876
Fungi	Basidiomycota	Agaricomycetes	Auriculariales	unidentified	unidentified	Auriculariales sp	OTU	-	0.00528	29.8	20.9	0.0513	0	0.0148478	0.0323487	0.0175009	0	0.105699	0.105699	0.144028	0.144028	0	0	0.00488377	0.0107355	0.0554918	0.102632	0.0567819	0.0886596	0.107403	0.0225327	0.0709815	0.0709815	0.0122407	0.0122407
Fungi	Ascomycota	Pezizomycetes	Pezizales	Pyronemataceae	Geopora	Geopora sp	OTU	Ectomycorrhizal	0.00757	18.3	6.4	0.0114	0	0.0371195	0.0511202	0.0140007	0	0	0	0.00640123	0.00640123	0	0	0.00488377	0.00488377	0.0372301	0.0372301	0	0	0	0	0	0.0295125	0.0295125	0.00422137
Fungi	Ascomycota	unidentified	unidentified	unidentified	unidentified	Ascomycota sp	OTU	-	0.00831	24.3	16.4	0.0107	0	0	0.00350018	0.0181737	0.0374353	0.0411441	0.0183824	0.00640123	0.00640123	0	0	0	0.00877758	0.00877758	0	0	0.00385773	0.00385773	0	0.00967929	0.0214843	0.0271058	0.0300756
Fungi	Ascomycota	Leotiomycetes	Helotiales	unidentified	unidentified	Helotiales sp	OTU	-	0.00864	22.7	2.4	0.00753	0.0321285	0.0395524	0.0074239	0	0	0	0	0.0192037	0.0192037	0	0	0	0	0.00620501	0.00620501	0.0037896	0.0115051	0.00771545	0	0	0.00590249	0.00590249	0.00844274
Fungi	Ascomycota	Sordariomycetes	Hypocreales	unidentified	unidentified	Hypocreales sp	OTU	Undefined Saprotroph	0.0087	24	0.1	0.0089	0.03861	0.0074239	0.0109241	0.00350018	0	0	0	0.0128025	0.0128025	0	0	0	0	0.00620501	0.0168035	0.0447049	0.0341064	0.00844975	0.00844975	0	0	0	0
Fungi	Ascomycota	Dothideomycetes	Capnodiales	Teratosphaeriaceae	Devriesia	Devriesia sp	OTU	Plant Pathogen	0.00934	27.2	9.9	0.0939	0	0.118782	0.283291	0.164508	0	0	0	0.0800154	0.0800154	0	0	0.122094	0.165982	0.0625029	0.018615	0	0	0	0.103981	0.229812	0.232076	0.302095	0.19585
Fungi	Glomeromycota	Glomeromycetes	Glomerales	Glomeraceae	Rhizophagus	Rhizophagus sp	OTU	Arbuscular Mycorrhizal	0.00985	27.6	8.6	0.0319	0.0661886	0.0296956	0.0331958	0.120888	0.117388	0	0	0	0	0	0.0819909	0.0819909	0.0117034	0.0241135	0.01241	0	0	0.00281658	0.00281658	0	0.0177075	0.0727904	0.0571936
Fungi	Ascomycota	Sordariomycetes	Hypocreales	Nectriaceae	Nectria	Nectria ventricosa	OTU	Animal Pathogen-Endophyte-Fungal Parasite-Lichen Parasite-Plant Pathogen-Wood Saprotroph	0.0104	25.6	17.5	0.046	0	0	0	0	0	0.00459559	0.00459559	0	0	0	0	0	0.0321844	0.255565	0.24811	0.0247297	0	0.00281658	0.00281658	0.00322643	0.00322643	0.217272	0.259485
Fungi	Ascomycota	Eurotiomycetes	Eurotiales	Trichocomaceae	Penicillium	Penicillium sp F35	OTU	Undefined Saprotroph	0.0106	25.5	1.2	0.0416	0.182223	0.176707	0	0	0	0	0	0.0896172	0.0896172	0.03027	0.03027	0	0.00585172	0.00585172	0	0	0.127305	0.127305	0.0148544	0.0213073	0.0300628	0.02361	0.00211068
Fungi	Ascomycota	Sordariomycetes	Hypocreales	Nectriaceae	Nalanthamala	Nalanthamala psidii	OTU	Undefined Saprotroph	0.0111	18.1	3.7	0.0312	0.0220629	0.0593912	0.0663916	0.00700035	0.0113809	0.0113809	0	0.0256049	0.0256049	0	0	0	0.0848499	0.0848499	0.0247297	0.0323089	0.0114369	0.00667431	0.0325254	0.11037	0.0806608	0	0.0211068
Fungi	Ascomycota	Sordariomycetes	Sordariales	unidentified	unidentified	Sordariales sp	OTU	-	0.0117	20.6	0.1	0.0371	0.0576736	0.0377277	0.0401961	0.0105005	0	0.078125	0.0891698	0.0558534	0.0448086	0	0.014469	0.0388878	0.0331964	0.0273926	0.0221479	0.00732242	0.00764733	0.0123075	0.053013	0.0477897	0.0622513	0.0712656	0.0417902
Fungi	Ascomycota	Eurotiomycetes	Eurotiales	Trichocomaceae	Aspergillus	Aspergillus fumigatus	OTU	Undefined Saprotroph	0.0118	20.3	12.3	0.0118	0.0160643	0.0160643	0.0105005	0.0105005	0.0417299	0.0417299	0	0	0	0.012108	0.012108	0.0146513	0.0175772	0.00292586	0	0.0037896	0.0115051	0.0133486	0.0204876	0.0148544	0.00590249	0.00590249	0
Fungi	Ascomycota	Sordariomycetes	Sordariales	Lasiosphaeriaceae	unidentified	Lasiosphaeriaceae sp	OTU	-	0.0121	18.6	2.2	0.21	0.192669	0.341983	0.34607	0.108505	0.0341426	0.392599	0.380546	0.140512	0.210436	0.0920132	0.0747564	0.309177	0.374862	0.245926	0.154945	0.0835659	0.068826	0.105134	0.248668	0.336348	0.293852	0.166359	0.11925
Fungi	Ascomycota	Dothideomycetes	Pleosporales	unidentified	unidentified	Pleosporales sp	OTU	-	0.0125	18.6	4.8	0.036	0.176707	0.176707	0.00700035	0.00700035	0	0.00919118	0.00919118	0.118423	0.118423	0	0	0.00488377	0.00488377	0.0310251	0.0310251	0	0.00385773	0.0207572	0.0614628	0.0445633	0	0	0.00211068
Fungi	Ascomycota	Eurotiomycetes	Chaetothyriales	Herpotrichiellaceae	Exophiala	Exophiala sideris	OTU	Undefined Saprotroph	0.0127	20.1	2.5	0.111	0.270576	0.272484	0.0809276	0.0735037	0	0.0643382	0.0974728	0.212369	0.179234	0.012108	0.0145195	0.0024115	0	0.0930752	0.0930752	0.037896	0.103477	0.0655814	0.0148544	0.289101	0.274247	0.131587	0.180133
Fungi	Ascomycota	Sordariomycetes	Incertae sedis	Magnaporthaceae	Magnaporthe	Magnaporthe griffinii	OTU	Plant Pathogen	0.0134	28.5	15.8	0.116	0	0	0.119006	0.493181	0.632141	0.446386	0.254688	0.0950746	0.0288055	0	0	0.00976753	0.082914	0.122787	0.0673042	0.0290329	0.0383729	0.0495368	0.0225327	0.0548493	0.0666543	0.011805	0.0422137
Fungi	Ascomycota	Sordariomycetes	Hypocreales	Hypocreaceae	Hypocreopsis	Hypocreopsis lichenoides	OTU	Undefined Saprotroph	0.0137	18.4	1.9	0.0163	0.0315947	0.00401606	0.0105005	0.0105005	0	0.00459559	0.0266853	0.0476946	0.0256049	0	0.0024115	0.0024115	0.020481	0.0390961	0.0256807	0.0108552	0.0115051	0.00771545	0.0297089	0.0329353	0.00322643	0.0122407	0.0143513
Fungi	Ascomycota	Incertae sedis	Incertae sedis	Incertae sedis	Calcarisporiella	Calcarisporiella sp	OTU	-	0.0142	29.7	10	0.018	0.00401606	0.0485595	0.0585441	0.0140007	0	0.0183824	0.0183824	0	0	0	0	0.0195351	0.0312385	0.0427285	0.0345579	0.00732242	0.0037896	0	0.0148544	0.0148544	0.0354149	0.0354149	0.0126641
Fungi	Ascomycota	Sordariomycetes	Sordariales	unidentified	unidentified	Sordariales sp	OTU	-	0.0143	18	5.5	0.0185	0.0205632	0.0411356	0.0406197	0.00350018	0	0.0183824	0.0625617	0.0505806	0.00640123	0	0	0	0.00585172	0.00585172	0.00706564	0.00706564	0	0	0.0594177	0.0594177	0.0177075	0.0177075	0.00211068
Fungi	Ascomycota	Sordariomycetes	Hypocreales	Nectriaceae	Nalanthamala	Nalanthamala psidii	OTU	Undefined Saprotroph	0.015	18.1	1.7	0.00953	0.0160643	0.0160643	0.0105005	0.0105005	0	0	0	0.00640123	0.00640123	0	0	0.00488377	0.0253648	0.020481	0	0.0037896	0.0037896	0.0112663	0.0409752	0.0361617	0.00645286	0	0
Fungi	Ascomycota	Sordariomycetes	Microascales	unidentified	unidentified	Microascales sp	OTU	-	0.0154	18.5	1.1	0.0202	0.0752375	0.0200803	0	0	0	0.0183824	0.0294272	0.0110448	0	0	0	0.0732565	0.0820341	0.00877758	0	0	0.0270041	0.0439036	0.0168995	0.00645286	0.0241603	0.0177075	0.0105534
Fungi	Ascomycota	unidentified	unidentified	unidentified	unidentified	Ascomycota sp	OTU	-	0.0161	22.9	18.3	0.0104	0	0	0	0.0146735	0.029848	0.0197701	0.00459559	0.00320061	0.00320061	0	0	0	0.0117034	0.0489335	0.0372301	0	0	0	0.0148544	0.0213073	0.0123554	0.00896265	0.00939222
Fungi	Ascomycota	Dothideomycetes	Pleosporales	unidentified	unidentified	Pleosporales sp	OTU	-	0.0162	19.8	14.2	0.00452	0	0	0	0	0.00379363	0.00379363	0	0	0	0	0.004823	0.00970676	0.00780963	0.00292586	0	0.0037896	0.0037896	0.0253493	0.0253493	0.00322643	0.00322643	0	0.00633205
Fungi	Ascomycota	Sordariomycetes	Hypocreales	Hypocreaceae	Hypocrea	Hypocrea atroviridis	OTU	Fungal Parasite	0.0169	28	22.3	0.0197	0	0	0	0	0	0.00919118	0.020236	0.0558534	0.0448086	0	0	0	0.00292586	0.0215409	0.0327463	0.0255001	0.0576615	0.0575591	0.0558296	0.0542426	0.00967929	0	0.00633205
Fungi	Ascomycota	Leotiomycetes	Helotiales	unidentified	unidentified	Helotiales sp	OTU	-	0.0183	25.3	17.3	0.0196	0	0.0148478	0.0253483	0.0105005	0.0379363	0.0930833	0.0551471	0	0	0	0	0	0	0.018615	0.039812	0.0287761	0.0075792	0	0	0.022585	0.046195	0.02361	0.0274389
Fungi	Glomeromycota	Glomeromycetes	Glomerales	unidentified	unidentified	Glomerales sp	OTU	Arbuscular Mycorrhizal	0.0197	22.5	12.2	0.171	0	0	0	0.931768	0.931768	0	0	0	0	0	0.335198	0.579387	0.308557	0.120214	0.0558451	0.056844	0.0607017	0.0601894	0.0563317	0.219397	0.219397	0	0
Fungi	Ascomycota	unidentified	unidentified	unidentified	unidentified	Ascomycota sp	OTU	-	0.02	29.8	12	0.0238	0	0.0371195	0.0721213	0.0350018	0	0.00919118	0.00919118	0.00640123	0.00640123	0.006054	0.0084655	0.0024115	0.0585172	0.0709272	0.0442054	0.0393746	0.0191524	0.0200229	0.00844975	0	0.00590249	0.0303838	0.0582523
Fungi	Ascomycota	Sordariomycetes	Hypocreales	unidentified	unidentified	Hypocreales sp	OTU	Undefined Saprotroph	0.0208	21.6	18.2	0.0246	0.0240964	0.0240964	0	0	0.0644917	0.0644917	0.0552242	0.0552242	0	0	0	0	0	0.018615	0.0256807	0.00706564	0	0	0.0297089	0.0522939	0.0639025	0.0443776	0.0368311
Fungi	Ascomycota	Sordariomycetes	Xylariales	Xylariaceae	Xylaria	Xylaria angulosa	OTU	Endophyte-Undefined Saprotroph-Wood Saprotroph	0.0233	23.2	0.2	0.052	0.228916	0.228916	0	0	0	0	0	0.0736141	0.101218	0.039712	0.012108	0.00488377	0.0692527	0.101599	0.0372301	0.09474	0.09474	0.0168995	0.0168995	0.00322643	0.00322643	0	0.0696526
Fungi	Ascomycota	Sordariomycetes	Sordariales	unidentified	unidentified	Sordariales sp	OTU	-	0.0234	20	3.2	0.0767	0.150475	0.0995519	0.104894	0.0455023	0	0.0551471	0.0661919	0.0654553	0.0544104	0	0.0458185	0.0702373	0.0712326	0.0902488	0.0681648	0.0436777	0.0228057	0.00667431	0.0919431	0.147202	0.252858	0.194782	0.0168855
Fungi	Ascomycota	Dothideomycetes	Pleosporales	Cucurbitariaceae	Pyrenochaetopsis	Pyrenochaetopsis sp NRRL 62966	OTU	Undefined Saprotroph	0.0239	23.8	21.1	0.0138	0.0220629	0	0.00350018	0.00350018	0	0.0137868	0.0248316	0.0174461	0.0248039	0.0184026	0	0.00976753	0.0273227	0.0237602	0.00973783	0.0149016	0.0267997	0.0154309	0	0	0.00590249	0.0212033	0.034297
Fungi	Ascomycota	Sordariomycetes	Hypocreales	Hypocreaceae	Trichoderma	Trichoderma spirale	OTU	Undefined Saprotroph	0.0261	29.5	29.1	0.112	0.03861	0	0	0	0	0	0	0.0256049	0.0256049	0.63567	0.63567	0.0244188	0.0448998	0.020481	0.00353282	0.00353282	0.0308618	0.0308618	0.40107	0.517221	0.116152	0	0.0295496
Fungi	Ascomycota	Sordariomycetes	Xylariales	Xylariaceae	Coniolariella	Coniolariella hispanica	OTU	Undefined Saprotroph	0.0285	19.2	8.3	0.00562	0.00401606	0.00401606	0	0	0	0	0	0	0.00920132	0.00920132	0	0	0.00292586	0.00292586	0.0211969	0.0211969	0	0	0	0.00645286	0.0241603	0.0177075	0.00633205
Fungi	Ascomycota	unidentified	unidentified	unidentified	unidentified	Ascomycota sp	OTU	-	0.0287	23.8	12.9	0.192	0	0.13363	0.196633	0.532556	0.469552	0	0.0552242	0.0616254	0.00640123	0	0.142278	0.371815	0.858597	0.672495	0.0434351	0.0644232	0.0644232	0.0309824	0.0458369	0.321365	0.306511	0	0.0274389
Fungi	Ascomycota	unidentified	unidentified	unidentified	unidentified	Ascomycota sp	OTU	-	0.029	28.6	13.3	0.00546	0	0.0148478	0.0148478	0.00733676	0.014924	0.021374	0.0137868	0	0	0	0	0	0.00877758	0.00877758	0.00353282	0.00353282	0	0	0	0	0.00590249	0.00590249	0.00211068
Fungi	Ascomycota	Sordariomycetes	Hypocreales	Nectriaceae	Fusarium	Fusarium tricinctum	OTU	Plant Pathogen-Soil Saprotroph-Wood Saprotroph	0.0292	18.2	2.9	0.0562	0.178206	0.187539	0.0148478	0	0	0.0643382	0.0643382	0.0448086	0.0448086	0	0	0	0.0175552	0.0175552	0.00353282	0.0338496	0.0303168	0.033799	0.212052	0.26214	0.0838872	0	0
Fungi	Ascomycota	Sordariomycetes	Hypocreales	Nectriaceae	Fusarium	Fusarium sp	OTU	Plant Pathogen-Soil Saprotroph-Wood Saprotroph	0.0292	20.1	1.8	0.026	0.0200803	0.0200803	0.0350018	0.0350018	0	0.0367647	0.0367647	0	0	0	0	0	0.0731465	0.0855565	0.01241	0	0	0.00844975	0.053013	0.0768276	0.0322643	0.036722	0.036722
Fungi	Ascomycota	unidentified	unidentified	unidentified	unidentified	Ascomycota sp	OTU	-	0.0304	29.9	12.8	0.053	0	0.081663	0.246171	0.164508	0	0.0643382	0.0643382	0	0	0	0	0	0.0760723	0.212583	0.13651	0.0530544	0.0530544	0.00844975	0.00844975	0	0	0	0.0506564
Fungi	Ascomycota	Sordariomycetes	Hypocreales	Nectriaceae	Stylonectria	Stylonectria applanata	OTU	Undefined Saprotroph	0.0334	20.4	13.9	0.019	0	0.0074239	0.0074239	0	0	0.00919118	0.00919118	0	0	0	0.0120575	0.0901978	0.0898437	0.0179084	0.00620501	0.0075792	0.0075792	0.00844975	0.0827219	0.0774986	0.00322643	0	0
Fungi	Ascomycota	Sordariomycetes	Incertae sedis	Incertae sedis	Myrmecridium	Myrmecridium schulzeri	OTU	Undefined Saprotroph	0.0349	20.7	15.3	0.0419	0	0.0074239	0.0354253	0.0280014	0.00379363	0.0635363	0.0597426	0	0	0	0.0747564	0.104059	0.061487	0.0383895	0.00620501	0.0303168	0.0727518	0.0621511	0.0642794	0.105865	0.0613022	0.036722	0.0472754
Fungi	Rozellomycota	unidentified	unidentified	unidentified	unidentified	Rozellomycota sp	OTU	-	0.0349	20.3	1.7	0.0659	0.42471	0.244989	0.244989	0	0	0	0.187762	0.187762	0	0	0	0	0.00877758	0.0335976	0.0248201	0.018948	0.018948	0	0	0	0.0590249	0.0590249	0.00211068
Fungi	Ascomycota	Sordariomycetes	unidentified	unidentified	unidentified	Sordariomycetes sp	OTU	-	0.0366	27.3	17.9	0.0284	0	0.0074239	0.0249248	0.0175009	0.0796662	0.10724	0.0717529	0.0761855	0.0320061	0	0	0	0.0321844	0.0570045	0.0389513	0.0141313	0.00385773	0.0179406	0.0289373	0.0277602	0.0129057	0	0.00211068
Fungi	unidentified	unidentified	unidentified	unidentified	unidentified	Fungi sp	OTU	-	0.0382	28	16.5	0.00539	0	0.0074239	0.0109241	0.00350018	0	0.00919118	0.00919118	0.00640123	0.00640123	0	0	0	0.00877758	0.00877758	0.0141313	0.0217105	0.0075792	0.00281658	0.00281658	0	0	0	0.00422137
Fungi	Glomeromycota	Glomeromycetes	Diversisporales	Diversisporaceae	unidentified	Diversisporaceae sp	OTU	Arbuscular Mycorrhizal	0.0384	28	17	0.0413	0	0.0148478	0.0323487	0.112879	0.0953778	0.0413603	0.0524051	0.0110448	0	0	0	0	0.00292586	0.00292586	0.219035	0.230404	0.0460883	0.0459859	0.0112663	0.00967929	0.00967929	0	0.0126641
Fungi	Ascomycota	Sordariomycetes	Hypocreales	Nectriaceae	Nalanthamala	Nalanthamala psidii	OTU	Undefined Saprotroph	0.0393	18.3	2.9	0.0101	0.00803213	0.0228799	0.0148478	0	0.00379363	0.0129848	0.00919118	0.00640123	0.0156026	0.00920132	0.004823	0.004823	0.00877758	0.0149826	0.00973783	0.00732242	0.0037896	0	0.0297089	0.0361617	0.00645286	0	0.00211068
Fungi	Ascomycota	Sordariomycetes	Sordariales	Lasiosphaeriaceae	unidentified	Lasiosphaeriaceae sp	OTU	-	0.04	23.2	15.4	0.0107	0	0.0148478	0.018348	0.00350018	0.0227618	0.0319529	0.020236	0.0110448	0	0	0.0024115	0.012179	0.0126934	0.00292586	0	0	0	0.00844975	0.00844975	0.0129057	0.0306132	0.0207676	0.0115029
Fungi	Ascomycota	Sordariomycetes	unidentified	unidentified	unidentified	Sordariomycetes sp	OTU	-	0.0403	20.6	18.6	0.116	0.0120482	0.0565916	0.0445434	0	0	0.11489	0.247428	0.183748	0.0512098	0	0.0651104	0.0651104	0.538358	0.550768	0.01241	0.0265272	0.0265272	0	0.0594177	0.0658706	0.18943	0.225819	0.133602
Fungi	Basidiomycota	Tremellomycetes	Tremellales	Incertae sedis	Cryptococcus	Cryptococcus sp QMW_2009a	OTU	Fungal Parasite-Undefined Saprotroph	0.0403	26.8	5.2	0.0311	0	0.178174	0.181674	0.00350018	0	0	0	0	0	0	0.108517	0.108517	0.00585172	0.00585172	0.00353282	0.00353282	0	0	0.0148544	0.0438923	0.0290379	0.00306016	0.0262777
Fungi	Ascomycota	Sordariomycetes	Diaporthales	Melanconidaceae	unidentified	Melanconidaceae sp	OTU	-	0.0414	19.9	18.3	0.00707	0	0	0	0	0	0.00459559	0.00459559	0.00960184	0.00960184	0	0	0	0.0175552	0.0175552	0	0.0037896	0.0037896	0.00563317	0.0204876	0.034213	0.0252611	0.00590249	0
Fungi	Ascomycota	Eurotiomycetes	Chaetothyriales	unidentified	unidentified	Chaetothyriales sp	OTU	-	0.0426	24	5.6	0.453	1.0957	0.539387	0.765644	0.290515	0	0.179228	0.179228	0.524901	0.524901	0.33297	1.26381	0.930838	0.219439	0.511075	0.302234	0.298608	0.727791	0.707356	0.371556	0.178189	0.115525	0.123942	0.226151
Fungi	Ascomycota	Sordariomycetes	Sordariales	Chaetomiaceae	Chaetomium	Chaetomium sp UPML025	OTU	Dung Saprotroph-Undefined Saprotroph-Wood Saprotroph	0.0435	18.1	5.4	0.0452	0.128514	0.135938	0.0879279	0.080504	0	0.0321691	0.0542588	0.0220897	0	0	0	0	0.0936275	0.130858	0.0372301	0.0303168	0.0303168	0.00563317	0.035342	0.0716525	0.0419436	0.00612033	0.0145631
Fungi	Ascomycota	Sordariomycetes	Xylariales	Xylariaceae	Coniolariella	Coniolariella hispanica	OTU	Undefined Saprotroph	0.0445	19.8	7.3	0.0265	0.0336282	0.0949276	0.0703153	0.00350018	0	0	0	0	0.101215	0.101215	0	0	0.00585172	0.0306718	0.0354185	0.0181777	0.0075792	0.00844975	0.00844975	0.0161322	0.0279371	0.011805	0.0337709
Fungi	Ascomycota	Sordariomycetes	Chaetosphaeriales	Chaetosphaeriaceae	Chaetosphaeria	Chaetosphaeria metallicans	OTU	Endophyte-Litter Saprotroph-Wood Saprotroph	0.0452	24.9	7.5	0.0553	0.0366275	0.0646238	0.0690447	0.0245012	0.00758725	0.0121828	0.00459559	0.0128025	0.0128025	0.163458	0.185162	0.031471	0.0536554	0.0749129	0.0380907	0.0411721	0.0418219	0.092213	0.129061	0.0703747	0.0435189	0.0207676	0.0410525
Fungi	Ascomycota	unidentified	unidentified	unidentified	unidentified	Ascomycota sp	OTU	-	0.0489	29.8	12.2	0.00904	0	0.0074239	0.049426	0.0420021	0	0.00919118	0.00919118	0	0	0	0	0	0.0146293	0.0270393	0.01241	0.0113688	0.0113688	0	0	0	0.00590249	0.00590249	0.00211068
Fungi	Glomeromycota	Glomeromycetes	Glomerales	Glomeraceae	Funneliformis	Funneliformis sp	OTU	Arbuscular Mycorrhizal	0.0496	28.5	17.4	0.0138	0	0	0.0175009	0.0175009	0	0.0275735	0.0386184	0.0366498	0.0256049	0	0	0	0.0234069	0.0234069	0.038861	0.038861	0	0	0.0148544	0.0148544	0	0	0

## Sheet: lhy-11 bacteria
Supplementary Dataset 2:List of bacterial and fungal OTUs identified as rhythmic through analysis of a 72-hour time-course under 12L12D.
OTU rhythmicity was detected using MetaCycle. Periods, phases and Benjamin-Hochberg-corrected p values (BHQ) were calculated using Meta2D. The predicted period and phase of the rhythm are shown, together with the relative abundance of the taxonomic group relative to the overall fungal or bacterial population.
Taxonomy								Metacycle Analysis Results				Time from dawn (h)
Kingdom	Phylum	Class	Order	Family	Genus	Species	Level	BHQ	Period (h)	Phase (h from dawn)	Mean Relative Abundance (%)	01.5	04.5	07.5	10.5	13.5	16.5	19.5	22.5	25.5	28.5	31.5	34.5	37.5	40.5	43.5	46.5	49.5	52.5	55.5	58.5	61.5	64.5	67.5
Bacteria	Actinobacteria	Acidimicrobiia	Acidimicrobiales	EB1017			OTU	1.59e-09	24.1	8	0.015	0.019991	0.0203215	0.02343	0.0192141	0.00579811	0.00579811	0.00331301	0.00614059	0.0150459	0.0230452	0.0206819	0.0157924	0.00996923	0.00403193	0.0028962	0.0150239	0.0255866	0.0267468	0.0283656	0.0212137	0.0143082	0.011785	0.00683717
Bacteria	Actinobacteria	Actinobacteria	Actinomycetales	Frankiaceae	Kaistibacter		OTU	9.39e-09	20	0.4	0.00509	0.00805283	0.00805283	0	0	0	0.00919879	0.0158248	0.00662603	0	0.00180447	0.00180447	0.0039582	0.0100061	0.011316	0.00526815	0	0	0	0.00861586	0.0147518	0.00817904	0.00204307	0.00161223
Bacteria	Bacteroidetes	Flavobacteriia	Flavobacteriales	Flavobacteriaceae	Flavobacterium		OTU	4.22e-08	20.9	6.8	0.053	0.0201321	0.0707223	0.13225	0.0868655	0.0225997	0.0219937	0.0211645	0.0448408	0.0771492	0.0993986	0.0776267	0.0508508	0.033829	0.0311524	0.0239688	0.0586835	0.102894	0.0670381	0.0307016	0.0189511	0.0245258	0.0506654	0.0520553
Bacteria	Proteobacteria	Gammaproteobacteria	Legionellales	Coxiellaceae			OTU	4.22e-08	18.1	2.4	0.0302	0.0473292	0.0327796	0.0126476	0.00780803	0.0136061	0.0471926	0.0612726	0.0368435	0.0218528	0.00849628	0.025783	0.0439441	0.0399138	0.0313141	0.0305476	0.0222283	0.031769	0.0402058	0.0326735	0.0398389	0.0224963	0.0128812	0.0317971
Bacteria	Planctomycetes	Phycisphaerae	WD2101				OTU	5.16e-08	20	19	0.0328	0.0476114	0.0366166	0.0180388	0.0330312	0.0466165	0.0507888	0.0541005	0.0378144	0.013754	0.00966154	0.017073	0.0355834	0.0539518	0.0571983	0.0347672	0.0057924	0.0201884	0.0312616	0.0369208	0.0503915	0.0327162	0.0135913	0.0167047
Bacteria	Proteobacteria	Alphaproteobacteria	Rhizobiales	Bradyrhizobiaceae	Balneimonas		OTU	6.53e-08	23.9	14.6	0.00289	0	0	0.00480354	0.00480354	0.00579811	0.00579811	0.00331301	0.00331301	0	0	0.00246378	0.00444288	0.00601103	0.00403193	0	0	0	0	0.00215397	0.00624461	0.00613372	0.00384943	0.00341859
Bacteria	Planctomycetes	Phycisphaerae	Phycisphaerales				OTU	7.23e-08	20.8	17.1	0.0396	0.0437261	0.0408324	0.0270582	0.0326293	0.0443102	0.0582872	0.0620129	0.0467826	0.0242965	0.0181578	0.0231457	0.0400263	0.051899	0.0505323	0.0263407	0.0169788	0.0237082	0.0288759	0.0415321	0.0623375	0.0633825	0.042107	0.041023
Bacteria	Chloroflexi	Dehalococcoidetes					OTU	7.23e-08	24	17.2	0.0112	0.00388531	0.00421585	0.00901939	0.0152142	0.0191079	0.0270947	0.0183976	0.00565515	0.00565515	0	0.00246378	0.00642198	0.0221019	0.0234118	0.00816435	0.00774727	0.00485107	0.00221464	0.00867654	0.0166885	0.0122697	0.0164939	0.0176753
Bacteria	FBP						OTU	7.23e-08	29.9	26.2	0.00354	0.00402641	0.00402641	0	0	0	0	0.00331301	0.00896816	0.0105425	0.00488735	0.00246378	0.00246378	0	0	0	0.00242554	0.00242554	0.00442929	0.0130451	0.0127065	0.00409065	0	0.00161223
Bacteria	Planctomycetes	Phycisphaerae	WD2101				OTU	1.92e-07	27.4	23.1	0.0129	0.0156823	0.00824226	0.00421585	0.00520535	0.00810441	0.0120978	0.0158248	0.0207639	0.0190252	0.00849628	0.00607272	0.00642198	0.00597417	0.00728412	0.0197491	0.0217576	0.0207356	0.0201029	0.0195677	0.0170144	0.0122629	0.00997863	0.0114797
Bacteria	Bacteroidetes	Sphingobacteriia	Sphingobacteriales				OTU	1.98e-07	19.9	2.2	0.00975	0.0240174	0.0201321	0	0	0.00289905	0.0120978	0.0224508	0.0245624	0.0113103	0	0	0.0019791	0.008027	0.011316	0.00816435	0.00532174	0.00242554	0.00442929	0.0108912	0.0228245	0.0204487	0.00589249	0.00503081
Bacteria	Proteobacteria	Deltaproteobacteria	Myxococcales				OTU	2.17e-07	20.3	19.4	0.0603	0.0632938	0.0490747	0.0408811	0.0474418	0.0466165	0.105982	0.125858	0.0826552	0.0518044	0.0212407	0.0361239	0.0666836	0.0940131	0.0939422	0.0568883	0.0464836	0.0358359	0.0377345	0.0590066	0.0709534	0.0654256	0.0423437	0.0472778
Bacteria	Chloroflexi	Anaerolineae	SBR1031	A4b			OTU	4.05e-07	26.5	16.9	0.00738	0.00388531	0.00421585	0.00421585	0.00260268	0.017098	0.0190947	0.0112254	0.00662603	0.00244367	0.00244367	0.00246378	0.00246378	0.0060479	0.0139501	0.0136946	0.0154945	0.00970214	0	0	0.00204532	0.0102176	0.00997863	0.00986749
Bacteria	Proteobacteria	Alphaproteobacteria	Rhizobiales	Phyllobacteriaceae	Aminobacter		OTU	4.47e-07	20.6	1.7	0.00632	0.011797	0.0124581	0.0084317	0	0.00289905	0.00749845	0.0112254	0.0094536	0.00771492	0.00669181	0.00180447	0.0019791	0.0019791	0.00526815	0.0110605	0.0057924	0	0	0.00215397	0.00624461	0.0102199	0.0133546	0.00722543
Bacteria	Planctomycetes	Planctomycetia	Gemmatales	Gemmataceae			OTU	6.23e-07	23.8	5.8	0.0245	0.0276205	0.0331585	0.0354899	0.0248213	0.0162088	0.0149969	0.0158248	0.0151088	0.0280321	0.0321807	0.027414	0.02072	0.0180331	0.019998	0.0107984	0.0150239	0.0457751	0.0513645	0.0371028	0.0316576	0.0163581	0.0113116	0.0136743
Bacteria	Proteobacteria	Betaproteobacteria	SC-I-84				OTU	7.23e-07	21.2	17.6	0.0244	0.0316469	0.0203215	0.00421585	0.0208214	0.0585091	0.0652841	0.0607265	0.047268	0.0190252	0.00488735	0	0.019791	0.0379347	0.0339481	0.0215968	0.0057924	0	0.00885857	0.0217824	0.0231504	0.0265712	0.0217636	0.0070313
Bacteria	Bacteroidetes	Cytophagia	Cytophagales	[Amoebophilaceae]	Candidatus Amoebophilus		OTU	7.6e-07	19.9	17	0.0372	0.0437261	0.0366166	0.0372529	0.0366292	0.0367986	0.0703851	0.0645856	0.0401565	0.0316275	0.0236844	0.0262688	0.046933	0.0538781	0.037362	0.0247552	0.0188614	0.0207356	0.0311761	0.0500266	0.0527627	0.0286255	0.0208168	0.0223179
Bacteria	Proteobacteria	Alphaproteobacteria	Rickettsiales				OTU	8.5e-07	20.2	18.9	0.0182	0.023594	0.00805283	0.00480354	0.0178169	0.0217105	0.0270947	0.0349626	0.0278754	0.013754	0.00785708	0.0152685	0.0197506	0.0219913	0.0305343	0.0242309	0.0106435	0.00485107	0.0177171	0.028487	0.0209964	0.0183989	0.011785	0.00683717
Bacteria	Verrucomicrobia	[Spartobacteria]	[Chthoniobacterales]	[Chthoniobacteraceae]	OR-59		OTU	9.9e-07	21.2	2	0.0202	0.0319291	0.0283743	0.00901939	0.00740621	0.00840079	0.0241957	0.0316496	0.0273899	0.0214689	0.0199623	0.0150951	0.0103802	0.0179962	0.0258843	0.0215968	0.0203456	0.0212827	0.0133734	0.0131058	0.0207792	0.0265757	0.0230966	0.0253482
Bacteria	Planctomycetes	Planctomycetia	Gemmatales	Gemmataceae			OTU	1.14e-06	23.4	7.2	0.0497	0.0315058	0.0668853	0.102841	0.0636514	0.0243132	0.0270947	0.0382757	0.0424987	0.0519447	0.0960894	0.0987945	0.0439038	0.0340502	0.0379801	0.024493	0.0426461	0.0474165	0.0643957	0.0746304	0.0482375	0.0327162	0.0244295	0.0243184
Bacteria	Proteobacteria	Deltaproteobacteria					OTU	1.14e-06	21.1	2	0.033	0.0477525	0.040643	0.0084317	0.0156161	0.0330104	0.0311925	0.0369893	0.0599496	0.0538642	0.0243236	0.0195368	0.0182562	0.024081	0.0392163	0.0471384	0.040619	0.0145532	0.0132879	0.0305196	0.031549	0.0429202	0.0430538	0.043471
Bacteria	Proteobacteria	Deltaproteobacteria	Myxococcales				OTU	1.14e-06	19.5	12.2	0.0057	0.00402641	0.00402641	0.00480354	0.00480354	0.0115962	0.0161956	0.00459939	0	0	0.0054134	0.00787719	0.00840108	0.00795327	0.00465004	0.00263407	0.00242554	0.00915501	0.0133734	0.00664393	0.00204532	0.00204532	0.00180636	0.00664304
Bacteria	Proteobacteria	Gammaproteobacteria	Xanthomonadales	Sinobacteraceae			OTU	1.16e-06	20.3	13.3	0.0048	0	0	0.00960707	0.0174151	0.0136061	0.00579811	0	0	0.00488735	0.0121052	0.0121454	0.00492756	0	0	0	0.00242554	0.00915501	0.00672948	0.00215397	0.00419929	0.00204532	0	0.00322445
Bacteria	Chloroflexi	Thermomicrobia	JG30-KF-CM45				OTU	1.23e-06	22.1	20.6	0.00675	0.011797	0.00402641	0	0.00520535	0.00810441	0.00749845	0.0145384	0.00993904	0.00244367	0.00244367	0	0.0039582	0.00799013	0.0198364	0.0187006	0.00532174	0.00242554	0	0.00215397	0.00419929	0.00613146	0.0113116	0.00722543
Bacteria	Verrucomicrobia	[Spartobacteria]	[Chthoniobacterales]	[Chthoniobacteraceae]	OR-59		OTU	1.5e-06	23.4	17.5	0.00892	0	0	0.00480354	0.00480354	0.0115962	0.020795	0.0158248	0.0094536	0.00527125	0.00966154	0.00721787	0.0079164	0.0119483	0.0145682	0.0105363	0	0	0	0.00430793	0.0145346	0.0183989	0.0208168	0.0126445
Bacteria	Chloroflexi	SAR202					OTU	1.83e-06	22.3	18.3	0.0249	0.0471881	0.0161057	0.00480354	0.0256249	0.049812	0.0611863	0.0421348	0.0155942	0.00809882	0.00244367	0.00739135	0.0311406	0.0519727	0.0519302	0.0352915	0.0115848	0	0.00664393	0.0195677	0.0170144	0.0245213	0.0294625	0.0122562
Bacteria	Acidobacteria	Solibacteres	Solibacterales	Solibacteraceae	Candidatus Solibacter		OTU	3.13e-06	20.7	16.2	0.00731	0.0156823	0.00402641	0	0	0.0202934	0.0202934	0.0132521	0.0132521	0	0	0	0.0039582	0.014038	0.0127139	0.00553027	0.0028962	0	0.00442929	0.0108912	0.00850722	0.0102176	0.00817227	0
Bacteria	Actinobacteria	Thermoleophilia	Solirubrobacterales	Solirubrobacteraceae			OTU	3.13e-06	23.3	17.1	0.00345	0.00388531	0	0	0.00260268	0.00550173	0.00749845	0.00791241	0.00331301	0	0	0	0.0059373	0.00795327	0.00465004	0.00263407	0	0	0	0.00215397	0.00215397	0.0061292	0.0115483	0.00541908
Bacteria	Actinobacteria	Thermoleophilia	Gaiellales	Gaiellaceae			OTU	3.53e-06	23.4	2.4	0.00644	0.0119381	0.00805283	0.00480354	0.00480354	0.00289905	0.00289905	0.00331301	0.00896816	0.0129862	0.01094	0.00360894	0	0	0	0.0028962	0.0125983	0.0164316	0.00894412	0.00436861	0.00624461	0.00409065	0.00541908	0.011868
Bacteria	Actinobacteria	Actinobacteria	Actinomycetales	Micromonosporaceae			OTU	4.17e-06	18	18	0.00569	0.00805283	0.00805283	0	0	0	0.00919879	0.0125118	0.00331301	0	0.00180447	0.00180447	0.0098955	0.0119115	0.00465004	0.00263407	0.00242554	0.00915501	0.0111588	0.0108912	0.0064619	0.00408614	0.00769885	0.00522494
Bacteria	Firmicutes	Clostridia	Clostridiales	Clostridiaceae	Clostridium		OTU	4.56e-06	22.7	6.1	0.0148	0.00805283	0.0207004	0.0270582	0.0222186	0.0136061	0.0103975	0.00791241	0.00896816	0.0105425	0.0175186	0.0224864	0.0157924	0.0059373	0.00263407	0.00263407	0.00485107	0.031769	0.0379911	0.0196891	0.0147518	0.0122652	0.0133546	0.00883766
Bacteria	Chlorobi						OTU	4.98e-06	21.7	17.9	0.0433	0.0396997	0.0410219	0.0408811	0.0422364	0.0501083	0.0640854	0.0454478	0.0330451	0.027124	0.0253757	0.0476101	0.0552937	0.0519359	0.0525483	0.0350293	0.032944	0.0242554	0.0354343	0.0569739	0.0522195	0.0511105	0.0475261	0.0432176
Bacteria	Proteobacteria	Alphaproteobacteria	Rhizobiales	Methylocystaceae			OTU	4.98e-06	20.3	1.2	0.0339	0.0474703	0.036806	0.0270582	0.0300267	0.0272123	0.0345932	0.0495011	0.0519523	0.0449976	0.0231583	0.0085365	0.0227395	0.0480514	0.0618484	0.0605709	0.0386641	0.00970214	0.00885857	0.0217824	0.039513	0.0388476	0.0194838	0.0281844
Bacteria	Proteobacteria	Gammaproteobacteria	Xanthomonadales	Xanthomonadaceae			OTU	5.04e-06	29.7	7.4	0.00402	0.00402641	0.00824226	0.00901939	0.00740621	0.00550173	0.00289905	0.00331301	0.00331301	0	0.00180447	0.00426825	0.00642198	0.0120221	0.00806387	0	0	0	0	0	0.00204532	0.00204532	0.00361272	0.0084494
Bacteria	Acidobacteria	Solibacteres	Solibacterales	Solibacteraceae	Candidatus Solibacter		OTU	6.52e-06	28.4	27.9	0.124	0.135064	0.177303	0.145588	0.0684549	0.0706981	0.110275	0.104888	0.117557	0.148503	0.1853	0.171181	0.112041	0.0918865	0.104317	0.0724306	0.0920982	0.144912	0.140378	0.137702	0.173021	0.149264	0.089633	0.118097
Bacteria	Proteobacteria	Alphaproteobacteria	Rhizobiales				OTU	6.93e-06	18.3	14.9	0.00428	0.00388531	0	0	0	0.00869716	0.0132966	0.00459939	0	0	0.00360894	0.00360894	0.0079164	0.0079164	0.00263407	0.00263407	0.00485107	0.0115805	0.0111588	0.00658325	0.00215397	0	0	0.00322445
Bacteria	Actinobacteria	Actinobacteria	Actinomycetales	Nocardioidaceae	Nocardioides		OTU	7.84e-06	26.5	12.3	0.00291	0	0	0	0.00520535	0.00810441	0.00289905	0	0	0	0.00180447	0.00426825	0.00246378	0.00403193	0.00666601	0.00553027	0.0028962	0	0	0	0.00204532	0.00613146	0.00950521	0.00541908
Bacteria	Proteobacteria	Deltaproteobacteria	Myxococcales				OTU	7.99e-06	23.4	15.6	0.0201	0.0198499	0.0120792	0.0240177	0.029223	0.0254987	0.0432903	0.039562	0.0193926	0.00771492	0.00669181	0.00919582	0.0212451	0.0259495	0.0252662	0.0160666	0.0125983	0.00970214	0.00221464	0.00652257	0.0227159	0.0388386	0.0276561	0.0168988
Bacteria	Proteobacteria	Alphaproteobacteria	Sphingomonadales	Sphingomonadaceae			OTU	7.99e-06	29.8	4.2	0.0104	0.0198499	0.0205109	0.0084317	0.00260268	0.00550173	0.00289905	0	0.00565515	0.0105425	0.0121052	0.0121454	0.0187813	0.0199016	0.011316	0.00816435	0.00774727	0.00485107	0.00221464	0.00867654	0.0146432	0.0204397	0.0158711	0.00522494
Bacteria	Bacteroidetes	Sphingobacteriia	Sphingobacteriales				OTU	8.25e-06	21.5	1.4	0.0135	0.0119381	0.0122687	0.00901939	0.00740621	0.00550173	0.00749845	0.0244775	0.0255332	0.0129862	0.00733102	0.00492756	0.00690667	0.008027	0.0218523	0.0187006	0.0101728	0.00727661	0.00664393	0.0109519	0.0145346	0.0183989	0.0280422	0.0311555
Bacteria	Gemmatimonadetes	Gemmatimonadetes	Ellin5290				OTU	9.14e-06	23	19.1	0.0349	0.0433028	0.0245374	0.0228423	0.0300267	0.0446066	0.0381893	0.0323899	0.037329	0.0239126	0.0169926	0.0195368	0.0360681	0.0479408	0.039996	0.0447664	0.0362386	0.0140061	0.015588	0.0282443	0.0480202	0.0531514	0.0552249	0.0500548
Bacteria	Chloroflexi	SHA-26					OTU	9.2e-06	26.7	23	0.0129	0.011797	0.00824226	0.00901939	0.00740621	0.00840079	0.0103975	0.0145384	0.0184218	0.0133701	0.0103008	0.0054134	0.0019791	0.008027	0.0139501	0.0136946	0.0276222	0.0285593	0.0178027	0.0175351	0.0125979	0.0102221	0.0113116	0.0152866
Bacteria	Chloroflexi	Anaerolineae	SBR1031	A4b			OTU	1.06e-05	19.6	18.5	0.0633	0.0873111	0.0818543	0.0487251	0.0400355	0.0440138	0.064587	0.0844637	0.0628622	0.0417861	0.0328199	0.042856	0.0755694	0.0899074	0.0806102	0.048724	0.0557151	0.0546931	0.0511079	0.0742663	0.0938865	0.0797428	0.0549882	0.0663712
Bacteria	Proteobacteria	Gammaproteobacteria				limicola III	OTU	1.06e-05	20.4	16.2	0.0136	0.00402641	0.00402641	0.00960707	0.0122097	0.019997	0.0311925	0.0171112	0.00896816	0.00565515	0.0054134	0.0128048	0.0172869	0.0179594	0.0159661	0.00790222	0.00242554	0.00242554	0.0287904	0.0352523	0.0146432	0.0163536	0.00817227	0.01451
Bacteria	Verrucomicrobia	[Pedosphaerae]	[Pedosphaerales]				OTU	1.13e-05	18.3	5	0.0117	0.019991	0.0287532	0.0174511	0.0100089	0.00810441	0.0120978	0.0191378	0.0240769	0.0141379	0	0.00246378	0.00642198	0.0100061	0.0244864	0.0184385	0.00727661	0.00727661	0.00221464	0.00867654	0.0125979	0.00817904	0.00384943	0.00341859
Bacteria	Actinobacteria	Actinobacteria	Actinomycetales	Microbacteriaceae	Microbacterium		OTU	1.21e-05	20	12.2	0.0147	0.0116559	0.0084317	0.0132352	0.0126116	0.0194042	0.0299938	0.0183976	0.00282757	0.0101586	0.0145489	0.017073	0.0217297	0.0239704	0.0120958	0.0057924	0.0154945	0.0231611	0.0201029	0.0174138	0.0148605	0.0102199	0.00793556	0.00664304
Bacteria	Proteobacteria	Alphaproteobacteria	Rhodobacterales	Hyphomonadaceae			OTU	1.36e-05	23.9	13.3	0.00132	0	0	0	0.00260268	0.00260268	0	0	0	0	0	0.00246378	0.00246378	0.00201597	0.00201597	0	0	0	0.00221464	0.00221464	0.00409065	0.00409065	0.00180636	0.00180636
Bacteria	Bacteroidetes	Sphingobacteriia	Sphingobacteriales				OTU	1.38e-05	20.7	2.4	0.0383	0.0631526	0.0492642	0.0402934	0.0322275	0.0246096	0.0391926	0.0507875	0.0458117	0.034839	0.0212407	0.0213413	0.0301308	0.0339396	0.0372003	0.0500346	0.060494	0.031532	0.0110732	0.0347668	0.0441469	0.0408839	0.042107	0.041023
Bacteria	WS3	PRR-12	Sediment-1				OTU	1.64e-05	21.2	19.4	0.0134	0.0197087	0.00805283	0	0.00780803	0.0194042	0.020795	0.0257639	0.0278754	0.013754	0.00424814	0.00180447	0.0079164	0.0179962	0.0206161	0.0163287	0.00821794	0.00915501	0.0111588	0.00873722	0.0165799	0.0163581	0.0113116	0.0136743
Bacteria	Cyanobacteria	4C0d-2	MLE1-12				OTU	1.64e-05	27.3	23.6	0.00489	0	0	0	0.00260268	0.00260268	0	0.00331301	0.0146233	0.013754	0.00605261	0.00360894	0	0.00201597	0.00465004	0.00553027	0.0101728	0.0140061	0.0133734	0.0087979	0.00215397	0	0.00180636	0.00341859
Bacteria	Planctomycetes	Planctomycetia	Gemmatales	Isosphaeraceae			OTU	1.64e-05	20.5	18.6	0.00383	0.00777061	0	0	0.00260268	0.00840079	0.0103975	0.0112254	0.00662603	0	0	0.00492756	0.00888577	0.00597417	0.00465004	0.00263407	0	0	0	0.00215397	0.00624461	0.00409065	0	0.00161223
Bacteria	Gemmatimonadetes	Gemmatimonadetes	Ellin5290				OTU	1.92e-05	18.3	1.3	0.0171	0.0234529	0.0124581	0.0132352	0.0126116	0.0223033	0.0236941	0.0224508	0.0189072	0.00565515	0.00180447	0.00673203	0.0227395	0.0339396	0.0213959	0.0110605	0.013069	0.0207356	0.0245322	0.021843	0.0189511	0.0143105	0.0115483	0.0167047
Bacteria	Firmicutes	Bacilli	Bacillales	Bacillaceae	Virgibacillus		OTU	2.02e-05	20.5	12.4	0.126	0.0750908	0.107907	0.129312	0.153941	0.165876	0.0925743	0.0627531	0.0736871	0.104797	0.153872	0.25547	0.210068	0.0698584	0.0954732	0.144311	0.122328	0.202742	0.225732	0.102996	0.0858138	0.0797315	0.0995243	0.086182
Bacteria	Actinobacteria	Actinobacteria	Actinomycetales	Nocardioidaceae			OTU	2.05e-05	18.2	15.8	0.0117	0.0116559	0.00421585	0.00421585	0.0156161	0.0214142	0.0103975	0.00459939	0.00282757	0.00771492	0.00849628	0.0208554	0.027142	0.0159434	0.00868197	0.00553027	0.0101728	0.0207356	0.0178882	0.00658325	0.00419929	0.00817453	0.0187737	0.0142567
Bacteria	Planctomycetes	Planctomycetia	Gemmatales	Isosphaeraceae			OTU	2.05e-05	21.3	16.1	0.0412	0.0552409	0.0283743	0.0186265	0.0378347	0.0669099	0.0664828	0.042875	0.0255332	0.0252045	0.0267673	0.0318557	0.0741153	0.0918128	0.0634079	0.055827	0.0347544	0	0.00885857	0.043322	0.0549167	0.0408839	0.0330752	0.0207056
Bacteria	Proteobacteria	Deltaproteobacteria	Myxococcales				OTU	2.05e-05	18.4	15	0.0152	0.0237352	0.0120792	0	0.0130134	0.0217105	0.0224953	0.0137982	0	0.0122184	0.0140228	0.0215147	0.0296058	0.0159434	0.00868197	0.00553027	0.00774727	0.01831	0.0245322	0.0175351	0.0166885	0.0163558	0.0133546	0.0217355
Bacteria	Proteobacteria	Gammaproteobacteria	Legionellales	Legionellaceae	Tatlockia		OTU	2.09e-05	21.5	5.6	0.0246	0.0238763	0.0371849	0.0354899	0.019616	0.0139025	0.00869716	0.00993904	0.0127666	0.0199333	0.0495861	0.0521907	0.0216894	0.008027	0.0165842	0.0221211	0.0455423	0.0608754	0.0424204	0.0176565	0.00828994	0.0122652	0.0133546	0.0136743
Bacteria	Proteobacteria	Deltaproteobacteria	MIZ46				OTU	2.1e-05	29.5	25.7	0.0433	0.0548176	0.0205109	0.0132352	0.00740621	0.00550173	0.0396942	0.0434212	0.0292466	0.11548	0.123536	0.0356035	0.0187813	0.0299814	0.02403	0.0136946	0.0373244	0.0651793	0.066867	0.0655291	0.0793519	0.0511286	0.0167306	0.0384401
Bacteria	Actinobacteria	Actinobacteria	Actinomycetales	Streptomycetaceae	Streptomyces		OTU	2.33e-05	22.6	19.3	0.012	0.011797	0.00824226	0.00421585	0.00260268	0.0112998	0.017896	0.0125118	0.00614059	0.00282757	0.00180447	0.00180447	0.0158328	0.0299446	0.0246481	0.0163287	0.0154945	0.00970214	0	0.00861586	0.0188425	0.0163558	0.0205801	0.0176753
Bacteria	Planctomycetes	Planctomycetia	Gemmatales	Gemmataceae			OTU	2.5e-05	21.1	1.1	0.005	0.00791172	0.00824226	0.00421585	0	0.00289905	0.00289905	0.00331301	0.00614059	0.00527125	0.00244367	0	0.0039582	0.00597417	0.00991819	0.0136946	0.00821794	0.00242554	0	0	0.00409065	0.00613372	0.00565578	0.0116739
Bacteria	Gemmatimonadetes	Gemmatimonadetes	Gemmatimonadales				OTU	2.65e-05	19.9	16.9	0.00783	0.00791172	0.00824226	0.00421585	0.00520535	0.00810441	0.00749845	0.0112254	0.00662603	0	0.00360894	0.00607272	0.00642198	0.0120221	0.0106979	0.00553027	0.00532174	0.00242554	0.00885857	0.0239363	0.0171231	0.00817453	0.0061292	0.00483668
Bacteria	Armatimonadetes	Chthonomonadetes	Chthonomonadales	Chthonomonadaceae			OTU	2.87e-05	20.2	19.1	0.0129	0.0119381	0.0122687	0.0138229	0.0148124	0.0110035	0.0241957	0.0283366	0.0184218	0.0133701	0.00488735	0	0.0098955	0.0219913	0.0279002	0.0158044	0.00485107	0.00485107	0.00221464	0.00652257	0.0165799	0.0163581	0.00950521	0.0070313
Bacteria	Chloroflexi	TK10					OTU	2.98e-05	27.6	15.2	0.00377	0	0	0.00480354	0.00480354	0.00579811	0.0149969	0.00919879	0.00282757	0.00282757	0	0	0.0059373	0.00996923	0.00930008	0.00816435	0.0028962	0	0	0	0	0	0.00180636	0.00341859
Bacteria	Planctomycetes	Phycisphaerae	CPla-3				OTU	3e-05	20.7	12.4	0.0128	0.00777061	0.00421585	0.0138229	0.0174151	0.0165052	0.0132966	0.00791241	0.00896816	0.00809882	0.00605261	0.0134641	0.0256879	0.0198647	0.0145682	0.0105363	0.00485107	0.01831	0.0245322	0.0196891	0.0127065	0.0102199	0.00974192	0.00683717
Bacteria	Acidobacteria	Solibacteres	Solibacterales				OTU	3e-05	19.7	0.5	0.0811	0.103558	0.0893388	0.0456846	0.0522453	0.0756071	0.0889781	0.0898034	0.0954218	0.069294	0.0395117	0.0397329	0.0924119	0.115709	0.0820081	0.0605709	0.0532174	0.0511733	0.0867133	0.12226	0.12587	0.112439	0.0743226	0.0994515
Bacteria	Planctomycetes	Planctomycetia	Gemmatales	Gemmataceae			OTU	3.88e-05	23.1	7.2	0.0148	0.0201321	0.0243479	0.02343	0.0218168	0.0112998	0.00869716	0	0.00565515	0.00809882	0.0204884	0.0278998	0.0197506	0.0139274	0.00666601	0.00263407	0.00242554	0.022614	0.0423349	0.0243004	0.00215397	0.0102153	0.0138281	0.00683717
Bacteria	Bacteroidetes	Sphingobacteriia	Sphingobacteriales				OTU	4.18e-05	27.7	17.7	0.00456	0	0	0.00480354	0.00740621	0.00260268	0.00919879	0.0158248	0.0094536	0.00282757	0	0	0.0019791	0.0019791	0.00526815	0.00816435	0.0101728	0.00727661	0.00221464	0.00221464	0.00204532	0.00408839	0.00384943	0.00341859
Bacteria	TM6	SJA-4					OTU	4.18e-05	26.6	11	0.00806	0	0.0126476	0.0222546	0.0200178	0.0133098	0.00289905	0	0	0	0	0.00492756	0.012844	0.0079164	0.00526815	0.00526815	0.00485107	0.00485107	0	0.0064619	0.0166885	0.0183989	0.011785	0.0148983
Bacteria	Chloroflexi	Anaerolineae	SJA-15				OTU	4.25e-05	18	2.6	0.193	0.221951	0.221783	0.217053	0.185155	0.163635	0.185956	0.246413	0.252335	0.16662	0.1094	0.100148	0.159055	0.276434	0.270996	0.133002	0.118635	0.155945	0.125047	0.289845	0.349864	0.173776	0.15075	0.168346
Bacteria	Verrucomicrobia	Verruco-5	WCHB1-41				OTU	4.37e-05	21.4	1	0.0128	0.0158234	0.0122687	0.00421585	0.00260268	0.00260268	0.00919879	0.0125118	0.023106	0.019793	0.00360894	0.00360894	0.0138537	0.0138537	0.00526815	0.0226453	0.0295049	0.0121277	0	0.00430793	0.0124892	0.0204397	0.0285156	0.0210939
Bacteria	Planctomycetes	Phycisphaerae	WD2101				OTU	4.5e-05	18.2	4.8	0.153	0.18197	0.185356	0.150391	0.125312	0.0995592	0.133076	0.233707	0.234313	0.167772	0.116504	0.0899456	0.160146	0.199348	0.202424	0.15566	0.109475	0.17183	0.160652	0.150444	0.155591	0.130835	0.0953761	0.115126
Bacteria	Proteobacteria	Gammaproteobacteria	Xanthomonadales	Xanthomonadaceae			OTU	4.5e-05	23.5	17.4	0.00303	0	0	0	0.00260268	0.00550173	0.00749845	0.0112254	0.00662603	0	0	0	0.0039582	0.0039582	0.00263407	0.00263407	0	0	0	0	0.00204532	0.00613146	0.00950521	0.00541908
Bacteria	Chloroflexi	Anaerolineae					OTU	5.12e-05	18.2	3.8	0.133	0.147425	0.210083	0.143825	0.100892	0.143638	0.159363	0.154389	0.172337	0.127905	0.0804884	0.107851	0.12642	0.166072	0.185707	0.107198	0.0906139	0.124176	0.142422	0.151051	0.123825	0.104264	0.0898697	0.101781
Bacteria	Proteobacteria	Deltaproteobacteria	Myxococcales				OTU	5.12e-05	20.2	2.4	0.0119	0.0240174	0.0201321	0.00480354	0.00480354	0.00869716	0.017896	0.00919879	0.019793	0.019793	0.0054134	0.0054134	0.0059373	0.0119852	0.0218523	0.0187006	0.0028962	0.00672948	0.00672948	0.00861586	0.0147518	0.0163513	0.0120217	0.00664304
Bacteria	Actinobacteria	Actinobacteria	Actinomycetales	Micromonosporaceae	Phytohabitans		OTU	5.24e-05	28.6	0.8	0.00347	0.00388531	0.0084317	0.0084317	0	0	0	0	0	0.00733102	0.01094	0.00607272	0.00246378	0	0	0	0	0	0.00221464	0.00867654	0.00850722	0.00408839	0.00384943	0.00503081
Bacteria	Planctomycetes	vadinHA49	DH61				OTU	5.33e-05	29.8	5.6	0.00456	0.00388531	0.0126476	0.0126476	0	0.00289905	0.00289905	0	0	0.00244367	0.00424814	0.00673203	0.00888577	0.00597417	0.00465004	0.00553027	0.0028962	0	0	0.00430793	0.00430793	0.00408614	0.00589249	0.00986749
Bacteria	Chloroflexi	SHA-26					OTU	5.95e-05	20.6	19.3	0.00324	0.00388531	0	0	0.00260268	0.00260268	0.00459939	0.00791241	0.00331301	0.00244367	0.00244367	0	0.0059373	0.00795327	0.00201597	0	0	0	0.00442929	0.00442929	0.0081813	0.0081813	0.00180636	0.00180636
Bacteria	Proteobacteria	Deltaproteobacteria	Bdellovibrionales	Bdellovibrionaceae	Bdellovibrio		OTU	6e-05	19.9	15.4	0.0155	0.0198499	0.0162951	0.00901939	0.0152142	0.0220069	0.0253944	0.0204242	0.0122812	0.00809882	0.00605261	0.0159278	0.0162771	0.014038	0.015348	0.00526815	0	0.013459	0.0267468	0.0283656	0.0253044	0.0183989	0.011785	0.0116739
Bacteria	Gemmatimonadetes	Gemm-1					OTU	6e-05	25.3	23.7	0.003	0.00402641	0.00402641	0	0	0	0.00459939	0.00459939	0.00565515	0.00809882	0.00244367	0	0	0.00201597	0.00201597	0	0.00727661	0.00727661	0.00442929	0.00442929	0	0	0	0.00806114
Bacteria	Acidobacteria	Acidobacteria-6	iii1-15				OTU	6.17e-05	23.3	17.7	0.0222	0.0159645	0.0205109	0.0180388	0.0226204	0.0246096	0.0345932	0.036249	0.0273899	0.0214689	0.0127444	0.0128048	0.0232242	0.0380084	0.035346	0.0189628	0.013069	0.0140061	0.0111588	0.0151991	0.0230418	0.0204442	0.0244295	0.0275428
Bacteria	Planctomycetes	Planctomycetia	Gemmatales	Isosphaeraceae			OTU	6.18e-05	26.2	16.4	0.00665	0.00388531	0.00421585	0.00901939	0.00480354	0.00579811	0.0103975	0.0112254	0.0094536	0.00282757	0	0	0.0039582	0.0120221	0.0159661	0.0107984	0.00532174	0.00242554	0.00442929	0.00873722	0.00635326	0.00408839	0.00565578	0.0116739
Bacteria	Planctomycetes	Planctomycetia	Gemmatales	Isosphaeraceae			OTU	6.51e-05	20.6	18.4	0.003	0.00777061	0	0	0	0	0.00919879	0.00919879	0.00282757	0.00282757	0	0	0.0019791	0.0019791	0.00526815	0.00816435	0.0028962	0	0	0.00430793	0.00635326	0.00408839	0.00204307	0
Bacteria	Planctomycetes	Planctomycetia	Gemmatales	Isosphaeraceae			OTU	6.7e-05	26.3	24.7	0.00665	0.00791172	0.00402641	0	0.00260268	0.00550173	0.00289905	0.00331301	0.00614059	0.0126023	0.0151881	0.0054134	0	0	0.00263407	0.00263407	0.0121277	0.0255866	0.0223175	0.0110125	0.00215397	0	0.00361272	0.00522494
Bacteria	Bacteroidetes	Sphingobacteriia	Sphingobacteriales				OTU	6.7e-05	27.3	4	0.00443	0.0119381	0.00805283	0.00480354	0.00480354	0	0	0	0.00282757	0.00527125	0.00605261	0.0085365	0.00492756	0	0.00526815	0.00526815	0	0	0.00664393	0.0109519	0.00635326	0.00613146	0.00408614	0
Bacteria	Bacteroidetes	Sphingobacteriia	Sphingobacteriales				OTU	7.09e-05	21	17.7	0.00559	0.00805283	0.00805283	0	0.00260268	0.00550173	0.00749845	0.0112254	0.00662603	0.00244367	0.00605261	0.00360894	0.0059373	0.0140012	0.0106979	0.00842647	0.0057924	0	0	0	0.00409065	0.0102199	0.0061292	0.00161223
Bacteria	Actinobacteria	Actinobacteria	Actinomycetales	Micromonosporaceae			OTU	7.15e-05	20.2	1.3	0.00679	0.00805283	0.00805283	0	0.00260268	0.00260268	0	0.0165651	0.0165651	0	0.00180447	0.00426825	0.00444288	0.010043	0.013332	0.00526815	0	0	0	0.0107698	0.0189511	0.0143105	0.0115483	0.0070313
Bacteria	Actinobacteria	Thermoleophilia	Solirubrobacterales				OTU	7.17e-05	20.4	17.9	0.0211	0.0356733	0.0327796	0.0126476	0.00520535	0.0225997	0.0311925	0.0270502	0.0245624	0.0161976	0.0121052	0.0220006	0.0246782	0.0361031	0.0367439	0.0192249	0.0159652	0.00727661	0.00442929	0.0173531	0.0190598	0.0245236	0.0274194	0.010644
Bacteria	Verrucomicrobia	[Spartobacteria]	[Chthoniobacterales]	[Chthoniobacteraceae]	Chthoniobacter		OTU	8.12e-05	21.2	19.6	0.00245	0.00388531	0	0	0.00260268	0.00260268	0.00459939	0.00791241	0.00614059	0.00282757	0	0	0	0.00201597	0.00465004	0.00263407	0	0	0	0.00215397	0.00215397	0.0061292	0.0061292	0
Bacteria	Planctomycetes	Planctomycetia	Gemmatales	Isosphaeraceae			OTU	8.46e-05	18.6	4.6	0.0313	0.0474703	0.0410219	0.0360775	0.0296248	0.0162088	0.0333945	0.0474744	0.0622917	0.061963	0.0249628	0.0177323	0.0222144	0.038119	0.0492961	0.0326574	0.0164359	0.00485107	0.00442929	0.021661	0.037685	0.0286255	0.0172041	0.0283785
Bacteria	Proteobacteria	Deltaproteobacteria	Myxococcales	Cystobacterineae			OTU	8.93e-05	28.2	19.9	0.0137	0.00777061	0.00421585	0.00901939	0.0100089	0.00810441	0.0120978	0.0257639	0.0391857	0.0250643	0.00424814	0.00180447	0.0039582	0.0120221	0.0238683	0.0187006	0.0125983	0.0298906	0.0246177	0.00873722	0.00839858	0.00817678	0.00408614	0.0128978
Bacteria	Actinobacteria	Thermoleophilia	Gaiellales	Gaiellaceae			OTU	8.93e-05	22.9	3.8	0.00761	0.0119381	0.0164845	0.0180388	0.00960707	0	0	0	0.00848272	0.0109264	0.011466	0.00902234	0	0	0.00263407	0.00553027	0.00532174	0.00915501	0.0133734	0.0131058	0.0064619	0.00408614	0.00769885	0.0116739
Bacteria	Chloroflexi	TK17	mle1-48				OTU	9.58e-05	23.3	1.6	0.0272	0.0355322	0.0287532	0.0270582	0.0170133	0.0141989	0.020795	0.0158248	0.0207639	0.0336873	0.0393985	0.0346318	0.02072	0.0119852	0.0271205	0.0326574	0.0455423	0.0541459	0.0312616	0.021843	0.0209964	0.022485	0.0212902	0.0283785
Bacteria	Chloroflexi	Chloroflexi	[Roseiflexales]	[Kouleothrixaceae]			OTU	0.000101	20.8	2.5	0.00749	0.00777061	0.00421585	0.00421585	0	0	0.00459939	0.0178514	0.0189072	0.0105425	0.00849628	0.00360894	0.0019791	0.00399507	0.0125523	0.0105363	0.00970214	0.00970214	0	0.00430793	0.0104439	0.0122652	0.00974192	0.00683717
Bacteria	Actinobacteria	Actinobacteria	Actinomycetales	Frankiaceae			OTU	0.000102	26.1	20.8	0.00981	0.00402641	0.00402641	0	0	0.00289905	0.00289905	0.0165651	0.0193926	0.00771492	0.00669181	0.00180447	0	0.00806387	0.0212342	0.0131704	0.0266809	0.0266809	0.0132879	0.0132879	0.00409065	0.00613372	0.00565578	0.0213472
Bacteria	Planctomycetes	Planctomycetia	Gemmatales	Gemmataceae	Gemmata		OTU	0.000102	21.2	20.9	0.00329	0	0	0	0	0	0.00459939	0.00791241	0.00614059	0.00282757	0	0	0.0059373	0.0059373	0.00526815	0.00526815	0	0	0	0.00430793	0.00839858	0.00613372	0.00746214	0.00541908
Bacteria	Proteobacteria	Alphaproteobacteria	Rhizobiales	Hyphomicrobiaceae	Rhodoplanes		OTU	0.000108	23.2	15	0.00433	0	0	0.00480354	0.00740621	0.00840079	0.00579811	0.00662603	0.00662603	0	0.00180447	0.00673203	0.00888577	0.00597417	0.00201597	0.0028962	0.0028962	0	0	0.0064619	0.00850722	0.00613146	0.00589249	0.00180636
Bacteria	Acidobacteria	[Chloracidobacteria]					OTU	0.000115	23.5	3.6	0.00441	0.0158234	0.0207004	0.0174511	0.00480354	0	0	0	0.00282757	0.00282757	0.00721787	0.00721787	0	0	0	0	0.00242554	0.00915501	0.00672948	0.00215397	0.00215397	0	0	0
Bacteria	Proteobacteria	Betaproteobacteria	SC-I-84				OTU	0.000121	22.8	19.6	0.0191	0.0198499	0.0120792	0.00480354	0.00740621	0.0286942	0.0352903	0.0290769	0.0283608	0.0182574	0.0169926	0.0220006	0.0266573	0.0259864	0.0246481	0.0192249	0.0135397	0.00485107	0.00221464	0.00221464	0.0224986	0.0306708	0.0262359	0.0180636
Bacteria	Acidobacteria	TM1					OTU	0.000122	21.2	10.8	0.07	0.0668968	0.066317	0.0998009	0.112299	0.0749496	0.0432903	0.039562	0.0278754	0.0772895	0.148985	0.176629	0.127268	0.0679161	0.0448077	0.0279135	0.0513347	0.0877933	0.0804115	0.0416535	0.0396217	0.0347592	0.0355044	0.0381868
Bacteria	Chloroflexi	S085				cellulosum	OTU	0.000122	25.5	8.8	0.0144	0.0158234	0.0164845	0.0228423	0.019616	0.0110035	0.0195963	0.0171112	0.00614059	0.00282757	0.0198491	0.0223129	0.0202757	0.0278917	0.0127139	0.00263407	0	0	0.00221464	0.0151384	0.0354224	0.0245416	0.00746214	0.00864353
Bacteria	Acidobacteria	Solibacteres	Solibacterales	Solibacteraceae	Candidatus Solibacter		OTU	0.000136	18	11.2	0.0273	0.011797	0.0251057	0.0306863	0.0486472	0.0506364	0.0253944	0.0171112	0.0202785	0.0536205	0.0619177	0.0252626	0.0178119	0.0198279	0.00728412	0.0487112	0.0555707	0.0121277	0.00442929	0.00658325	0.0123806	0.020442	0.0264726	0.0259306
Bacteria	Proteobacteria	Alphaproteobacteria	Sphingomonadales	Sphingomonadaceae	Sphingomonas		OTU	0.000136	25.6	5.1	0.0191	0.0237352	0.0205109	0.0228423	0.0222186	0.0165052	0.017896	0.00919879	0.0113103	0.0186413	0.0145489	0.0195368	0.0261726	0.0178856	0.0119342	0.0107984	0.0101728	0.0140061	0.0266613	0.0328556	0.033377	0.0306686	0.0102153	0.0177345
Bacteria	Chloroflexi	Thermomicrobia	JG30-KF-CM45			boronitolerans	OTU	0.000136	18	1.5	0.195	0.312442	0.304585	0.238822	0.156334	0.166534	0.193455	0.214569	0.235684	0.176638	0.11767	0.100946	0.13785	0.23014	0.249733	0.142489	0.141007	0.196632	0.207074	0.233751	0.224608	0.177869	0.130644	0.19865
Bacteria	Verrucomicrobia	Verruco-5	WCHB1-41				OTU	0.000138	20.9	17.4	0.021	0.011797	0.0124581	0.0084317	0.0130134	0.0217105	0.0316941	0.02631	0.00614059	0.0126023	0.0133836	0.0233192	0.0276267	0.0280761	0.0280619	0.0136946	0.0154945	0.0164316	0.0133734	0.0411074	0.0528714	0.0245371	0.0205801	0.0208998
Bacteria	Planctomycetes	Phycisphaerae	WD2101				OTU	0.000138	22.9	17	0.00309	0	0	0	0	0.00289905	0.00289905	0	0	0	0	0.00246378	0.00444288	0.008027	0.00868197	0.00263407	0	0	0	0.0064619	0.0105525	0.0122629	0.00817227	0.00161223
Bacteria	Planctomycetes	Planctomycetia	Gemmatales	Isosphaeraceae			OTU	0.000139	18	3.4	0.144	0.221387	0.150872	0.119015	0.113294	0.117611	0.191559	0.186585	0.217578	0.190252	0.0831584	0.0884881	0.12743	0.153865	0.162295	0.10193	0.0639331	0.0840365	0.162182	0.218734	0.164424	0.114486	0.110213	0.171242
Bacteria	Bacteroidetes	Sphingobacteriia	Sphingobacteriales				OTU	0.000139	20.1	0.7	0.0214	0.0319291	0.036806	0.0126476	0.00780803	0.0194042	0.0253944	0.0204242	0.0320742	0.0278918	0.0132705	0.0157544	0.00888577	0.0261338	0.0406142	0.0300233	0.0188614	0.00727661	0.0110732	0.021843	0.0250871	0.0204465	0.0169674	0.0221237
Bacteria	Proteobacteria	Betaproteobacteria	Rhodocyclales	Rhodocyclaceae	Dechloromonas		OTU	0.000139	26.5	23.4	0.0164	0.0158234	0.00805283	0	0.00520535	0.0110035	0.0149969	0.0257639	0.0391857	0.0250643	0.0132705	0.0182182	0.0153077	0.0159803	0.0159661	0.0107984	0.024726	0.0285593	0.022232	0.0155025	0.0081813	0.0102244	0.0146876	0.0174812
Bacteria	Actinobacteria	Actinobacteria	Actinomycetales				OTU	0.000139	20.5	0.7	0.0107	0.0195676	0.0124581	0.0132352	0.00480354	0.00289905	0.0166972	0.0204242	0.0151088	0.00848272	0	0	0.0059373	0.0160171	0.0232502	0.0160666	0.0028962	0	0.00442929	0.0130451	0.0127065	0.0102199	0.0115483	0.0167047
Bacteria	Verrucomicrobia	[Spartobacteria]	[Chthoniobacterales]	[Chthoniobacteraceae]	heteroC45_4W		OTU	0.000143	18	1.1	0.0419	0.0792583	0.0527222	0.0228423	0.0326293	0.0559064	0.0560853	0.0548407	0.0590637	0.0323953	0.0278194	0.0278998	0.0434998	0.0719481	0.0488397	0.0221211	0.0164359	0.0250395	0.0467641	0.0459614	0.033703	0.0306618	0.0271827	0.0495316
Bacteria	Acidobacteria	[Chloracidobacteria]	RB41	Ellin6075			OTU	0.000145	20.6	19.3	0.14	0.196241	0.115392	0.0830396	0.0812765	0.152928	0.123265	0.120361	0.186074	0.137296	0.0854889	0.0759957	0.12949	0.240146	0.234708	0.144586	0.105964	0.0845836	0.0535792	0.136246	0.1879	0.171697	0.197654	0.166869
Bacteria	Acidobacteria	Acidobacteriia	Acidobacteriales	Koribacteraceae	Candidatus Koribacter		OTU	0.000145	19.4	18.9	0.115	0.133935	0.107149	0.117252	0.070254	0.0628901	0.124073	0.14519	0.127096	0.0826641	0.071466	0.0889739	0.122502	0.137738	0.148801	0.104564	0.0881884	0.108292	0.106816	0.14829	0.159573	0.132885	0.118385	0.140609
Bacteria	Actinobacteria	Actinobacteria	Actinomycetales	Micromonosporaceae	Pilimelia		OTU	0.000145	21.6	17.1	0.00289	0.00388531	0	0	0.00260268	0.00550173	0.00749845	0.00459939	0	0	0	0.00492756	0.00690667	0.00399507	0.00201597	0	0	0	0	0.00430793	0.00635326	0.00613146	0.00589249	0.00180636
Bacteria	Acidobacteria	Solibacteres	Solibacterales				OTU	0.000147	20.6	1.2	0.00201	0.00402641	0.00402641	0	0	0	0	0	0.00282757	0.00282757	0	0	0.0019791	0.00399507	0.00465004	0.00553027	0.0028962	0	0	0	0.00204532	0.00408839	0.00384943	0.00341859
Bacteria	Proteobacteria	Deltaproteobacteria	Myxococcales	OM27			OTU	0.000151	20	19.4	0.0467	0.0594084	0.0490747	0.031274	0.0300267	0.0359094	0.0570885	0.0898034	0.0671461	0.0239126	0.018797	0.023805	0.0266573	0.050178	0.0646441	0.0466141	0.0396777	0.0328632	0.0400347	0.073963	0.0698858	0.0449723	0.0495691	0.0496666
Bacteria	Planctomycetes	Planctomycetia	Gemmatales	Isosphaeraceae			OTU	0.000159	28.7	23.8	0.0091	0.00388531	0	0.00480354	0.00480354	0.00579811	0.00579811	0.00993904	0.0269045	0.0218528	0.00849628	0.00607272	0.00840108	0.0059373	0.00263407	0.00842647	0.0179201	0.0188572	0.0178027	0.0132272	0.00215397	0.0061292	0.0061292	0.00322445
Bacteria	Actinobacteria	Thermoleophilia	Solirubrobacterales				OTU	0.000165	21.1	17.5	0.00325	0.00388531	0	0	0	0.00869716	0.0132966	0.00791241	0.00331301	0	0	0	0.0019791	0.00601103	0.00403193	0	0	0	0	0.00430793	0.00839858	0.00409065	0.00361272	0.00522494
Bacteria	Firmicutes	Bacilli	Bacillales	Paenibacillaceae	Paenibacillus		OTU	0.000174	21.6	14.8	0.0119	0.00388531	0	0	0.0208214	0.0324176	0.0115962	0	0.00282757	0.00527125	0.00424814	0.00673203	0.0187813	0.0299814	0.0187618	0.00263407	0	0.013459	0.0156736	0.0216003	0.027567	0.0122674	0.0131179	0.0122562
Bacteria	Nitrospirae	Nitrospira	Nitrospirales	0319-6A21			OTU	0.000175	20.1	19.2	0.0143	0.0315058	0.0205109	0.0084317	0.0130134	0.0159124	0.0212966	0.0316496	0.0245624	0.0113103	0	0.00985513	0.0177715	0.0159803	0.013332	0.00526815	0.00242554	0.00242554	0.00221464	0.0216003	0.0234763	0.014306	0.0138281	0.0084494
Bacteria	Verrucomicrobia	[Pedosphaerae]	[Pedosphaerales]	Ellin515			OTU	0.000195	25.2	15.2	0.0087	0	0.00421585	0.00901939	0.00740621	0.0257951	0.0369906	0.0171112	0.00331301	0	0	0	0.0098955	0.0159434	0.0060479	0	0.00242554	0.00242554	0	0.00215397	0.00828994	0.0143082	0.0190104	0.0156748
Bacteria	Planctomycetes	Planctomycetia	Gemmatales	Gemmataceae			OTU	0.000202	20.7	18.2	0.0208	0.0194265	0.0084317	0.0132352	0.0126116	0.0194042	0.0391926	0.0441614	0.0250478	0.0109264	0.00966154	0.0146092	0.019266	0.0239704	0.0226321	0.0250173	0.0217576	0.00727661	0.0132879	0.0326735	0.0357483	0.0224918	0.0133546	0.0233477
Bacteria	Proteobacteria	Deltaproteobacteria	Myxococcales			fasciculatus	OTU	0.000212	21	18.3	0.0547	0.0516378	0.040643	0.0228423	0.035232	0.0353167	0.0374922	0.0693792	0.0718304	0.0352229	0.0260149	0.0384143	0.041965	0.0580944	0.0936189	0.0582118	0.0174494	0.0347416	0.0356909	0.0499659	0.0712793	0.157357	0.138605	0.0374103
Bacteria	Proteobacteria	Alphaproteobacteria	Rhizobiales	Hyphomicrobiaceae	Pedomicrobium		OTU	0.000223	18.4	18.3	0.00837	0.00402641	0.00402641	0	0	0.00579811	0.0195963	0.0171112	0.00614059	0.00282757	0.00180447	0.00180447	0.0079164	0.0139643	0.011316	0.0110605	0.0106435	0.0115805	0.0133734	0.0152598	0.0147518	0.00613597	0.00180636	0.0114797
Bacteria	Proteobacteria	Alphaproteobacteria	Rhodospirillales	Rhodospirillaceae	Magnetospirillum		OTU	0.000223	20.9	17.9	0.0131	0.00777061	0	0	0.0104107	0.0538965	0.0434858	0.00331301	0.00331301	0	0	0.00985513	0.0138133	0.0241179	0.03333	0.0131704	0.00242554	0.00242554	0.0177171	0.024179	0.0105525	0.0122629	0.00817227	0.00806114
Bacteria	Proteobacteria	Betaproteobacteria	A21b	UD5			OTU	0.000223	29.3	8.5	0.00258	0	0	0.00480354	0.00480354	0	0	0	0	0	0.00180447	0.00426825	0.00444288	0.00601103	0.00666601	0.00263407	0.00242554	0.00242554	0	0	0	0.00408614	0.00950521	0.00541908
Bacteria	Chloroflexi	TK10	B07_WMSP1	FFCH4570			OTU	0.000225	21	10.3	0.0431	0.0161057	0.0456166	0.039118	0.0382365	0.0518219	0.0231924	0.0231911	0.0316738	0.0524688	0.0836844	0.0692637	0.061231	0.0437614	0.0331684	0.0239688	0.0271516	0.0579027	0.0646524	0.0482367	0.0356396	0.0286233	0.0409234	0.051667
Bacteria	Bacteroidetes	[Saprospirae]	[Saprospirales]	Chitinophagaceae			OTU	0.000227	23.5	14.8	0.0638	0.0713466	0.04448	0.0138229	0.0668659	0.0862494	0.0749845	0.0956891	0.0666606	0.0462895	0.0509777	0.0487552	0.0746	0.0999135	0.0813899	0.0724178	0.0458685	0.00915501	0.00894412	0.0603717	0.0786103	0.0510993	0.1029	0.115784
Bacteria	Planctomycetes	Planctomycetia	Gemmatales	Gemmataceae			OTU	0.000228	24.9	15.5	0.0157	0.0116559	0.0126476	0.0174511	0.0152142	0.027805	0.0311925	0.0204242	0.0151088	0.0109264	0.00966154	0.0121454	0.0168022	0.0199385	0.0212342	0.0131704	0.0121277	0.0121277	0.00664393	0.0174138	0.0128152	0.0122607	0.0174408	0.0152866
Bacteria	Nitrospirae	Nitrospira	Nitrospirales	Nitrospiraceae	Nitrospira		OTU	0.000232	20.1	1.4	0.00986	0.0197087	0.0122687	0.00421585	0	0	0.0183976	0.0283366	0.0155942	0.00809882	0.00424814	0.00180447	0	0.00403193	0.0172023	0.0131704	0	0.00672948	0.00672948	0.0129238	0.0211051	0.0143105	0.00793556	0.00986749
Bacteria	Acidobacteria	Acidobacteria-6	CCU21				OTU	0.000247	18.3	3.2	0.00408	0.00777061	0.00421585	0.00421585	0.00260268	0.00260268	0	0.00331301	0.00896816	0.00809882	0.00244367	0	0.0019791	0.008027	0.0139501	0.00790222	0	0	0	0.00215397	0.00624461	0.00409065	0.00180636	0.00341859
Bacteria	Nitrospirae	Nitrospira	Nitrospirales	0319-6A21			OTU	0.000251	24.1	9.6	0.0117	0.00805283	0.0164845	0.0228423	0.0248213	0.0162088	0.0149969	0.0158248	0.00662603	0.00733102	0.01094	0.0085365	0.0148231	0.0179594	0.00806387	0.0028962	0.00532174	0.00242554	0.00664393	0.0152598	0.0147518	0.0122652	0.00974192	0.00522494
Bacteria	Planctomycetes	BD7-11					OTU	0.000274	28.4	8.6	0.0076	0.011797	0.00824226	0.0138229	0.0148124	0.00810441	0.00749845	0.00459939	0	0	0.0054134	0.0177323	0.0202353	0.0119483	0.0119342	0.0107984	0.0028962	0	0	0.00215397	0.00215397	0.0061292	0.00793556	0.00664304
Bacteria	Acidobacteria	Acidobacteria-5				ginsenosidimutans	OTU	0.000274	29.7	29.3	0.00341	0.011797	0.00402641	0	0	0	0	0	0.00282757	0.00282757	0.00360894	0.00607272	0.00444288	0.0019791	0	0	0	0	0.00664393	0.0109519	0.00635326	0.00408839	0.00746214	0.00541908
Bacteria	Acidobacteria	RB25					OTU	0.000276	29.2	21	0.0548	0.0471881	0.0371849	0.0402934	0.0348302	0.0388085	0.0691864	0.0923761	0.094451	0.0602871	0.0266541	0.0193633	0.0405514	0.0598154	0.0637027	0.0539921	0.0557151	0.0748815	0.0823695	0.0724158	0.0482375	0.0470176	0.0333119	0.0688783
Bacteria	Planctomycetes	Planctomycetia	Gemmatales	Gemmataceae			OTU	0.000276	20.5	17.7	0.0174	0.0201321	0.0201321	0	0	0.0202934	0.0202934	0.00993904	0.00993904	0	0	0	0.0138537	0.0461092	0.0454258	0.0247552	0.0115848	0	0	0.0409253	0.0531973	0.0224873	0.0228598	0.0190934
Bacteria	Proteobacteria	Deltaproteobacteria	Myxococcales	Haliangiaceae			OTU	0.000293	25.2	1.7	0.00751	0.019991	0.0161057	0.00480354	0.00480354	0	0.00459939	0.00459939	0.00565515	0.00565515	0.0054134	0.00787719	0.00642198	0.0039582	0	0	0.0121277	0.0188572	0.0266613	0.0199318	0	0	0.00180636	0.00341859
Bacteria	Armatimonadetes	0319-6E2					OTU	0.000295	24.7	11.6	0.0126	0.00402641	0.016674	0.0270582	0.0222186	0.0165052	0.0224953	0.0137982	0.00565515	0.0105425	0.0121052	0.0146092	0.0172869	0.0179594	0.00806387	0.0028962	0.00532174	0.00242554	0.00442929	0.0130451	0.0147518	0.0143082	0.0135913	0.0102558
Bacteria	Firmicutes	Clostridia	Clostridiales	Symbiobacteriaceae	Symbiobacterium		OTU	0.000295	22.9	7.6	0.00473	0	0.0084317	0.0132352	0.00480354	0.00289905	0.00289905	0.00331301	0.00331301	0.00977469	0.0115792	0.00426825	0.00246378	0	0	0	0.00242554	0.00915501	0.015588	0.00885857	0	0.00204307	0.00204307	0.00161223
Bacteria	Proteobacteria	Deltaproteobacteria	Myxococcales				OTU	0.000295	18	7.4	0.00412	0	0.0084317	0.0084317	0.00260268	0.00260268	0	0	0.00282757	0.00527125	0.00244367	0.00246378	0.00246378	0	0.0105363	0.0163287	0.0057924	0	0	0.00430793	0.00635326	0.00613146	0.00589249	0.00180636
Bacteria	Actinobacteria	Actinobacteria	Actinomycetales				OTU	0.000304	26.4	0.7	0.0381	0.0355322	0.0287532	0.0270582	0.0170133	0.0141989	0.020795	0.0158248	0.0179363	0.0724021	0.102595	0.0636768	0.0281113	0.0140012	0.0265024	0.0213347	0.0489814	0.0528147	0.0709541	0.0943802	0.0403821	0.0143128	0.0203434	0.029155
Bacteria	Verrucomicrobia	[Pedosphaerae]	[Pedosphaerales]	R4-41B			OTU	0.000304	27.1	4.4	0.00716	0.011797	0.016674	0.0126476	0.00520535	0.00520535	0	0.00331301	0.00614059	0.0101586	0.01094	0.00607272	0.0103802	0.00993237	0.00201597	0.0028962	0.00774727	0.00485107	0.00442929	0.00873722	0.00839858	0.00817678	0.00408614	0.00483668
Bacteria	Planctomycetes	C6	MVS-107				OTU	0.000304	18.6	2.1	0.0102	0.023594	0.0249162	0.0168634	0	0.00289905	0.0166972	0.0171112	0.0146233	0.0113103	0	0.00246378	0.00642198	0.0200859	0.0161277	0	0.00242554	0.00242554	0.00442929	0.00873722	0.0124892	0.0163536	0.011785	0.00361272
Bacteria	Proteobacteria	Deltaproteobacteria	Myxococcales				OTU	0.000315	27	9.9	0.00403	0.00402641	0.0124581	0.0084317	0.00780803	0.00780803	0	0	0	0	0.00180447	0.00673203	0.00492756	0	0.00263407	0.00263407	0	0	0.00221464	0.00221464	0.0081813	0.0102244	0.00384943	0.00664304
Bacteria	Planctomycetes	Planctomycetia	Gemmatales	Isosphaeraceae			OTU	0.000322	29.9	24	0.00916	0.00777061	0.00421585	0.00421585	0	0.00869716	0.0132966	0.0178514	0.0132521	0.014662	0.018271	0.00607272	0.00642198	0.0039582	0	0.0086886	0.0111141	0.00915501	0.0111588	0.0108912	0.0125979	0.0102221	0.00950521	0.00864353
Bacteria	Actinobacteria	Thermoleophilia	Gaiellales	Gaiellaceae			OTU	0.000323	22.7	19.2	0.00472	0	0.00421585	0.00421585	0	0.00579811	0.0103975	0.0112254	0.00662603	0	0	0.00246378	0.00246378	0.00403193	0.00930008	0.00816435	0.00532174	0.00242554	0	0.00430793	0.00839858	0.00817678	0.00589249	0.00503081
Bacteria	Planctomycetes	Planctomycetia	Gemmatales	Isosphaeraceae			OTU	0.000323	20.5	19.2	0.00183	0.00388531	0	0	0	0.00289905	0.00749845	0.00459939	0.00282757	0.00282757	0	0	0.0019791	0.00399507	0.00465004	0.00263407	0	0	0	0.00215397	0.00215397	0	0	0
Bacteria	Actinobacteria	Acidimicrobiia	Acidimicrobiales	C111			OTU	0.000332	20.2	15.3	0.00553	0.00791172	0.00402641	0	0	0.00579811	0.0103975	0.00459939	0	0	0	0.00246378	0.0103802	0.0119483	0.00930008	0.00526815	0	0.00672948	0.0111588	0.00873722	0.00839858	0.0102199	0.00793556	0.00180636
Bacteria	Armatimonadetes	0319-6E2					OTU	0.000335	19.8	6.8	0.00809	0.00805283	0.0122687	0.00901939	0.0178169	0.0159124	0.00289905	0.00331301	0.00614059	0.0101586	0.0127444	0.010341	0.00492756	0.00201597	0.00465004	0.00842647	0.0057924	0.00672948	0.00894412	0.00436861	0.00215397	0.00408614	0.0131179	0.0122562
Bacteria	Verrucomicrobia	[Pedosphaerae]	[Pedosphaerales]	Ellin515			OTU	0.000335	19.6	17.9	0.00583	0.00805283	0.0122687	0.00421585	0.00260268	0.00840079	0.00579811	0.00331301	0.00614059	0.00282757	0	0	0.0079164	0.0119483	0.00930008	0.00526815	0	0	0.00221464	0.0129845	0.0169058	0.00817904	0.00384943	0.00180636
Bacteria	Proteobacteria	Alphaproteobacteria	Rhizobiales	Hyphomicrobiaceae	Devosia		OTU	0.000357	27.2	5.7	0.0063	0.00402641	0.0124581	0.0180388	0.0122097	0.00840079	0.00579811	0.00331301	0.00331301	0.00488735	0.0121052	0.0121454	0.012844	0.00993237	0.00201597	0	0	0	0	0.00215397	0.00215397	0.00408614	0.00950521	0.00541908
Bacteria	Verrucomicrobia	Verrucomicrobiae	Verrucomicrobiales	Verrucomicrobiaceae			OTU	0.000368	23.5	13.5	0.00363	0	0	0	0.00780803	0.0165052	0.00869716	0	0	0	0.00360894	0.00360894	0.0019791	0.008027	0.011316	0.00526815	0	0	0	0.00215397	0.00624461	0.00613372	0.00204307	0
Bacteria	Proteobacteria	Deltaproteobacteria	Myxococcales				OTU	0.000389	19.9	18.6	0.0731	0.0828614	0.0868279	0.0601973	0.0356338	0.0753107	0.145871	0.129717	0.0925092	0.0764848	0.029737	0.0298778	0.0627658	0.112046	0.0902336	0.0526687	0.0532174	0.0511733	0.0579229	0.0719303	0.0818318	0.0715525	0.0613541	0.0694015
Bacteria	Actinobacteria	Thermoleophilia	Solirubrobacterales	Solirubrobacteraceae			OTU	0.000392	26.1	0.2	0.00807	0.0195676	0.00824226	0.00901939	0.00480354	0.00289905	0.00289905	0.00662603	0.0151088	0.00848272	0.0054134	0.00787719	0.00246378	0.00201597	0.00465004	0.00263407	0.00485107	0.0250395	0.0224031	0.00867654	0.0105525	0.00613372	0.00204307	0.00322445
Bacteria	Planctomycetes	Planctomycetia	Gemmatales	Gemmataceae			OTU	0.000392	24.3	17.4	0.00252	0	0	0	0.00260268	0.00260268	0.00459939	0.00459939	0.00282757	0.00282757	0	0.00246378	0.00444288	0.00399507	0.00201597	0.0057924	0.0057924	0	0	0	0	0.00408614	0.00589249	0.00341859
Bacteria	Planctomycetes	Planctomycetia	Gemmatales	Gemmataceae			OTU	0.000401	22.8	20.3	0.0125	0.0237352	0.0162951	0.00901939	0.0100089	0.0139025	0.0270947	0.0283366	0.0184218	0.00848272	0.00180447	0.00180447	0.0079164	0.0119483	0.0145682	0.0134325	0.0101728	0.00727661	0.00221464	0.00652257	0.0124892	0.0102244	0.0110749	0.0203174
Bacteria	Acidobacteria	Acidobacteria-6	iii1-15				OTU	0.000401	23.7	9.2	0.0196	0.0156823	0.016674	0.0318617	0.0296248	0.0162088	0.0149969	0.0158248	0.0122812	0.0252045	0.0213539	0.0215147	0.0236685	0.00799013	0.00930008	0.0110605	0.0106435	0.01831	0.0311761	0.0327949	0.035531	0.0224963	0.0092685	0.0168988
Bacteria	Planctomycetes	Planctomycetia	Gemmatales	Gemmataceae	Gemmata		OTU	0.000405	28.8	2.6	0.00761	0.0156823	0.016674	0.0126476	0	0.00289905	0.00289905	0	0.00848272	0.0158137	0.00733102	0.00739135	0.0133286	0.0059373	0.00526815	0.00526815	0	0	0.00442929	0.00873722	0.0206705	0.0163626	0.00180636	0.00341859
Bacteria	Proteobacteria	Deltaproteobacteria	Myxococcales				OTU	0.000432	23.9	13.5	0.00315	0	0	0	0.00520535	0.00810441	0.00749845	0.00459939	0	0.00244367	0.00244367	0	0.0079164	0.0119483	0.00666601	0.00263407	0	0	0	0	0.00204532	0.00408839	0.00204307	0.00483668
Bacteria	Actinobacteria	Actinobacteria	Actinomycetales				OTU	0.000438	18.2	17.5	0.0155	0.0234529	0.00824226	0.00421585	0.0104107	0.0133098	0.0120978	0.0224508	0.0189072	0.00565515	0.00360894	0.0085365	0.0227395	0.0198279	0.00728412	0.00526815	0.00727661	0.027465	0.0334763	0.0348275	0.029721	0.0122674	0.00950521	0.0150924
Bacteria	Acidobacteria	Acidobacteria-6	iii1-15				OTU	0.000438	18.1	3.4	0.155	0.201819	0.19322	0.146175	0.0966826	0.117315	0.18866	0.179959	0.22509	0.199503	0.0854889	0.0932422	0.124966	0.196201	0.170387	0.0821677	0.0953928	0.161581	0.222748	0.218734	0.164424	0.122659	0.123804	0.158926
Bacteria	Planctomycetes	Planctomycetia	Gemmatales	Gemmataceae	Gemmata		OTU	0.000446	19.9	18.2	0.0131	0.031788	0.0201321	0.00480354	0.0100089	0.00810441	0.00749845	0.0211645	0.0193926	0.00771492	0.00488735	0.00492756	0.012844	0.0260601	0.0234118	0.00526815	0.00485107	0.00485107	0.00221464	0.0108305	0.0249785	0.0204487	0.00769885	0.0165105
Bacteria	Chloroflexi						OTU	0.000446	20.8	10.5	0.00166	0	0	0.00480354	0.00480354	0.00289905	0.00289905	0	0	0	0	0.00246378	0.00246378	0.00201597	0.00201597	0	0.00242554	0.00242554	0.00442929	0.00442929	0	0	0	0
Bacteria	Chloroflexi	TK10	AKYG885	Dolo_23			OTU	0.000449	18.1	18	0.0135	0.0195676	0.00824226	0.00901939	0.0100089	0.0110035	0.0287951	0.032936	0.0155942	0.00565515	0.0054134	0.010341	0.00690667	0.0140749	0.0147299	0.00263407	0.00242554	0.0158845	0.0267468	0.0262117	0.0149691	0.00613146	0.0113116	0.0120621
Bacteria	Actinobacteria	Acidimicrobiia	Acidimicrobiales				OTU	0.000449	19.4	18	0.00417	0.00388531	0	0	0	0.00289905	0.0166972	0.0137982	0	0	0	0	0.0039582	0.00799013	0.00403193	0	0	0	0.0110732	0.0132272	0.00624461	0.00409065	0	0.00806114
Bacteria	Gemmatimonadetes	Gemmatimonadetes					OTU	0.000457	28.9	12.6	0.0488	0.0394175	0.0666959	0.0553938	0.0698704	0.0911584	0.0720854	0.065872	0.034016	0.0263562	0.0266541	0.0193633	0.0346141	0.100245	0.12324	0.0642663	0.0334146	0.0218298	0.0155025	0.0262723	0.0271324	0.0449655	0.0376347	0.0267663
Bacteria	Proteobacteria	Deltaproteobacteria	Myxococcales			wittichii	OTU	0.000467	20.3	19.8	0.00329	0.00791172	0.00402641	0	0.00260268	0.00260268	0.00919879	0.00919879	0.00282757	0.00282757	0	0	0.0019791	0.00399507	0.00465004	0.00263407	0.00242554	0.00242554	0	0.00430793	0.00635326	0.00204532	0.00180636	0.00180636
Bacteria	Cyanobacteria	4C0d-2	SM1D11				OTU	0.000503	29.3	6.6	0.0179	0.0158234	0.0249162	0.0504882	0.0414328	0.0107071	0.00289905	0.00331301	0.00614059	0.0101586	0.01094	0.0159278	0.0241935	0.0179225	0.011316	0.0139567	0.0135397	0.00485107	0.0132879	0.0240577	0.0128152	0.0143037	0.0357411	0.033156
Bacteria	Proteobacteria	Deltaproteobacteria	Myxococcales	Polyangiaceae	Aetherobacter		OTU	0.000503	29.8	26.7	0.00443	0.00791172	0.00402641	0	0	0	0	0.00331301	0.0202785	0.0194091	0.00605261	0.00360894	0	0.00201597	0.00201597	0	0	0	0.00442929	0.00873722	0.00839858	0.00613372	0.00384943	0.00180636
Bacteria	Actinobacteria	Thermoleophilia	Gaiellales	Gaiellaceae			OTU	0.000503	19.9	3.1	0.00447	0.0158234	0.00805283	0	0	0	0	0	0.00565515	0.00565515	0	0	0.0019791	0.0019791	0.00790222	0.0107984	0.0028962	0	0	0.00430793	0.0145346	0.0143128	0.00408614	0.00483668
Bacteria	Armatimonadetes	0319-6E2					OTU	0.000519	22.7	17.3	0.00531	0	0	0	0.00260268	0.00550173	0.00749845	0.00459939	0	0.00244367	0.00244367	0	0.0059373	0.00996923	0.00666601	0.00263407	0.00242554	0.00242554	0.00221464	0.00867654	0.0207792	0.0204465	0.00974192	0.00522494
Bacteria	Planctomycetes	Pla4					OTU	0.000524	20.6	9.5	0.0116	0	0.0126476	0.0174511	0.0126116	0.00780803	0	0	0.00282757	0.0272643	0.0280457	0.0208554	0.0172465	0.00201597	0.00728412	0.00526815	0.00727661	0.0207356	0.013459	0.0107698	0.0148605	0.0102199	0.0133546	0.0136743
Bacteria	Armatimonadetes	0319-6E2					OTU	0.000536	27.1	18.5	0.0145	0.0119381	0.0122687	0.00901939	0.0126116	0.0194042	0.0299938	0.0316496	0.0245624	0.0161976	0.00669181	0.00673203	0.00690667	0.0160909	0.0246481	0.0163287	0.00821794	0.0158845	0.0156736	0.00867654	0.00850722	0.00817453	0.0115483	0.011868
Bacteria	Actinobacteria	Acidimicrobiia	Acidimicrobiales				OTU	0.000541	26.2	10.9	0.018	0.00805283	0.0122687	0.0186265	0.0222186	0.0194042	0.020795	0.0158248	0.00662603	0.00733102	0.0217668	0.0267547	0.0261726	0.0400613	0.042012	0.0158044	0.00242554	0.00915501	0.00894412	0.0108305	0.0147518	0.0183944	0.0212902	0.0251541
Bacteria	Verrucomicrobia	[Spartobacteria]	[Chthoniobacterales]	[Chthoniobacteraceae]	Candidatus Xiphinematobacter		OTU	0.000567	18.1	13.7	0.01	0.00388531	0	0	0.00260268	0.0112998	0.017896	0.0125118	0.00331301	0.00488735	0.0175186	0.0200226	0.0113495	0.0039582	0.00263407	0.00553027	0.0028962	0.0269179	0.0291325	0.0108305	0.0106612	0.00613146	0.0131179	0.0138685
Bacteria	Planctomycetes	Planctomycetia	Gemmatales	Gemmataceae			OTU	0.000571	18.1	2.3	0.0516	0.0632938	0.0828015	0.0650008	0.0222186	0.0367986	0.0749845	0.0791241	0.0642335	0.0530964	0.0364288	0.0242909	0.027667	0.0581312	0.0745623	0.0400354	0.0251967	0.0530517	0.0602231	0.0524233	0.0687994	0.0511241	0.0298486	0.0426353
Bacteria	Proteobacteria	Deltaproteobacteria					OTU	0.00061	28.6	2.5	0.0196	0.0240174	0.0201321	0.00960707	0.0174151	0.0136061	0.0149969	0.0125118	0.00896816	0.0252045	0.0249628	0.0300512	0.0345333	0.0199753	0.015348	0.00526815	0.00970214	0.0231611	0.0267468	0.0219037	0.0331598	0.0347592	0.0156344	0.0102558
Bacteria	Actinobacteria	MB-A2-108	0319-7L14				OTU	0.000635	18	3.4	0.0154	0.0276205	0.0289426	0.0264705	0.0148124	0.00810441	0.00749845	0.0145384	0.0240769	0.0190252	0.00669181	0.00180447	0.0158328	0.0299446	0.0193799	0.00526815	0.00727661	0.00727661	0.00885857	0.0153205	0.0187338	0.0224873	0.0138281	0.0100616
Bacteria	Actinobacteria	Actinobacteria	Actinomycetales				OTU	0.000646	18	2.6	0.0726	0.0589851	0.0580747	0.0667639	0.0574506	0.0489228	0.0570885	0.0931164	0.118528	0.0695377	0.0253757	0.0377549	0.0414804	0.090313	0.115956	0.0705829	0.0619782	0.0455381	0.0864566	0.13573	0.111227	0.0838267	0.0629238	0.071402
Bacteria	Planctomycetes	vadinHA49	DH61				OTU	0.000646	27.6	10.9	0.00475	0	0	0.00960707	0.0148124	0.00520535	0	0	0	0	0.00360894	0.00360894	0.0019791	0.010043	0.00806387	0.0086886	0.0086886	0	0	0	0.0081813	0.0102244	0.0092685	0.00722543
Bacteria	Proteobacteria	Deltaproteobacteria	Desulfuromonadales	Geobacteraceae	Geobacter		OTU	0.000679	20.5	1.6	0.0353	0.0555231	0.040643	0.0180388	0.0200178	0.0394013	0.0519875	0.042875	0.0368435	0.0462895	0.0401509	0.0231457	0.034089	0.0479777	0.0446461	0.0329195	0.0290342	0.0145532	0	0.0236936	0.0605095	0.0490742	0.030322	0.0293492
Bacteria	Chloroflexi	TK10	AKYG885	Dolo_23			OTU	0.000679	21.8	7.7	0.00443	0.00402641	0.00824226	0.00901939	0.00480354	0.00289905	0.00289905	0	0	0.00488735	0.00849628	0.00360894	0	0	0	0	0.00242554	0.0158845	0.0223175	0.00885857	0	0	0.00180636	0.00180636
Bacteria	Cyanobacteria	ML635J-21					OTU	0.000681	29.5	0.6	0.027	0.0277616	0.0456166	0.0487251	0.0192141	0.00579811	0.0149969	0.0257639	0.0335305	0.0291838	0.0356764	0.0333132	0.0177715	0.0220282	0.0299162	0.0158044	0.00970214	0.0164316	0.022232	0.0327342	0.0356396	0.0429247	0.035355	0.0205115
Bacteria	Planctomycetes	Planctomycetia	Pirellulales	Pirellulaceae	Pirellula		OTU	0.000681	23	14.3	0.014	0.00805283	0.00805283	0	0.0130134	0.0275087	0.0144953	0.00993904	0.0184218	0.0158137	0.01094	0.0085365	0.0187813	0.0239335	0.0232502	0.0160666	0.00532174	0.00242554	0.00442929	0.0173531	0.0170144	0.0204352	0.02357	0.0136743
Bacteria	Verrucomicrobia	Opitutae	Opitutales	Opitutaceae	Opitutus		OTU	0.000681	20.5	3	0.0127	0.0198499	0.0289426	0.0168634	0	0.00289905	0.0120978	0.0158248	0.0207639	0.0214689	0.00913549	0.00673203	0.00690667	0.0120589	0.0206161	0.0105363	0.00242554	0.00242554	0.00664393	0.0087979	0.00828994	0.0183944	0.0212902	0.0187052
Bacteria	Planctomycetes	BD7-11					OTU	0.000681	22.8	10.8	0.00511	0	0	0.00480354	0.00740621	0.00550173	0.00289905	0	0.00282757	0.00282757	0.00180447	0.00673203	0.00888577	0.00597417	0.00728412	0.00526815	0	0	0.00885857	0.0217824	0.0170144	0.00409065	0.00180636	0.00180636
Bacteria	Proteobacteria	Alphaproteobacteria	Rhizobiales	Beijerinckiaceae			OTU	0.000708	30	19.6	0.0292	0.0155412	0.00421585	0.00901939	0.0256249	0.049812	0.0427887	0.0336763	0.053809	0.0388182	0.0175186	0.0200226	0.019266	0.0259864	0.0272821	0.021859	0.0402206	0.0382614	0.0310906	0.0459007	0.0379022	0.0245349	0.0244295	0.0243184
Bacteria	Acidobacteria	Solibacteres	Solibacterales	Solibacteraceae			OTU	0.000726	28.4	25.2	0.00432	0.011797	0.00402641	0	0	0	0.00459939	0.00459939	0.00565515	0.0105425	0.00488735	0	0	0.00201597	0.00201597	0	0	0.013459	0.013459	0.0064619	0.00850722	0.00204532	0.00180636	0.00341859
Bacteria	Planctomycetes	vadinHA49	DH61				OTU	0.000737	20.6	19.2	0.111	0.169749	0.106013	0.0631357	0.111705	0.153456	0.148966	0.129912	0.118528	0.101305	0.0571435	0.0722479	0.109618	0.150165	0.134262	0.0742655	0.0759885	0.081611	0.0802404	0.11956	0.153328	0.110407	0.10361	0.131324
Bacteria	Planctomycetes	Planctomycetia	Gemmatales	Isosphaeraceae			OTU	0.000737	29.7	21.8	0.00322	0	0	0	0.00260268	0.00260268	0.00459939	0.00459939	0.00565515	0.00565515	0.00360894	0.00360894	0	0.00201597	0.00465004	0.00553027	0.00532174	0.00242554	0.00664393	0.0087979	0.00215397	0	0.00180636	0.00180636
Bacteria	Verrucomicrobia	[Pedosphaerae]	[Pedosphaerales]				OTU	0.000737	22.1	13.3	0.00732	0	0	0	0	0.00289905	0.00749845	0.00459939	0	0.00733102	0.01094	0.0110003	0.0153077	0.0119483	0.00666601	0.00263407	0.00242554	0.00242554	0.0132879	0.0197498	0.0207792	0.0184034	0.00408614	0.00644891
Bacteria	Proteobacteria	Gammaproteobacteria	Xanthomonadales	Xanthomonadaceae			OTU	0.000737	18.8	5.8	0.004	0.00402641	0.00824226	0.00901939	0.00480354	0	0	0	0.00565515	0.00565515	0	0	0.0019791	0.008027	0.0060479	0.0028962	0.0028962	0	0	0.00430793	0.00635326	0.0102176	0.00997863	0.00180636
Bacteria	Gemmatimonadetes	Gemmatimonadetes	Ellin5290				OTU	0.000746	23.7	15.3	0.00611	0	0.00421585	0.00901939	0.0126116	0.0107071	0.00749845	0.0112254	0.00662603	0	0	0.00492756	0.00888577	0.00799013	0.00666601	0.00553027	0.0028962	0	0.00664393	0.0087979	0.00419929	0.0102176	0.00997863	0.00180636
Bacteria	Planctomycetes	C6	MVS-107				OTU	0.000765	25.9	14.8	0.00216	0	0	0.00480354	0.00480354	0.00579811	0.00579811	0.00331301	0.00331301	0	0	0.00246378	0.00246378	0.00201597	0.00465004	0.00263407	0	0	0	0	0.00204532	0.00204532	0.00180636	0.00180636
Bacteria	Gemmatimonadetes	Gemmatimonadetes	Gemmatimonadales	Ellin5301			OTU	0.000823	25.5	8.9	0.00369	0	0.00421585	0.00421585	0.00520535	0.00520535	0	0	0	0.00244367	0.00605261	0.0134641	0.0138133	0.00799013	0.00403193	0	0	0	0.00221464	0.00221464	0.00204532	0.00613146	0.00408614	0.00161223
Bacteria	Proteobacteria	Gammaproteobacteria	Xanthomonadales	Sinobacteraceae	Steroidobacter		OTU	0.000873	18.4	0.4	0.00695	0.00388531	0	0	0.00260268	0.00550173	0.0120978	0.0125118	0.00896816	0.00565515	0	0.00985513	0.0177715	0.00993237	0.00201597	0	0	0.00672948	0.0111588	0.0130451	0.0127065	0.00613372	0.00746214	0.011868
Bacteria	Proteobacteria	Betaproteobacteria	Burkholderiales	Comamonadaceae			OTU	0.000883	20.9	16.2	0.0119	0.0156823	0.00402641	0	0.00260268	0.00840079	0.0149969	0.0125118	0.00896816	0.0154298	0.0115792	0.00919582	0.0133286	0.0200491	0.022014	0.00790222	0.00242554	0.00915501	0.0200173	0.0197498	0.0207792	0.0224895	0.00997863	0.00341859
Bacteria	Acidobacteria	Acidobacteria-6	CCU21				OTU	0.000886	20	19.2	0.0151	0.0240174	0.0243479	0.0138229	0.00960707	0.00289905	0.0166972	0.0237372	0.0184218	0.0133701	0.0103008	0.0177323	0.014298	0.0120589	0.0285184	0.0213347	0.0028962	0	0.00885857	0.0110125	0.0205619	0.020451	0.0146876	0.0174812
Bacteria	Proteobacteria	Alphaproteobacteria	Rhizobiales	Methylocystaceae			OTU	0.000902	20.2	1.6	0.012	0.0197087	0.0207004	0.0174511	0.00740621	0.00550173	0.0120978	0.0224508	0.0217348	0.0109264	0.00785708	0.010341	0.0108649	0.00996923	0.0145682	0.0134325	0.0101728	0.00727661	0.00664393	0.00664393	0.0081813	0.0143105	0.00793556	0.00986749
Bacteria	Chloroflexi	Anaerolineae	Caldilineales	Caldilineaceae			OTU	0.000902	25.7	23.1	0.00747	0.0119381	0.00805283	0	0.00520535	0.00520535	0.00459939	0.0145384	0.0184218	0.0109264	0.00424814	0.00426825	0.00444288	0.0019791	0.0105363	0.0105363	0.00485107	0.0115805	0.0111588	0.00658325	0.00215397	0.00408614	0.00950521	0.0070313
Bacteria	WS3	PRR-12	Sediment-1				OTU	0.000964	23.4	15.6	0.00482	0	0	0	0.00780803	0.0252024	0.0173943	0	0.00282757	0.00282757	0.00180447	0.00180447	0.0039582	0.00597417	0.00465004	0.00553027	0.0028962	0	0	0.00430793	0.00839858	0.00613372	0.00565578	0.00361272
Bacteria	Proteobacteria	Deltaproteobacteria					OTU	0.000968	18.1	1	0.0294	0.0478936	0.0446694	0.0180388	0.0148124	0.0254987	0.0478897	0.0408484	0.0245624	0.0161976	0.0139097	0.0164137	0.0291615	0.0399138	0.0234118	0.00816435	0.0150239	0.0323161	0.0401202	0.0350095	0.0334857	0.0367955	0.0346448	0.0372162
Bacteria	Proteobacteria	Alphaproteobacteria	Rhizobiales	Methylocystaceae			OTU	0.000968	18	2.6	0.00333	0.00805283	0.00805283	0	0	0	0.00919879	0.00919879	0	0	0	0	0.0019791	0.010043	0.00806387	0	0	0	0.00442929	0.00658325	0.00215397	0	0.00361272	0.00522494
Bacteria	Planctomycetes	Planctomycetia	Planctomycetales	Planctomycetaceae	Planctomyces		OTU	0.000978	29.5	25.6	0.0127	0.0158234	0.0122687	0.00901939	0.00740621	0.00550173	0.0120978	0.0158248	0.0151088	0.0280321	0.0213539	0.00180447	0.0039582	0.0100061	0.0060479	0	0.00485107	0.01831	0.0333907	0.0242397	0.0104439	0.0163513	0.0138281	0.00683717
Bacteria	Proteobacteria	Deltaproteobacteria	Desulfuromonadales	Geobacteraceae	Geobacter		OTU	0.000981	29	18.9	0.00851	0	0.00421585	0.00421585	0.00520535	0.0139025	0.017896	0.0125118	0.00896816	0.0105425	0.00669181	0.00426825	0.00246378	0.00806387	0.0106979	0.0113227	0.0159652	0.00727661	0.00664393	0.0109519	0.0104439	0.00817904	0.00384943	0.0114797
Bacteria	Planctomycetes	Planctomycetia	Gemmatales	Gemmataceae			OTU	0.000981	24.7	15.1	0.00234	0	0	0	0.00520535	0.00520535	0	0	0	0	0	0	0.0019791	0.00399507	0.00465004	0.00263407	0	0	0.00221464	0.00221464	0.00409065	0.0102199	0.00793556	0.00341859
Bacteria	Planctomycetes	Planctomycetia	Gemmatales	Gemmataceae			OTU	0.000996	18.9	3.2	0.0051	0.00791172	0.00402641	0.00480354	0.00480354	0	0.00459939	0.0145384	0.0155942	0.00565515	0	0	0.0019791	0.010043	0.0106979	0.00842647	0.0057924	0	0.00221464	0.00436861	0.00419929	0.00408839	0.00204307	0.00161223
Bacteria	Acidobacteria	[Chloracidobacteria]	RB41				OTU	0.000996	20.9	20.1	0.00351	0.00388531	0	0	0	0.00289905	0.0120978	0.0125118	0.00896816	0.00565515	0	0	0	0.00201597	0.00465004	0.00263407	0.00242554	0.00242554	0	0.00215397	0.00624461	0.00817678	0.00408614	0
Bacteria	Proteobacteria	Betaproteobacteria	Burkholderiales	Comamonadaceae			OTU	0.00104	20.7	20.5	0.013	0.0119381	0.00805283	0	0.00520535	0.00810441	0.0120978	0.0257639	0.0193926	0.00282757	0.00180447	0.00919582	0.0172869	0.0240073	0.022014	0.0136946	0.00821794	0.0158845	0.0156736	0.0108305	0.0188425	0.0163558	0.0169674	0.0140626
Bacteria	Actinobacteria	Actinobacteria	Actinomycetales	Geodermatophilaceae	Geodermatophilus		OTU	0.00104	18.3	6.6	0.00425	0	0.00421585	0.0138229	0.00960707	0	0	0.00331301	0.00896816	0.00809882	0.00244367	0.00246378	0.00246378	0.00201597	0.00728412	0.00816435	0.00532174	0.00242554	0	0	0.00409065	0.00613372	0.00204307	0.00483668
Bacteria	Proteobacteria	Deltaproteobacteria	Myxococcales				OTU	0.00104	30	26.4	0.00442	0.00777061	0	0	0	0	0.00459939	0.00791241	0.0117957	0.00848272	0.00721787	0.0121454	0.00492756	0	0	0	0	0	0.00221464	0.0129845	0.0107698	0.00204307	0.00384943	0.00503081
Bacteria	Gemmatimonadetes	Gemmatimonadetes	Ellin5290				OTU	0.00106	20.3	19	0.0115	0.0158234	0.0122687	0.00421585	0.0104107	0.0162088	0.0241957	0.0217106	0.0117957	0.0109264	0.00424814	0.0141234	0.0222144	0.0179594	0.0106979	0.00263407	0.00485107	0.00485107	0	0.0129238	0.0170144	0.00817678	0.00769885	0.0100616
Bacteria	Verrucomicrobia	[Pedosphaerae]	[Pedosphaerales]	R4-41B			OTU	0.00109	23.2	22.8	0.00555	0.0120792	0.0162951	0.00421585	0.00260268	0.00550173	0.00749845	0.00791241	0.00331301	0	0	0.00492756	0.00888577	0.014038	0.0127139	0.00263407	0	0	0	0.00215397	0.00624461	0.00613372	0.00384943	0.00664304
Bacteria	Chloroflexi	Anaerolineae	H39				OTU	0.0011	29.8	18.8	0.00348	0	0.00421585	0.00421585	0	0.00579811	0.0103975	0.00459939	0.00565515	0.00565515	0	0	0	0	0	0.0057924	0.0106435	0.00485107	0.00664393	0.00664393	0	0	0	0.00483668
Bacteria	Planctomycetes	Planctomycetia	Gemmatales	Gemmataceae	Gemmata		OTU	0.00113	23.7	16.5	0.00807	0.00388531	0	0.00480354	0.0100089	0.0139025	0.017896	0.0125118	0.00331301	0.00733102	0.0127444	0.00787719	0.0103802	0.0179962	0.015348	0.00526815	0.00242554	0.00242554	0.00221464	0.00436861	0.00419929	0.00817453	0.0115483	0.0070313
Bacteria	Chloroflexi	C0119					OTU	0.00113	21	16.5	0.0117	0.0119381	0.00805283	0.0144106	0.019616	0.0110035	0.0241957	0.0217106	0.00614059	0.00527125	0.00605261	0.00360894	0.0138537	0.0400613	0.0262076	0	0	0	0	0.00861586	0.0208878	0.0163581	0.00769885	0.00361272
Bacteria	Proteobacteria	Gammaproteobacteria	Xanthomonadales	Sinobacteraceae			OTU	0.00114	23.8	5.2	0.0149	0.0197087	0.0207004	0.0174511	0.0100089	0.00520535	0	0.00662603	0.0179363	0.0186413	0.0145489	0.0146092	0.0172869	0.0179594	0.0186002	0.0134325	0.00532174	0.00915501	0.0178027	0.0347668	0.0359656	0.0163581	0.00408614	0.00644891
Bacteria	Verrucomicrobia	[Pedosphaerae]	[Pedosphaerales]	Ellin517			OTU	0.00114	18.6	11	0.0066	0	0	0.00480354	0.0126116	0.0107071	0.00289905	0	0	0	0.00721787	0.0146092	0.00739135	0.00201597	0.00728412	0.00816435	0.00532174	0.00915501	0.015588	0.00885857	0	0.00408614	0.0167306	0.0142567
Bacteria	Gemmatimonadetes	Gemmatimonadetes					OTU	0.00115	20.2	18.9	0.00919	0.0156823	0.00402641	0.00480354	0.00480354	0	0	0.0132521	0.0217348	0.00848272	0.0054134	0.0054134	0.0079164	0.0240441	0.0213959	0.00816435	0.00532174	0.00242554	0.00221464	0.00436861	0.0164712	0.0204465	0.00974192	0.00522494
Bacteria	Chloroflexi	Thermomicrobia	JG30-KF-CM45				OTU	0.00116	23.4	11.1	0.00329	0	0	0.00480354	0.00480354	0.00289905	0.00289905	0	0	0	0	0	0.0079164	0.0119483	0.00403193	0.0028962	0.0028962	0	0.00442929	0.00658325	0.00828994	0.00613597	0.00180636	0.00341859
Bacteria	BRC1	PRR-11					OTU	0.00118	23.3	22.5	0.00899	0.011797	0.00402641	0	0	0.00579811	0.0103975	0.0145384	0.0325596	0.0250643	0.00424814	0.00180447	0.0059373	0.00795327	0.0125523	0.0163287	0.00821794	0.00242554	0.00442929	0.00658325	0.00215397	0.00408614	0.0149243	0.0108382
Bacteria	Proteobacteria	Deltaproteobacteria	Myxococcales				OTU	0.00122	20.5	18.1	0.0111	0.0197087	0.00805283	0	0.00520535	0.0110035	0.00579811	0.00662603	0.0094536	0.00527125	0.00424814	0.00673203	0.012844	0.034124	0.0288416	0.00842647	0.0057924	0	0.00221464	0.00436861	0.0287432	0.0286323	0.00565578	0.0132861
Bacteria	Proteobacteria	Betaproteobacteria					OTU	0.00125	26.1	13.5	0.0524	0.0316469	0.0582642	0.0613727	0.0452409	0.0579164	0.0686847	0.0500472	0.0415278	0.0307194	0.0259018	0.0431683	0.053355	0.0598523	0.0578165	0.0402975	0.0474972	0.0388086	0.031005	0.0568526	0.07289	0.0756454	0.0737619	0.0822402
Bacteria	Planctomycetes	Planctomycetia	Pirellulales	Pirellulaceae			OTU	0.00125	20.9	19.2	0.01	0.011797	0.00402641	0	0	0.00579811	0.0103975	0.00791241	0.0202785	0.0169654	0.0054134	0.0054134	0.0098955	0.0139274	0.0224705	0.0213347	0.0028962	0	0.00221464	0.0108305	0.0167972	0.0122674	0.0131179	0.0170929
Bacteria	Armatimonadetes	Chthonomonadetes	SJA-22				OTU	0.00127	20	9.7	0.0476	0.070641	0.049643	0.0535286	0.0318257	0.0194042	0.0529908	0.0778377	0.0788568	0.047301	0.0211276	0.0482694	0.0696321	0.0799382	0.0581397	0.024493	0.0232418	0.0212827	0.0443784	0.0699584	0.0486721	0.0327071	0.0289891	0.0416646
Bacteria	Acidobacteria	Solibacteres	Solibacterales	Solibacteraceae	Candidatus Solibacter		OTU	0.00127	20.1	19.8	0.00946	0.011797	0.00824226	0.00901939	0.00480354	0.00289905	0.0120978	0.00919879	0.00565515	0.00809882	0.00424814	0.00673203	0.0148231	0.0260232	0.0161277	0	0.00242554	0.00242554	0.0110732	0.0132272	0.0144259	0.0224873	0.0102153	0.00161223
Bacteria	Proteobacteria	Betaproteobacteria	Burkholderiales	Oxalobacteraceae			OTU	0.00127	18.1	3.1	0.0196	0.0433028	0.0161057	0.0192141	0.0192141	0.00289905	0.0120978	0.0257639	0.0363581	0.0222367	0.00244367	0	0.0118746	0.0259864	0.0272821	0.0131704	0.00727661	0.0140061	0.015588	0.0303982	0.0399476	0.0224941	0.0167306	0.0271546
Bacteria	Actinobacteria	Thermoleophilia	Solirubrobacterales				OTU	0.00127	28.1	8.4	0.00375	0.00402641	0.00402641	0.00480354	0.00480354	0	0	0	0.00282757	0.00282757	0.00180447	0.00180447	0.0039582	0.0039582	0.00263407	0.00553027	0.0028962	0	0	0.00430793	0.00839858	0.014306	0.0102153	0.00322445
Bacteria	Planctomycetes	Planctomycetia	Pirellulales	Pirellulaceae	A17		OTU	0.00127	20.2	16.3	0.00391	0.00402641	0.00402641	0	0.00260268	0.0141989	0.0161956	0.00459939	0	0	0	0.00246378	0.0103802	0.0079164	0.00263407	0.00263407	0	0	0.00221464	0.00652257	0.00430793	0	0.00180636	0.00341859
Bacteria	Chloroflexi	Anaerolineae	SBR1031	oc28			OTU	0.00127	28.9	17.7	0.00223	0	0	0	0	0.00289905	0.00749845	0.00459939	0.00282757	0.00282757	0	0	0.0019791	0.00399507	0.00201597	0	0.00727661	0.00727661	0.00221464	0.00221464	0	0	0.00180636	0.00180636
Bacteria	Gemmatimonadetes	Gemmatimonadetes					OTU	0.00127	22.8	16.8	0.00209	0	0	0	0.00260268	0.00550173	0.00289905	0.00662603	0.00662603	0	0	0	0.0019791	0.00601103	0.00403193	0	0	0	0	0	0.00409065	0.00409065	0.00180636	0.00180636
Bacteria	Actinobacteria	Actinobacteria	Actinomycetales	Micromonosporaceae			OTU	0.00129	24.2	3.7	0.0103	0.0198499	0.0162951	0.0138229	0.00960707	0.00289905	0.00749845	0.00791241	0.00896816	0.0105425	0.0139097	0.00902234	0.0039582	0.00799013	0.00930008	0.00526815	0.00727661	0.0140061	0.022232	0.0176565	0.00624461	0.00613372	0.00746214	0.00864353
Bacteria	Planctomycetes	Planctomycetia	Gemmatales	Gemmataceae			OTU	0.0013	26.2	12.2	0.00551	0	0	0.00480354	0.00480354	0.00579811	0.0103975	0.00459939	0	0.00244367	0.00424814	0.00180447	0.0098955	0.0119115	0.00465004	0.00553027	0.00532174	0.00242554	0	0.0064619	0.00850722	0.00613146	0.0131179	0.0138685
Bacteria	Planctomycetes	Planctomycetia	Gemmatales	Gemmataceae			OTU	0.0013	24.2	5.4	0.0058	0.00805283	0.0122687	0.0138229	0.00960707	0	0	0.00331301	0.00331301	0.00488735	0.00849628	0.00360894	0.0019791	0.00399507	0.00201597	0	0.00242554	0.00915501	0.0133734	0.0087979	0.0123806	0.0102266	0	0.00161223
Bacteria	Planctomycetes	Planctomycetia	Gemmatales	Gemmataceae			OTU	0.00132	26.5	9.1	0.011	0.0158234	0.0122687	0.0138229	0.0122097	0.00260268	0.00459939	0.00459939	0.00282757	0.00527125	0.00966154	0.0121454	0.0247186	0.0298708	0.0179821	0.0107984	0.0028962	0	0.00442929	0.00873722	0.0165799	0.0204442	0.011785	0.0084494
Bacteria	Acidobacteria	Acidobacteria-6	iii1-15				OTU	0.00132	22.7	20.1	0.0053	0.00388531	0.00421585	0.00421585	0.00260268	0.00260268	0.00459939	0.0112254	0.00662603	0.00244367	0.00424814	0.00180447	0.0059373	0.00795327	0.00991819	0.00790222	0.00727661	0.00727661	0	0	0.00613597	0.00817904	0.00746214	0.00541908
Bacteria	Planctomycetes	Phycisphaerae	Phycisphaerales				OTU	0.00137	30	11.1	0.0142	0.0161057	0.0287532	0.0222546	0.0330312	0.0292222	0.0149969	0.0125118	0.00614059	0.00527125	0.00966154	0.0121454	0.00690667	0.0120589	0.0285184	0.0213347	0.00532174	0.00915501	0.00894412	0.00652257	0.00635326	0.00613146	0.0113116	0.0136743
Bacteria	Planctomycetes	vadinHA49	p04_C01				OTU	0.00138	21.1	9.5	0.0541	0.0276205	0.0584536	0.0944097	0.0688568	0.049812	0.0427887	0.0237372	0.0212493	0.123719	0.157521	0.146127	0.122785	0.0318499	0.0206161	0.0134325	0.0392792	0.049842	0.0488932	0.0375883	0.0123806	0.0122697	0.0146876	0.0271546
Bacteria	Acidobacteria	Acidobacteria-6	iii1-15				OTU	0.00141	20.6	0.1	0.00331	0.00388531	0	0	0	0	0.00919879	0.0125118	0.00614059	0.00282757	0	0.00246378	0.00444288	0.008027	0.0060479	0	0	0	0.00221464	0.00436861	0.00215397	0.00408614	0.00589249	0.00180636
Bacteria	Chlamydiae	Chlamydiia					OTU	0.00144	20	1.5	0.00154	0.00402641	0.00402641	0	0	0	0.00459939	0.00459939	0.00282757	0.00282757	0	0	0	0.00201597	0.00201597	0	0	0	0	0.00215397	0.00215397	0.00204307	0.00204307	0
Bacteria	Gemmatimonadetes	Gemmatimonadetes					OTU	0.00151	27.9	20.8	0.00339	0.00388531	0.00421585	0.00421585	0	0.00579811	0.00579811	0.00331301	0.00896816	0.00565515	0.00180447	0.00180447	0	0	0.00263407	0.00263407	0.00242554	0.00915501	0.0111588	0.00442929	0	0	0	0
Bacteria	Planctomycetes	Planctomycetia	Gemmatales	Gemmataceae			OTU	0.00152	23.9	12.3	0.00654	0.00388531	0	0.00480354	0.0152142	0.0162088	0.00579811	0.00331301	0.00331301	0.00488735	0.00849628	0.0085365	0.0108649	0.00996923	0.00930008	0.00816435	0.0028962	0	0.00442929	0.00658325	0.00419929	0.00817453	0.00793556	0.00341859
Bacteria	Proteobacteria	Deltaproteobacteria	Myxococcales				OTU	0.00152	18.7	2.9	0.00633	0.00791172	0.00402641	0	0	0	0.0137982	0.0137982	0.00282757	0.00527125	0.00244367	0	0.0019791	0.010043	0.00806387	0.0028962	0.0028962	0.00672948	0.00894412	0.0172924	0.0232591	0.0081813	0.00180636	0.00341859
Bacteria	Planctomycetes	Planctomycetia	Planctomycetales	Planctomycetaceae	Planctomyces		OTU	0.00153	20.3	15.4	0.0992	0.0986848	0.0695857	0.0541163	0.156352	0.249291	0.186152	0.110774	0.0746579	0.0600435	0.0768794	0.138735	0.14508	0.0998398	0.101065	0.0932283	0.0720788	0.0719088	0.0669526	0.073963	0.104656	0.0736136	0.0434399	0.0609521
Bacteria	Planctomycetes	Planctomycetia	Gemmatales	Gemmataceae			OTU	0.00153	22.8	16.6	0.00592	0.00777061	0	0	0.00520535	0.00520535	0.00459939	0.00459939	0.00282757	0.00527125	0.00244367	0.00246378	0.00444288	0.0140749	0.019998	0.00790222	0.00242554	0.00242554	0	0.00215397	0.00624461	0.0102199	0.015161	0.010644
Bacteria	Planctomycetes	Planctomycetia	Pirellulales	Pirellulaceae			OTU	0.00162	20	9.6	0.00667	0.00402641	0.00824226	0.0138229	0.0122097	0.00550173	0.00289905	0	0.00565515	0.0129862	0.0163534	0.0139499	0.00492756	0.00201597	0.00201597	0.0057924	0.0057924	0	0.00442929	0.00873722	0.00430793	0.00204307	0.00746214	0.0102558
Bacteria	Planctomycetes	Planctomycetia	Gemmatales	Isosphaeraceae		chocolatum	OTU	0.00164	25.5	23.8	0.0245	0.0396997	0.0325902	0.0084317	0.00520535	0.00810441	0.00749845	0.0211645	0.0391857	0.0275079	0.0193231	0.0242909	0.0177715	0.0280761	0.0280619	0.0281756	0.0421032	0.0420182	0.0334763	0.0283656	0.0273497	0.0163581	0.018537	0.0208998
Bacteria	Actinobacteria	MB-A2-108	0319-7L14				OTU	0.00171	19.7	16.9	0.0173	0.0356733	0.0201321	0.00480354	0.0126116	0.00780803	0.0137982	0.0204242	0.0207639	0.0190252	0.0103008	0.0152685	0.0256879	0.0299446	0.0193799	0.00526815	0.0121277	0.0121277	0.00885857	0.0217824	0.033377	0.0286255	0.00997863	0.00986749
Bacteria	Proteobacteria	Deltaproteobacteria	Myxococcales				OTU	0.00184	20.7	19.4	0.0663	0.0991081	0.0648015	0.0324494	0.0526471	0.0866105	0.0947762	0.0666123	0.0609204	0.0506527	0.0448119	0.0523642	0.0686627	0.0758325	0.0790507	0.0534679	0.0426461	0.0541459	0.0578374	0.0742663	0.0795692	0.0838132	0.0679567	0.0819111
Bacteria	Planctomycetes						OTU	0.00186	29.8	17.4	0.0208	0.011797	0.0208898	0.0216669	0.0230223	0.0211178	0.025896	0.02631	0.0146233	0.013754	0.0150749	0.0150951	0.00840108	0.0200491	0.0272821	0.0247552	0.0285636	0.0304377	0.0333907	0.0263937	0.0146432	0.0143105	0.015161	0.0251541
Bacteria	Chloroflexi	Chloroflexi	Herpetosiphonales				OTU	0.0019	23.7	13.8	0.0335	0.0234529	0.00402641	0.0192141	0.0452409	0.0463201	0.0432903	0.032936	0.0127666	0.0272643	0.0352635	0.0477835	0.0547686	0.0278917	0.0258843	0.0187006	0.0174494	0.0212827	0.015588	0.0411681	0.0568534	0.0633622	0.0623009	0.0267071
Bacteria	Planctomycetes	Planctomycetia	Gemmatales	Gemmataceae			OTU	0.0019	22.8	13.7	0.0158	0.0159645	0.0205109	0.0132352	0.0178169	0.0217105	0.0224953	0.0237372	0.0155942	0.0105425	0.00488735	0.00492756	0.012844	0.0200122	0.0173639	0.0110605	0.00821794	0.00242554	0.0110732	0.0175351	0.0187338	0.0286165	0.0253763	0.0187052
Bacteria	Verrucomicrobia	[Pedosphaerae]	[Pedosphaerales]	auto67_4W			OTU	0.00192	26.6	21.1	0.0358	0.0478936	0.0446694	0.0324494	0.0370311	0.0246096	0.0345932	0.0594401	0.0647189	0.0331631	0.0247365	0.0346318	0.0246782	0.0300552	0.030696	0.0192249	0.0450716	0.0633009	0.051279	0.0351309	0.0230418	0.0163581	0.0149243	0.0317971
Bacteria	Planctomycetes	Phycisphaerae	WD2101				OTU	0.00192	30	2.3	0.00627	0.00791172	0.00402641	0.00480354	0.00740621	0.00260268	0.00459939	0.00459939	0.00282757	0.00771492	0.00488735	0.00985513	0.00985513	0.00403193	0.00403193	0	0	0	0	0.00861586	0.0127065	0.0122629	0.0190104	0.0124504
Bacteria	Planctomycetes	Phycisphaerae	CPla-3				OTU	0.00199	18.4	0.5	0.018	0.043585	0.0283743	0.0138229	0.0122097	0.017098	0.0328928	0.0283366	0.0184218	0.0133701	0.00669181	0.0190509	0.0251629	0.00993237	0.00465004	0.00553027	0.0028962	0.00672948	0.0288759	0.0372242	0.0191684	0.00817678	0.00950521	0.0215413
Bacteria	Actinobacteria	Thermoleophilia	Solirubrobacterales				OTU	0.002	24.9	24.4	0.0255	0.0276205	0.0162951	0.00901939	0.00740621	0.00840079	0.0195963	0.0270502	0.0358727	0.0299516	0.0217668	0.0144357	0.0059373	0.026097	0.030696	0.0134325	0.0344282	0.0651793	0.0646524	0.0353129	0.00839858	0.014306	0.0264726	0.0436651
Bacteria	Actinobacteria	Actinobacteria	Actinomycetales	Mycobacteriaceae	Mycobacterium		OTU	0.00205	20.6	19.9	0.0357	0.0870289	0.0569381	0.0318617	0.0244195	0.0139025	0.0224953	0.0336763	0.0481538	0.0478251	0.0303762	0.0280733	0.0291211	0.0380822	0.0499142	0.0266029	0.0295771	0.0334104	0.0133734	0.0281836	0.0460835	0.0388454	0.0287523	0.0354098
Bacteria	Planctomycetes	OM190	CL500-15				OTU	0.00213	27.3	9.1	0.00473	0.00402641	0.00824226	0.00901939	0.00740621	0.00260268	0	0	0	0	0	0.00246378	0.00642198	0.00799013	0.00403193	0	0.00242554	0.00242554	0.00664393	0.0087979	0.00828994	0.0102221	0.00769885	0.0100616
Bacteria	Verrucomicrobia	[Pedosphaerae]	[Pedosphaerales]				OTU	0.00213	30	5.1	0.00347	0.00402641	0.00824226	0.00421585	0.00260268	0.00550173	0.00289905	0	0	0	0.00721787	0.00968165	0.00642198	0.00597417	0.00465004	0.00263407	0	0	0.00221464	0.00221464	0	0.00408614	0.00408614	0.00322445
Bacteria	Chloroflexi	TK17					OTU	0.00213	22.5	17	0.00225	0	0	0	0.00520535	0.00810441	0.00749845	0.00459939	0	0	0	0.00246378	0.00246378	0.00201597	0.00465004	0.00263407	0	0	0	0.00430793	0.00430793	0	0.00180636	0.00180636
Bacteria	Chloroflexi	Anaerolineae	WCHB1-50				OTU	0.00214	23.5	14.9	0.01	0	0.00421585	0.00421585	0.00260268	0.00550173	0.0212966	0.0183976	0.00565515	0.00565515	0.00902234	0.0139499	0.00888577	0.016054	0.0226321	0.0105363	0.00485107	0.00485107	0.00442929	0.00873722	0.00839858	0.014306	0.0192471	0.0170929
Bacteria	Proteobacteria	Gammaproteobacteria	Legionellales	Coxiellaceae	Aquicella		OTU	0.00214	24.8	18.3	0.00615	0.00388531	0	0	0.00260268	0.00840079	0.0103975	0.00459939	0	0.00488735	0.00488735	0	0.0019791	0.0120589	0.0179821	0.0165908	0.0111141	0.00242554	0.00221464	0.00436861	0.00215397	0.00817227	0.0153977	0.00722543
Bacteria	Armatimonadetes	[Fimbriimonadia]	[Fimbriimonadales]	[Fimbriimonadaceae]			OTU	0.00222	18.9	12.7	0.00548	0.00402641	0.00824226	0.00901939	0.0152142	0.0104107	0	0	0	0.00488735	0.0157142	0.0132906	0.00444288	0.00399507	0.00465004	0.00263407	0.00485107	0.00485107	0.00221464	0.00221464	0.00204532	0.00408839	0.00565578	0.00361272
Bacteria	Verrucomicrobia	[Spartobacteria]	[Chthoniobacterales]	[Chthoniobacteraceae]			OTU	0.00222	29.7	25.7	0.00225	0.00388531	0	0	0	0	0	0.00331301	0.00331301	0.00488735	0.00488735	0.00246378	0.00246378	0	0	0	0.00485107	0.00485107	0	0.00430793	0.00839858	0.00409065	0	0
Bacteria	Armatimonadetes	Chthonomonadetes	Chthonomonadales	Chthonomonadaceae			OTU	0.00226	24	4.5	0.0122	0.0159645	0.0247268	0.0222546	0.0174151	0.0107071	0.0120978	0.0158248	0.0122812	0.0129862	0.0145489	0.017073	0.0118342	0.008027	0.00868197	0.00842647	0.00821794	0.00915501	0.0133734	0.0174138	0.0128152	0.00204532	0	0.00483668
Bacteria	Proteobacteria	Deltaproteobacteria					OTU	0.00227	29.5	12.3	0.0128	0.00791172	0.0124581	0.0228423	0.027424	0.0217105	0.0224953	0.0171112	0.00896816	0.00565515	0	0.00739135	0.0232242	0.0238967	0.013332	0.00816435	0.0150239	0.0121277	0.00664393	0.00664393	0.0081813	0.0081813	0.00722543	0.00883766
Bacteria	Proteobacteria	Deltaproteobacteria	Myxococcales	Polyangiaceae			OTU	0.00227	25.1	21.9	0.00451	0	0	0	0	0	0.00459939	0.0112254	0.0122812	0.00809882	0.00244367	0	0.0039582	0.00799013	0.00666601	0.00842647	0.00821794	0.00242554	0.00442929	0.00442929	0.00204532	0.00408839	0.00565578	0.00683717
Bacteria	Armatimonadetes	0319-6E2					OTU	0.00228	29.8	28.6	0.00245	0.00791172	0.00402641	0	0	0	0	0	0.00565515	0.00565515	0.00180447	0.00673203	0.00492756	0	0	0	0	0	0.00221464	0.00436861	0.00419929	0.00204532	0.00180636	0.00503081
Bacteria	Actinobacteria	Thermoleophilia	Solirubrobacterales				OTU	0.00228	20.9	16.2	0.00323	0	0	0	0	0	0.00919879	0.0125118	0.00331301	0	0.00180447	0.00426825	0.00642198	0.00799013	0.00930008	0.00526815	0	0	0	0.00215397	0.00624461	0.00409065	0	0.00161223
Bacteria	Planctomycetes	Planctomycetia	Gemmatales	Isosphaeraceae			OTU	0.00238	19.9	19	0.00189	0.00402641	0.00402641	0	0	0.00289905	0.00749845	0.00459939	0	0	0	0	0.0039582	0.00597417	0.00201597	0	0	0	0	0.00215397	0.00215397	0.00204307	0.00204307	0
Bacteria	Proteobacteria	Deltaproteobacteria					OTU	0.00239	18	15.8	0.0035	0	0	0	0	0.00579811	0.0103975	0.00459939	0	0.00244367	0.00244367	0.00739135	0.00937045	0.0019791	0	0	0	0.00672948	0.00672948	0	0.00409065	0.00409065	0.00722543	0.00722543
Bacteria	Chloroflexi	Anaerolineae	SBR1031	oc28			OTU	0.00242	27.9	3.7	0.00197	0.00805283	0.00805283	0.00480354	0.00480354	0	0	0	0	0	0.00360894	0.00360894	0	0.00201597	0.00201597	0	0	0	0	0.00215397	0.00215397	0.00204307	0.00204307	0
Bacteria	Planctomycetes	Planctomycetia	Gemmatales	Isosphaeraceae	Nostocoida		OTU	0.00245	26.1	14.3	0.0113	0.00402641	0.00824226	0.00901939	0.0152142	0.0191079	0.0132966	0.0145384	0.0127666	0.00771492	0.00488735	0.0147827	0.02072	0.0119852	0.00868197	0.00553027	0.00532174	0.00242554	0	0.00215397	0.0103353	0.0183966	0.0228598	0.0287668
Bacteria	Verrucomicrobia	Opitutae	Opitutales	Opitutaceae			OTU	0.00246	23.1	7.7	0.00706	0.00805283	0.0122687	0.00421585	0.0104107	0.0133098	0.00749845	0.00791241	0.00331301	0.00244367	0.00966154	0.00968165	0.0103802	0.0079164	0	0	0	0.00672948	0.0133734	0.0109519	0.00839858	0.00817678	0.00589249	0.00180636
Bacteria	Planctomycetes	vadinHA49	DH61				OTU	0.00247	29.9	26.2	0.0054	0.00791172	0.00402641	0	0.00260268	0.00260268	0	0.00662603	0.0151088	0.0109264	0.00424814	0.00180447	0.0039582	0.00597417	0.00201597	0	0	0.00672948	0.0111588	0.00658325	0.0123806	0.0122697	0.00384943	0.00341859
Bacteria	Verrucomicrobia	Verruco-5	WCHB1-41				OTU	0.00247	23.8	17	0.00493	0.00388531	0	0	0.00520535	0.0139025	0.00869716	0	0	0	0.00180447	0.00180447	0.0039582	0.00597417	0.00728412	0.00526815	0.00485107	0.00485107	0	0.0064619	0.0105525	0.0102199	0.0115483	0.0070313
Bacteria	Acidobacteria	EC1113					OTU	0.00247	27.1	25.3	0.00272	0.00791172	0.00402641	0	0	0	0.00459939	0.00459939	0.00282757	0.00527125	0.00244367	0.00246378	0.00246378	0.00201597	0.00201597	0	0	0.00672948	0.00894412	0.00221464	0.00204532	0.00204532	0	0
Bacteria	Chloroflexi	Anaerolineae	SBR1031	SJA-101			OTU	0.00252	19.9	3	0.0437	0.0359555	0.0450483	0.0360775	0.0270222	0.0252024	0.0403913	0.0561271	0.0868541	0.0634986	0.018797	0.0262688	0.0429748	0.0559678	0.0618484	0.0431937	0.0406912	0.0358359	0.0266613	0.0393175	0.0582469	0.0531626	0.0377841	0.0492783
Bacteria	Proteobacteria	Alphaproteobacteria	Sphingomonadales	Sphingomonadaceae	Kaistobacter		OTU	0.00253	20.7	1.3	0.00565	0.00777061	0	0	0	0.00289905	0.00289905	0.00662603	0.0094536	0.00527125	0.00244367	0.00246378	0.00444288	0.0120589	0.0127139	0.00553027	0.0101728	0.00727661	0	0.00430793	0.0124892	0.0122674	0.00408614	0.00483668
Bacteria	Armatimonadetes	0319-6E2					OTU	0.0026	18.1	0.7	0.00486	0.00388531	0.00421585	0.00421585	0	0.00289905	0.0120978	0.00919879	0	0.00244367	0.00244367	0.00492756	0.0108649	0.0119852	0.0060479	0	0.00485107	0.00485107	0.00442929	0.00658325	0.00215397	0.00204307	0.00204307	0.00967336
Bacteria	Bacteroidetes	Cytophagia	Cytophagales	Cytophagaceae			OTU	0.00262	20.2	14.9	0.0113	0.00791172	0.0124581	0.0132352	0.0126116	0.0338995	0.0306909	0.0112254	0.0122812	0.00565515	0.00360894	0.0134641	0.0197506	0.0119115	0.00465004	0.00553027	0.00532174	0.00915501	0.00894412	0.0151384	0.0129238	0	0.00180636	0.00664304
Bacteria	Bacteroidetes	Cytophagia	Cytophagales	Cytophagaceae	Emticicia		OTU	0.00265	29.1	29	0.0151	0.0471881	0.0203215	0.0138229	0.00960707	0	0.00459939	0.0112254	0.0151088	0.0133701	0.0139097	0.0114861	0.0123593	0.0179594	0.0106979	0.00263407	0.00727661	0.0207356	0.0223175	0.0174744	0.0249785	0.0265779	0.0138281	0.0100616
Bacteria	Verrucomicrobia	Opitutae	Opitutales	Opitutaceae	Opitutus		OTU	0.00267	23.8	19.9	0.0023	0	0	0	0	0	0	0.00331301	0.00614059	0.00282757	0	0	0.0019791	0.00399507	0.00465004	0.00553027	0.00532174	0.00242554	0	0.00215397	0.00215397	0	0.00541908	0.0070313
Bacteria	Proteobacteria	Alphaproteobacteria					OTU	0.0027	26.3	12.4	0.012	0.00402641	0.0124581	0.0180388	0.0122097	0.0141989	0.0161956	0.00791241	0.0117957	0.0109264	0.00785708	0.0054134	0.0079164	0.0220282	0.0246481	0.0163287	0.00821794	0.00242554	0.00664393	0.0109519	0.0104439	0.0163513	0.0174408	0.0120621
Bacteria	Chloroflexi	SHA-26					OTU	0.00274	18	17.1	0.0107	0.0158234	0.0122687	0.00421585	0.00260268	0.0112998	0.0270947	0.0183976	0.00848272	0.0109264	0.00424814	0.00919582	0.0113495	0.00597417	0.00991819	0.0107984	0.00774727	0.0115805	0.0178027	0.0153811	0.00635326	0.00613146	0.00769885	0.0116739
Bacteria	Bacteroidetes	[Saprospirae]	[Saprospirales]	Chitinophagaceae			OTU	0.00275	24.2	21.7	0.00374	0.00791172	0.00402641	0	0	0	0.00459939	0.00459939	0.00565515	0.00809882	0.00244367	0.00246378	0.00444288	0.0019791	0.00790222	0.00790222	0.00727661	0.00727661	0	0.00215397	0.00215397	0	0.00180636	0.00341859
Bacteria	Proteobacteria	Deltaproteobacteria	Syntrophobacterales	Syntrophobacteraceae			OTU	0.00281	19.4	7.1	0.00767	0.00402641	0.0124581	0.0132352	0.00480354	0.00289905	0.00289905	0.00662603	0.0094536	0.00771492	0.00488735	0	0.0039582	0.0039582	0.0105363	0.0105363	0.00970214	0.00970214	0.00442929	0.00873722	0.00635326	0.0163468	0.0179142	0.00522494
Bacteria	Planctomycetes	Planctomycetia	Planctomycetales	Planctomycetaceae	Planctomyces		OTU	0.00286	28.1	17.4	0.00231	0	0	0	0	0.00289905	0.00289905	0.00331301	0.00331301	0	0	0	0.0019791	0.00601103	0.00403193	0.0057924	0.0057924	0.00672948	0.00672948	0	0	0	0.00180636	0.00180636
Bacteria	Proteobacteria	Gammaproteobacteria	Xanthomonadales	Sinobacteraceae			OTU	0.00293	26.1	12.7	0.00638	0.00402641	0.00402641	0.00480354	0.00480354	0.0144953	0.0144953	0	0	0.00244367	0.00605261	0.00607272	0.00840108	0.0119852	0.0060479	0	0	0	0.00442929	0.00442929	0.00409065	0.014306	0.0210535	0.0108382
Bacteria	Actinobacteria	Actinobacteria	Actinomycetales	Micromonosporaceae	Dactylosporangium		OTU	0.00306	20.1	15.7	0.00709	0.00402641	0.00824226	0.00421585	0.00780803	0.0165052	0.0224953	0.0137982	0	0.00244367	0.00605261	0.0085365	0.012844	0.00993237	0.00728412	0.00526815	0	0.00672948	0.00894412	0.00436861	0.00419929	0.00204532	0.00361272	0.00361272
Bacteria	Planctomycetes	Planctomycetia	Gemmatales	Gemmataceae			OTU	0.00306	19.8	6.8	0.00322	0.00388531	0.0084317	0.0084317	0.00260268	0.00260268	0	0	0.00565515	0.00565515	0.0054134	0.0054134	0	0	0.00526815	0.00526815	0	0	0	0	0	0.00408614	0.00769885	0.00361272
Bacteria	Actinobacteria	Thermoleophilia	Gaiellales	AK1AB1_02E			OTU	0.00307	20.5	12.3	0.00321	0.00388531	0	0.00480354	0.00480354	0.00579811	0.00579811	0	0	0.00488735	0.00488735	0.00985513	0.0118342	0.0019791	0	0	0.00242554	0.00242554	0.00221464	0.00436861	0.00215397	0	0	0.00161223
Bacteria	Acidobacteria	iii1-8	32-20				OTU	0.00308	21.4	1.9	0.00868	0.0119381	0.0122687	0.00421585	0.00260268	0.00840079	0.00579811	0.00993904	0.0184218	0.00848272	0.00360894	0.00607272	0.0103802	0.0079164	0.00526815	0.0110605	0.00821794	0.00242554	0.00221464	0.00221464	0.00409065	0.0122629	0.0226231	0.0192875
Bacteria	Actinobacteria	Thermoleophilia	Solirubrobacterales				OTU	0.00314	20.1	1	0.0149	0.0197087	0.00805283	0.00480354	0.00480354	0.00869716	0.017896	0.0191378	0.0184218	0.0109264	0.00424814	0.00919582	0.0172869	0.0139274	0.0119342	0.0107984	0.0101728	0.00727661	0.0199318	0.0285477	0.0290691	0.0286255	0.0208168	0.0190934
Bacteria	Verrucomicrobia	Verrucomicrobiae	Verrucomicrobiales	Verrucomicrobiaceae			OTU	0.00314	19.9	19.6	0.00466	0.00791172	0.00402641	0	0.00260268	0.00260268	0.00459939	0.00459939	0.00282757	0.00282757	0.00180447	0.00426825	0.00444288	0.00399507	0.00991819	0.00790222	0	0	0.00442929	0.0108912	0.0125979	0.00613597	0.00361272	0.00522494
Bacteria	Proteobacteria	Deltaproteobacteria	Myxococcales				OTU	0.00314	20.5	2.2	0.00334	0.0120792	0.0120792	0	0	0	0	0.00331301	0.00614059	0.00282757	0	0	0	0.0060479	0.00868197	0.00263407	0.00485107	0.00485107	0	0	0.00204532	0.00408839	0.00384943	0.00341859
Bacteria	Proteobacteria	Gammaproteobacteria	Xanthomonadales	Sinobacteraceae			OTU	0.00316	18.7	4.7	0.158	0.252046	0.176735	0.166565	0.172352	0.138071	0.199364	0.296266	0.276326	0.173671	0.0951504	0.0807498	0.130984	0.199753	0.158748	0.112977	0.110815	0.0961642	0.106816	0.156906	0.160008	0.141048	0.113054	0.126994
Bacteria	Chloroflexi	TK10	AKYG885	Dolo_23			OTU	0.00316	26.4	15	0.00338	0	0	0	0.00520535	0.0139025	0.00869716	0.00331301	0.00331301	0	0	0.00739135	0.00937045	0.00601103	0.00666601	0.00263407	0	0	0	0	0	0.00204307	0.00565578	0.00361272
Bacteria	Proteobacteria	Betaproteobacteria	Burkholderiales	Oxalobacteraceae			OTU	0.00323	21	18.1	0.00291	0.00388531	0	0	0.00260268	0.00260268	0.00459939	0.00791241	0.00331301	0	0	0	0.0039582	0.00597417	0.00201597	0.0028962	0.0028962	0	0	0.0064619	0.0064619	0.00204307	0.00565578	0.00361272
Bacteria	Chloroflexi	Chloroflexi	AKIW781				OTU	0.00325	20	1.3	0.00314	0.00805283	0.0122687	0.00421585	0	0	0	0.00331301	0.00896816	0.00565515	0.00180447	0.00180447	0.0019791	0.00601103	0.00666601	0.00263407	0	0	0.00221464	0.00436861	0.00215397	0	0	0
Bacteria	Actinobacteria	Actinobacteria	Actinomycetales	Propionibacteriaceae	Microlunatus	grignonense	OTU	0.00327	20.4	11.7	0.00306	0	0.00421585	0.00421585	0.00780803	0.00780803	0	0	0	0.00488735	0.00669181	0.00919582	0.00739135	0	0.00263407	0.00263407	0.00242554	0.00242554	0.00221464	0.00221464	0	0	0.00180636	0.00180636
Bacteria	Nitrospirae	Nitrospira	Nitrospirales	[Leptospirillaceae]			OTU	0.00329	25.6	2.6	0.249	0.367683	0.341391	0.241862	0.276861	0.316961	0.218348	0.202604	0.233257	0.342284	0.332334	0.302074	0.315404	0.247547	0.206485	0.124313	0.12935	0.276292	0.305716	0.233872	0.216209	0.177864	0.1546	0.168541
Bacteria	Acidobacteria	[Chloracidobacteria]	11-24				OTU	0.00332	18	2.5	0.00818	0.011797	0.00824226	0.00421585	0	0	0	0.00662603	0.0094536	0.00527125	0.00244367	0	0.0059373	0.0140012	0.0106979	0.00263407	0.00242554	0.00915501	0.0200173	0.0240577	0.0230418	0.014315	0.00384943	0.00986749
Bacteria	Proteobacteria	Deltaproteobacteria	Myxococcales	Polyangiaceae			OTU	0.00332	18.2	5.5	0.00187	0	0.0084317	0.0084317	0	0	0	0	0.00282757	0.00527125	0.00244367	0	0	0.00201597	0.00201597	0.0028962	0.0028962	0	0	0	0.00204532	0.00204532	0	0.00161223
Bacteria	Acidobacteria	Acidobacteria-6	iii1-15	RB40			OTU	0.00348	18.1	17.2	0.0162	0.023594	0.0164845	0.0084317	0.00260268	0.0141989	0.020795	0.0224508	0.0189072	0.0154298	0.0133836	0.0110003	0.0271824	0.0339028	0.0141118	0.0115848	0.0140103	0.00915501	0.015588	0.0196284	0.0107698	0.00817227	0.0153977	0.0249599
Bacteria	Proteobacteria	Deltaproteobacteria	Myxococcales	Cystobacterineae			OTU	0.00355	20.6	14.8	0.0279	0.00791172	0.0124581	0.0324494	0.0474418	0.0466165	0.04159	0.0250236	0.0349018	0.0453815	0.0171057	0.022174	0.0479024	0.0378241	0.0252662	0.0160666	0.0150239	0.0255866	0.0466786	0.0396815	0.0166885	0.0143128	0.00950521	0.0150924
Bacteria	Armatimonadetes	OPB50					OTU	0.00355	23.6	18.8	0.00386	0	0	0	0.00260268	0.00840079	0.00579811	0.00993904	0.00993904	0.00244367	0.00424814	0.00180447	0.0039582	0.00799013	0.00666601	0.00263407	0.00242554	0.00242554	0	0	0	0.0061292	0.00793556	0.00341859
Bacteria	Proteobacteria	Deltaproteobacteria	Myxococcales	Cystobacterineae			OTU	0.00356	18.2	4.5	0.0563	0.168968	0.194594	0.0343145	0.0100089	0.0168016	0.0161956	0.0509816	0.100106	0.0659423	0.0158273	0.0134641	0.0197506	0.110694	0.148212	0.0503095	0.0223005	0.0261338	0.0465931	0.0527874	0.0231504	0.0347434	0.0371613	0.0368279
Bacteria	Planctomycetes	Planctomycetia	Gemmatales	Gemmataceae	Gemmata		OTU	0.00356	18.2	17.6	0.0139	0.0158234	0.0164845	0.0084317	0.00780803	0.0165052	0.0224953	0.0137982	0	0.00733102	0.0127444	0.0201961	0.0365528	0.0237861	0.00201597	0.0115848	0.0212869	0.0164316	0.0200173	0.0175958	0.00635326	0.00408839	0.00746214	0.0102558
Bacteria	Verrucomicrobia	[Pedosphaerae]	[Pedosphaerales]				OTU	0.00365	24.1	17.5	0.00594	0.00388531	0	0	0.00260268	0.017098	0.0144953	0.00662603	0.00662603	0	0.0054134	0.0054134	0.0039582	0.00799013	0.00403193	0.0028962	0.00532174	0.00242554	0	0	0.00204532	0.0122607	0.0210535	0.0124504
Bacteria	Chloroflexi	TK10	AKYG885	Dolo_23			OTU	0.00365	27.1	12.6	0.00596	0	0	0.00480354	0.00480354	0.00869716	0.00869716	0	0.00282757	0.00771492	0.00669181	0.00426825	0.0123593	0.0098955	0.0131704	0.0160666	0.00532174	0.00242554	0	0	0.00204532	0.00204532	0.0126445	0.0126445
Bacteria	Planctomycetes	Planctomycetia	Gemmatales	Gemmataceae			OTU	0.00368	18.1	4	0.0668	0.118394	0.0860702	0.052941	0.0348302	0.0388085	0.064587	0.0877767	0.0972785	0.0851078	0.0522561	0.0278998	0.0613117	0.085728	0.0658803	0.0518823	0.0324011	0.0525045	0.0824551	0.0700798	0.0709534	0.0674686	0.0624503	0.0863003
Bacteria	Actinobacteria	Actinobacteria	Actinomycetales	Micromonosporaceae			OTU	0.00373	21.5	15.8	0.00456	0.00388531	0	0	0.00520535	0.00810441	0.00289905	0	0.00282757	0.00282757	0.00180447	0.00426825	0.00642198	0.00597417	0.00728412	0.00526815	0.00242554	0.00242554	0.00442929	0.0108912	0.0105525	0.00817678	0.00589249	0.00341859
Bacteria	Acidobacteria	[Chloracidobacteria]	RB41	Ellin6075			OTU	0.00373	18.2	16.6	0.00573	0.011797	0.00402641	0	0.00260268	0.00260268	0	0.00331301	0.00331301	0	0.0054134	0.010341	0.0148231	0.0098955	0	0	0.00242554	0.00915501	0.015588	0.0110125	0.00215397	0.00204307	0.0092685	0.0120621
Bacteria	Chloroflexi	C0119					OTU	0.00382	23.3	6.7	0.0419	0.0473292	0.0580747	0.0571568	0.0374329	0.0356131	0.0311925	0.0237372	0.0325596	0.0446137	0.0346243	0.0520518	0.0631697	0.037861	0.0272821	0.0189628	0.044601	0.0657265	0.0490643	0.0415321	0.0480202	0.0368068	0.0298486	0.0458597
Bacteria	Actinobacteria	Actinobacteria	Actinomycetales	Kineosporiaceae			OTU	0.00382	27.4	12.3	0.00702	0	0.00421585	0.0138229	0.0226204	0.0159124	0.00749845	0.00791241	0.00614059	0.00527125	0.00424814	0.00180447	0.0059373	0.0119852	0.0139501	0.00790222	0.00242554	0.00242554	0.00221464	0.00436861	0.00419929	0.00613146	0.00408614	0.00644891
Bacteria	Chloroflexi	Anaerolineae	SBR1031	A4b			OTU	0.00382	20.4	0.7	0.0163	0.0116559	0.00421585	0.00421585	0	0.00289905	0.0166972	0.0403023	0.0378144	0.0113103	0.00180447	0.00919582	0.0212451	0.0299814	0.0213959	0.00816435	0.0125983	0.0164316	0.0133734	0.0195677	0.0292864	0.0265779	0.0174408	0.018511
Bacteria	Proteobacteria	Deltaproteobacteria	Myxococcales	Polyangiaceae			OTU	0.00384	20.9	18.5	0.0259	0.0316469	0.0287532	0.0222546	0.0200178	0.0365022	0.0352903	0.0423289	0.0585783	0.0278918	0.00966154	0.00721787	0.0118746	0.0300183	0.0365822	0.0213347	0.00774727	0.0115805	0.0178027	0.021843	0.0271324	0.0306641	0.0287523	0.0305731
Bacteria	Firmicutes	Bacilli	Bacillales	Paenibacillaceae	Paenibacillus		OTU	0.0039	21.7	15.5	0.0105	0.0120792	0.0120792	0.00480354	0.0152142	0.0191079	0.017896	0.0158248	0.0094536	0.00771492	0.00488735	0.00246378	0.0143384	0.0179225	0.011316	0.00526815	0.00242554	0.00915501	0.00672948	0.00430793	0.0124892	0.0163536	0.0135913	0.0070313
Bacteria	Armatimonadetes	0319-6E2					OTU	0.0039	23.9	11.3	0.0694	0.071911	0.077449	0.0595075	0.113906	0.113165	0.0790822	0.0745247	0.0387853	0.0227609	0.0441727	0.0985167	0.11499	0.0697478	0.0525483	0.0321331	0.049452	0.077307	0.0624377	0.0718697	0.0696685	0.0837951	0.0752695	0.042247
Bacteria	Acidobacteria	[Chloracidobacteria]					OTU	0.0039	19.9	11	0.0517	0.0821559	0.0498325	0.0673516	0.0674595	0.0860178	0.0797793	0.0375354	0.0240769	0.0410183	0.052143	0.0942485	0.0729441	0.014038	0.0337865	0.0439801	0.0639331	0.0705775	0.0667815	0.0527874	0.0231504	0.0122697	0.0183003	0.0339917
Bacteria	Verrucomicrobia	Verrucomicrobiae	Verrucomicrobiales	Verrucomicrobiaceae	Prosthecobacter		OTU	0.0039	24.6	2.9	0.049	0.0473292	0.0622906	0.0613727	0.0270222	0.0367986	0.0565869	0.0541005	0.0491247	0.0519447	0.0744358	0.0697495	0.048387	0.0439089	0.03333	0.0421324	0.060494	0.0517204	0.0666959	0.0572773	0.0414497	0.0327229	0.0183003	0.0388284
Bacteria	Acidobacteria	iii1-8	32-20				OTU	0.0039	18.1	2.5	0.0183	0.0355322	0.0203215	0.00421585	0.0130134	0.0217105	0.0224953	0.0270502	0.0245624	0.013754	0.00966154	0.0195368	0.0222144	0.0179594	0.013332	0.0110605	0.013069	0.00727661	0.0199318	0.0263937	0.0207792	0.0204465	0.015161	0.0219296
Bacteria	Planctomycetes	Phycisphaerae	WD2101				OTU	0.0039	20.3	16.2	0.0095	0.0120792	0.0120792	0.00480354	0.0126116	0.0165052	0.017896	0.0125118	0.00896816	0.0105425	0.00488735	0.00246378	0.00444288	0.0181068	0.0161277	0.0028962	0.0028962	0	0.00664393	0.0195677	0.0149691	0.00613146	0.00769885	0.00361272
Bacteria	Proteobacteria	Alphaproteobacteria	Rhizobiales	Hyphomicrobiaceae	Rhodoplanes		OTU	0.00394	24.5	16.2	0.00457	0	0	0	0.00520535	0.00520535	0.00459939	0.00459939	0	0	0.00360894	0.00360894	0.0019791	0.008027	0.00868197	0.0113227	0.0086886	0	0	0.00430793	0.0104439	0.0102221	0.00769885	0.00683717
Bacteria	Verrucomicrobia	[Spartobacteria]	[Chthoniobacterales]	[Chthoniobacteraceae]			OTU	0.00402	25.8	7.4	0.0131	0.011797	0.0208898	0.031274	0.0170133	0.00550173	0.00749845	0.00791241	0.00896816	0.0154298	0.0169926	0.0146092	0.019266	0.0199385	0.013332	0.00526815	0.00485107	0.00485107	0.0155025	0.0198104	0.0124892	0.0102244	0.00565578	0.0132861
Bacteria	Planctomycetes	Planctomycetia	Gemmatales	Gemmataceae			OTU	0.00402	23.8	3.9	0.019	0.0158234	0.0207004	0.0270582	0.0144106	0.00289905	0.00749845	0.0112254	0.0151088	0.0182574	0.0242104	0.0218271	0.019266	0.0199385	0.0212342	0.0189628	0.0276222	0.0285593	0.0377345	0.0396209	0.0147518	0.0102221	0.00769885	0.0132861
Bacteria	Chloroflexi	Chloroflexi	[Roseiflexales]	[Kouleothrixaceae]			OTU	0.00412	20.5	11.8	0.0629	0.102852	0.0734226	0.0691146	0.0636514	0.0533038	0.115877	0.134511	0.0987348	0.0497446	0.0217668	0.0390736	0.0503661	0.0700796	0.0864965	0.0566262	0.0314598	0.0506261	0.0535792	0.0414714	0.0379022	0.0347502	0.0418703	0.0702372
Bacteria	Proteobacteria	Deltaproteobacteria	Myxococcales				OTU	0.0043	20.6	20.6	0.00229	0.00388531	0	0	0	0	0.00459939	0.0112254	0.00662603	0	0	0.00246378	0.00246378	0	0.00263407	0.00263407	0	0	0	0.00215397	0.00624461	0.00409065	0.00180636	0.00180636
Bacteria	Proteobacteria	Deltaproteobacteria	Myxococcales	Polyangiaceae			OTU	0.00432	18	2	0.0564	0.0830025	0.0613434	0.0499005	0.0574506	0.0460238	0.0587889	0.0844637	0.0685173	0.0547723	0.0491732	0.0321681	0.0439845	0.0598891	0.0571983	0.0347672	0.0397499	0.0676049	0.0624377	0.0783316	0.0699944	0.0408839	0.0457197	0.0510847
Bacteria	Proteobacteria	Deltaproteobacteria	Myxococcales				OTU	0.00433	28.9	21.4	0.00252	0	0	0	0	0	0.00459939	0.00791241	0.00614059	0.00282757	0	0	0	0.00201597	0.00201597	0	0.00485107	0.0115805	0.00672948	0	0.00204532	0.00204532	0.00180636	0.00341859
Bacteria	Chlamydiae	Chlamydiia	Chlamydiales	Parachlamydiaceae			OTU	0.00446	26.6	7.6	0.00173	0.00388531	0	0.00480354	0.00480354	0	0	0	0	0.00244367	0.00244367	0.00246378	0.00444288	0.00399507	0.00201597	0	0	0	0	0.00215397	0.00215397	0.00204307	0.00204307	0
Bacteria	Proteobacteria	Gammaproteobacteria	Alteromonadales	Alteromonadaceae			OTU	0.0045	29.8	27.7	0.00232	0.00388531	0	0	0	0	0	0.00331301	0.00331301	0.00488735	0.00488735	0.00246378	0.00246378	0	0	0	0	0	0	0.00430793	0.00635326	0.00817453	0.0061292	0.00322445
Bacteria	Planctomycetes	Planctomycetia	Gemmatales	Gemmataceae			OTU	0.00463	22.8	6	0.0257	0.0237352	0.0373743	0.0349022	0.0174151	0.00780803	0.00459939	0.0211645	0.0335305	0.0340712	0.0369549	0.0321681	0.0321099	0.0318868	0.0173639	0.0139567	0.0280929	0.0328632	0.0289615	0.0262723	0.0169058	0.0224805	0.0271827	0.0285726
Bacteria	Proteobacteria	Betaproteobacteria	Rhodocyclales	Rhodocyclaceae			OTU	0.0047	21.3	7.6	0.00289	0	0.00421585	0.00901939	0.00480354	0	0	0.00331301	0.00331301	0.00244367	0.00244367	0.00246378	0.00444288	0.0019791	0	0	0.00242554	0.00915501	0.00894412	0.00221464	0	0	0.00180636	0.00341859
Bacteria	Planctomycetes	Phycisphaerae	WD2101				OTU	0.0049	21	0.2	0.0137	0.0276205	0.0162951	0.00421585	0.00780803	0.0165052	0.0132966	0.0112254	0.0094536	0.00771492	0.00669181	0.00180447	0.0098955	0.0260232	0.026664	0.0134325	0.00532174	0.00915501	0.00894412	0.00867654	0.0207792	0.0265757	0.0176775	0.0199291
Bacteria	Planctomycetes	Planctomycetia	Gemmatales	Gemmataceae	Gemmata		OTU	0.00499	25.2	0.5	0.00355	0.00402641	0.00402641	0	0	0	0	0	0.00282757	0.00527125	0.00424814	0.00180447	0	0	0.00263407	0.00842647	0.00821794	0.00915501	0.00894412	0.00652257	0.00430793	0.00204307	0.00565578	0.00361272
Bacteria	Proteobacteria	Deltaproteobacteria	Myxococcales				OTU	0.00508	18.1	17.6	0.0213	0.0359555	0.0281849	0.00960707	0.0278258	0.0182187	0.0183976	0.0316496	0.0217348	0.0133701	0.00849628	0.0183916	0.0246782	0.0199753	0.0232502	0.0160666	0.0150239	0.0255866	0.0333907	0.0328556	0.0190598	0.0143082	0.0190104	0.0156748
Bacteria	Planctomycetes	Planctomycetia	Gemmatales	Gemmataceae			OTU	0.00508	20.8	1.7	0.0419	0.0517789	0.0615328	0.0397057	0.027424	0.0275087	0.0374922	0.0461881	0.0656047	0.0521883	0.0151881	0.0177323	0.0380472	0.0378241	0.0437047	0.0374013	0.0397499	0.040687	0.0244466	0.0478727	0.0424275	0.042918	0.0631605	0.0631468
Bacteria	Verrucomicrobia	[Methylacidiphilae]	Methylacidiphilales				OTU	0.00508	27.9	2.9	0.0103	0.0277616	0.0414008	0.0300986	0.0100089	0.0110035	0.00579811	0	0.00848272	0.0182574	0.018797	0.0139499	0.00690667	0.0019791	0	0	0	0	0.00221464	0.00436861	0.00624461	0.0122629	0.00997863	0.00825527
Bacteria	Proteobacteria	Alphaproteobacteria	Sphingomonadales	Erythrobacteraceae			OTU	0.00512	18.7	3.9	0.0875	0.126446	0.115202	0.0980379	0.0796693	0.0915195	0.101076	0.122193	0.121441	0.0672343	0.0472556	0.0400452	0.0345737	0.0923658	0.109452	0.0774238	0.0696532	0.0627538	0.0779402	0.095988	0.123282	0.0961032	0.0696758	0.0935258
Bacteria	Proteobacteria	Gammaproteobacteria	Xanthomonadales	Xanthomonadaceae			OTU	0.00513	23.7	3.9	0.00839	0.0120792	0.0162951	0.0138229	0.00960707	0	0.00459939	0.00791241	0.00896816	0.00809882	0.00424814	0.0141234	0.014298	0.008027	0.0060479	0	0.00727661	0.0207356	0.0223175	0.00885857	0.00204532	0.00204532	0	0.00161223
Bacteria	Planctomycetes	Planctomycetia	Gemmatales	Gemmataceae			OTU	0.00514	18	12.7	0.00311	0.00388531	0	0.00480354	0.00740621	0.00550173	0.00289905	0	0.00282757	0.00527125	0.00424814	0.00426825	0.00246378	0	0	0.0028962	0.0028962	0	0	0	0	0.00408614	0.00950521	0.00864353
Bacteria	Planctomycetes	Planctomycetia	Gemmatales	Isosphaeraceae			OTU	0.00517	21.3	9.8	0.00526	0.011797	0.00402641	0.0144106	0.0144106	0.00289905	0.00289905	0	0	0.00488735	0.00488735	0.00492756	0.00888577	0.00597417	0.00201597	0.0028962	0.0028962	0.00672948	0.0111588	0.00658325	0.00215397	0	0	0.00644891
Bacteria	Fibrobacteres	Fibrobacteria	258ds10				OTU	0.00517	23.3	18.3	0.00464	0	0	0	0	0.00869716	0.00869716	0.00993904	0.0127666	0.00282757	0	0.00246378	0.00444288	0.00601103	0.00403193	0.0057924	0.00821794	0.00242554	0.00221464	0.00436861	0.00419929	0.00817453	0.00793556	0.00341859
Bacteria	Chloroflexi	SHA-26					OTU	0.00523	19.8	16.3	0.0244	0.0389942	0.016674	0.0222546	0.0252231	0.0272123	0.0345932	0.039562	0.0250478	0.0109264	0.00605261	0.0134641	0.0177715	0.034124	0.0367439	0.0221211	0.0237125	0.0121277	0.0221464	0.0393782	0.031549	0.0184034	0.0167306	0.0271546
Bacteria	Proteobacteria	Deltaproteobacteria	Myxococcales				OTU	0.00533	27.9	14	0.00697	0.00791172	0.00402641	0.00960707	0.0122097	0.00550173	0.00749845	0.00791241	0.00331301	0	0	0.00246378	0.00444288	0.00601103	0.0119342	0.0107984	0.00774727	0.00485107	0.00664393	0.00664393	0.00409065	0.00817678	0.0131179	0.0154807
Bacteria	Actinobacteria	Acidimicrobiia	Acidimicrobiales				OTU	0.00535	18.2	3.8	0.085	0.131178	0.126713	0.0805868	0.0618524	0.0495156	0.0858836	0.109487	0.111902	0.089087	0.0449251	0.0451463	0.0805373	0.0998029	0.0858783	0.0539921	0.0363108	0.0756656	0.0981287	0.0938341	0.098629	0.100164	0.0926229	0.102811
Bacteria	Armatimonadetes	Chthonomonadetes	Chthonomonadales	Chthonomonadaceae			OTU	0.00537	25.3	20.6	0.0173	0.0119381	0.00805283	0.00960707	0.0122097	0.0141989	0.0299938	0.0316496	0.0189072	0.00809882	0.0132705	0.0108268	0.0098955	0.0159434	0.0165842	0.0221211	0.0358402	0.0242554	0.00664393	0.0152598	0.0188425	0.0245281	0.0215269	0.0168988
Bacteria	Proteobacteria	Deltaproteobacteria	Myxococcales				OTU	0.00537	29	26.8	0.0101	0.00791172	0.0124581	0.0084317	0	0	0.00459939	0.00791241	0.0146233	0.021085	0.00977469	0.00985513	0.0157924	0.00795327	0.00728412	0.00816435	0.00532174	0.0158845	0.0178882	0.0130451	0.0167972	0.0081813	0.00722543	0.0120621
Bacteria	Proteobacteria	Deltaproteobacteria	Myxococcales	OM27			OTU	0.00541	21.6	12.5	0.00523	0.00805283	0.00805283	0	0.00260268	0.00550173	0.00289905	0	0	0	0.0126313	0.0200226	0.00739135	0.00201597	0.00201597	0	0.00242554	0.0158845	0.0178882	0.00658325	0.00215397	0.00204307	0.00204307	0
Bacteria	Actinobacteria	Acidimicrobiia	Acidimicrobiales				OTU	0.00557	18	1.7	0.0153	0.0158234	0.0164845	0.0132352	0.0100089	0.0110035	0.0195963	0.0270502	0.0189072	0.0129862	0.0127444	0.0054134	0.0098955	0.0219913	0.0147299	0.00842647	0.0106435	0.0115805	0.0178027	0.0283049	0.019277	0.0122607	0.0174408	0.0168988
Bacteria	Planctomycetes	Planctomycetia	Gemmatales	Isosphaeraceae			OTU	0.00571	25.3	12.2	0.0139	0.0119381	0.0122687	0.02343	0.0270222	0.0165052	0.0224953	0.0171112	0.00614059	0.00282757	0.00180447	0.00673203	0.0207604	0.0259126	0.015348	0.00816435	0.0101728	0.00727661	0.0110732	0.021843	0.0128152	0.0122607	0.0174408	0.00883766
Bacteria	Planctomycetes	Planctomycetia	Gemmatales	Gemmataceae	Gemmata		OTU	0.00574	23.2	16	0.00685	0.00402641	0.00824226	0.00421585	0.00780803	0.0194042	0.0115962	0.0132521	0.0132521	0	0.00360894	0.00360894	0.0138537	0.0178856	0.00666601	0.00263407	0	0	0	0.00215397	0.00624461	0.00613372	0.00746214	0.00541908
Bacteria	Planctomycetes	Planctomycetia	Gemmatales	Gemmataceae			OTU	0.00575	26.3	1.7	0.0107	0.0161057	0.0245374	0.0132352	0.00480354	0.00579811	0.0103975	0.00791241	0.00614059	0.0101586	0.0127444	0.010341	0.00690667	0.00601103	0.00930008	0.00526815	0.00485107	0.0115805	0.022232	0.0219644	0.0146432	0.0081813	0.00361272	0.0084494
Bacteria	Bacteroidetes	Cytophagia	Cytophagales	Cytophagaceae			OTU	0.00576	20.3	16.6	0.00489	0.00402641	0.00402641	0.00480354	0.00740621	0.00550173	0.00749845	0.00791241	0.00614059	0.00282757	0.00180447	0.00426825	0.00840108	0.0119852	0.0060479	0	0.00242554	0.00242554	0.00664393	0.00664393	0.00204532	0.00408839	0.00384943	0.00180636
Bacteria	TM6	SJA-4					OTU	0.00584	28	6.1	0.00811	0.011797	0.0124581	0.0084317	0	0	0	0	0.00282757	0.0101586	0.00913549	0.0116596	0.0197506	0.0159434	0.011316	0.00526815	0.00242554	0.00242554	0.00442929	0.00873722	0.0145346	0.0122697	0.0092685	0.0136743
Bacteria	Planctomycetes	Planctomycetia	Gemmatales	Isosphaeraceae			OTU	0.00587	28.8	8.6	0.0167	0.0156823	0.0251057	0.0354899	0.019616	0.0168016	0.0345932	0.029623	0.0094536	0.00527125	0.00785708	0.0152685	0.027667	0.0299077	0.019998	0.0107984	0.0101728	0.00727661	0.00442929	0.00658325	0.00624461	0.0122629	0.0190104	0.0140626
Bacteria	Proteobacteria	Deltaproteobacteria	Myxococcales				OTU	0.00589	18	2.2	0.0165	0.0315058	0.0205109	0.0228423	0.019616	0.0110035	0.0241957	0.0316496	0.0273899	0.0165815	0.00605261	0.00607272	0.0143384	0.0300183	0.0260459	0.0107984	0.00774727	0.00485107	0.0132879	0.0154418	0.00419929	0.0102176	0.011785	0.0132861
Bacteria	Proteobacteria	Deltaproteobacteria	Myxococcales				OTU	0.00589	20.8	19.6	0.00614	0.011797	0.00824226	0.00421585	0.00260268	0.0112998	0.0132966	0.0112254	0.00662603	0	0.00180447	0.00180447	0.0019791	0.0181068	0.02403	0.00790222	0	0	0	0	0	0.00817227	0.00817227	0
Bacteria	Chlamydiae	Chlamydiia	Chlamydiales	Parachlamydiaceae			OTU	0.00593	18.1	1.8	0.165	0.174481	0.193409	0.145588	0.128316	0.15955	0.217455	0.22946	0.228973	0.196432	0.108647	0.131344	0.165396	0.167867	0.172993	0.124837	0.137568	0.171046	0.171469	0.177141	0.16151	0.136976	0.132836	0.172795
Bacteria	Proteobacteria	Alphaproteobacteria	Rhodospirillales	Rhodospirillaceae			OTU	0.00596	18.1	0.7	0.0261	0.0198499	0.0247268	0.0270582	0.0248213	0.0191079	0.0224953	0.0502413	0.0420983	0.0227609	0.0189102	0.0165872	0.0424901	0.0599629	0.050694	0.0184385	0.00485107	0.01831	0.0245322	0.026151	0.0232591	0.0163536	0.0135913	0.011868
Bacteria	Planctomycetes	Planctomycetia	Gemmatales	Gemmataceae			OTU	0.00596	18.1	11	0.0193	0.00805283	0.0122687	0.00421585	0.0260268	0.0260268	0	0	0	0.0390988	0.0445122	0.00787719	0.0103802	0.0159803	0.00806387	0.0260658	0.0527467	0.0266809	0.00442929	0.00873722	0.00430793	0.0510767	0.0583021	0.00883766
Bacteria	Proteobacteria	Deltaproteobacteria	Myxococcales				OTU	0.00599	27.5	17.2	0.0083	0.00791172	0.00402641	0	0.0104107	0.0162088	0.0149969	0.00919879	0.00282757	0.00282757	0.00180447	0.00180447	0.0039582	0.0039582	0.00790222	0.0252794	0.0173772	0.00672948	0.00894412	0.00436861	0.00215397	0.0102153	0.0174408	0.0104499
Bacteria	Acidobacteria						OTU	0.00599	20.2	19.4	0.00534	0.00402641	0.00402641	0	0	0.00579811	0.0103975	0.00791241	0.00896816	0.00565515	0	0	0.0098955	0.0139274	0.00403193	0	0.00727661	0.00727661	0.00442929	0.00658325	0.0103353	0.0102244	0.00204307	0
Bacteria	Proteobacteria	Alphaproteobacteria	Sphingomonadales	Sphingomonadaceae			OTU	0.00605	18.4	1.6	0.0114	0.00777061	0.0084317	0.0132352	0.00740621	0.00840079	0.0241957	0.0283366	0.0155942	0.0129862	0.00733102	0.00739135	0.0133286	0.0180331	0.0120958	0	0.00242554	0.00242554	0.0155025	0.0198104	0.0104439	0.0102221	0.00769885	0.0084494
Bacteria	WPS-2						OTU	0.00605	21.2	1.9	0.00315	0.00402641	0.00402641	0	0	0	0	0	0.00565515	0.00565515	0	0.00246378	0.00246378	0.00403193	0.00403193	0.0028962	0.00774727	0.00485107	0	0	0.00204532	0.00613146	0.00950521	0.0070313
Bacteria	Proteobacteria	Betaproteobacteria	A21b	EB1003			OTU	0.00614	19.7	2	0.00299	0.00791172	0.00402641	0	0	0	0	0.00331301	0.00331301	0	0.00180447	0.00180447	0	0.00403193	0.00403193	0.0028962	0.0028962	0	0.00221464	0.00652257	0.0104439	0.00817904	0.00204307	0.00322445
Bacteria	Proteobacteria	Deltaproteobacteria	Myxococcales				OTU	0.00644	20.9	17.8	0.00932	0.0159645	0.0162951	0.00421585	0.00780803	0.0136061	0.0103975	0.00791241	0.00896816	0.00565515	0	0.00246378	0.0103802	0.0200122	0.0147299	0.00842647	0.0057924	0	0	0.0107698	0.0128152	0.0122607	0.0156344	0.0102558
Bacteria	Verrucomicrobia	[Pedosphaerae]	[Pedosphaerales]	auto67_4W			OTU	0.00658	24.6	12.7	0.00407	0.00402641	0.00402641	0.00480354	0.00740621	0.00550173	0.00749845	0.00791241	0.00331301	0	0.00360894	0.00360894	0.0019791	0.010043	0.00806387	0.0028962	0.0028962	0	0	0.00215397	0.00419929	0.00408839	0.00384943	0.00180636
Bacteria	Verrucomicrobia	[Pedosphaerae]	[Pedosphaerales]	auto67_4W			OTU	0.00662	20.7	17.7	0.00753	0.0234529	0.00402641	0	0.00520535	0.00810441	0.00289905	0.00993904	0.0127666	0.00771492	0.00669181	0.00180447	0.0019791	0.0181068	0.0161277	0.0028962	0.0028962	0	0	0.00861586	0.0106612	0.0102176	0.0135913	0.00541908
Bacteria	Bacteroidetes	Cytophagia	Cytophagales	Cytophagaceae			OTU	0.00671	18	7.1	0.012	0.0161057	0.0203215	0.0138229	0.0122097	0.00550173	0.00289905	0.00662603	0.0292466	0.0275079	0.00488735	0.00246378	0.0123593	0.0199753	0.015348	0.00816435	0.0101728	0.00727661	0.00221464	0.0108305	0.0167972	0.0122674	0.00769885	0.0116739
Bacteria	Planctomycetes	Planctomycetia	Pirellulales	Pirellulaceae			OTU	0.00671	20.6	10.8	0.00958	0.00402641	0.0124581	0.0180388	0.0122097	0.00260268	0.00459939	0.00459939	0.00282757	0.00771492	0.00669181	0.00426825	0.00840108	0.0119852	0.011316	0.0110605	0.013069	0.00727661	0	0.0064619	0.0187338	0.0224873	0.0174408	0.0120621
Bacteria	Verrucomicrobia	[Pedosphaerae]	[Pedosphaerales]	auto67_4W			OTU	0.00687	18	2.4	0.0808	0.131037	0.131118	0.0698044	0.0582543	0.0738288	0.0761832	0.114281	0.135093	0.0793124	0.0369549	0.0568059	0.0646641	0.0619788	0.0869529	0.0671625	0.0629917	0.0754286	0.0756401	0.100417	0.0803297	0.0756251	0.0704732	0.0750739
Bacteria	Firmicutes	Bacilli	Bacillales	Bacillaceae	Anoxybacillus		OTU	0.00687	23	7.6	0.00357	0.00388531	0	0.00480354	0.00480354	0	0	0	0	0.00244367	0.00244367	0.00492756	0.00492756	0.00403193	0.00403193	0	0.00242554	0.00915501	0.0111588	0.0108912	0.0064619	0.00204307	0.00204307	0.00161223
Bacteria	Proteobacteria	Deltaproteobacteria	Syntrophobacterales	Syntrophobacteraceae			OTU	0.00687	28.7	22.5	0.00363	0	0	0	0.00260268	0.00260268	0.00459939	0.00459939	0.0113103	0.013754	0.00424814	0.00180447	0	0	0.00263407	0.00263407	0	0.013459	0.013459	0	0	0.00204307	0.00204307	0.00161223
Bacteria	Proteobacteria	Deltaproteobacteria	Myxococcales	Haliangiaceae			OTU	0.00693	21	11.8	0.00334	0	0	0.00480354	0.00480354	0	0.00459939	0.00459939	0	0	0	0.00492756	0.00888577	0.00597417	0.00201597	0.0028962	0.0028962	0.00672948	0.00672948	0.0064619	0.00850722	0.00204532	0	0
Bacteria	Gemmatimonadetes	Gemm-1					OTU	0.00733	22.9	9	0.0792	0.0755141	0.103123	0.112448	0.101888	0.0819332	0.0514859	0.0436153	0.0609204	0.0970825	0.127331	0.167295	0.15542	0.0756851	0.0499142	0.0352915	0.0309891	0.0665106	0.0825406	0.0612819	0.0503915	0.0511038	0.0681061	0.0721786
Bacteria	Acidobacteria	iii1-8	DS-18				OTU	0.00736	21.1	20.6	0.00211	0.00388531	0	0	0	0.00289905	0.00289905	0.00331301	0.00331301	0	0	0	0.0039582	0.0039582	0	0	0	0	0	0.00215397	0.00624461	0.00817678	0.00589249	0.00180636
Bacteria	Planctomycetes	Planctomycetia	Gemmatales	Gemmataceae			OTU	0.00747	22.8	18.3	0.00392	0	0	0	0.00260268	0.00260268	0.00919879	0.00919879	0	0	0	0.00246378	0.00246378	0.00806387	0.013332	0.00816435	0.00532174	0.00242554	0.00221464	0.00652257	0.00635326	0.00204532	0.00361272	0.00361272
Bacteria	Planctomycetes	Planctomycetia	Pirellulales	Pirellulaceae			OTU	0.00748	26.3	0.7	0.0247	0.0201321	0.0201321	0.0240177	0.0240177	0.00289905	0.0120978	0.0257639	0.0335305	0.0291838	0.0374809	0.0474366	0.0241531	0.0120589	0.0232502	0.0189628	0.0227712	0.0304377	0.044464	0.0353129	0.0186252	0.0245326	0.0156344	0.0215413
Bacteria	BHI80-139						OTU	0.00748	23	3.3	0.00361	0.00791172	0.0124581	0.0084317	0	0	0	0	0.00282757	0.00527125	0.00244367	0.00246378	0.00246378	0.00201597	0.00201597	0.0028962	0.0101728	0.00727661	0.00221464	0.00436861	0.00215397	0.00204307	0.00204307	0.00161223
Bacteria	Chloroflexi	Chloroflexi	Chloroflexales	FFCH7168			OTU	0.00753	29.4	8.5	0.00738	0.00388531	0.00421585	0.00901939	0.0100089	0.0110035	0.00579811	0	0.00565515	0.00809882	0.00605261	0.0085365	0.0108649	0.0119852	0.0060479	0.0086886	0.0135397	0.00485107	0	0.00215397	0.00419929	0.00817453	0.0133546	0.0136743
Bacteria	Chloroflexi	C0119					OTU	0.00755	18	2.4	2.03	2.73075	2.60266	2.31801	1.95191	1.88644	2.14453	2.71928	2.69937	1.76328	1.26699	1.39759	1.65005	2.03918	2.16924	1.38432	1.49294	2.05873	1.85626	2.18873	2.4246	2.09954	1.75815	2.15489
Bacteria	Chloroflexi	TK10					OTU	0.00755	30	28.5	0.00265	0.00402641	0.00402641	0	0	0	0	0	0.00282757	0.00282757	0.0054134	0.0054134	0	0	0	0	0.00242554	0.00242554	0.00442929	0.00442929	0.00409065	0.00613372	0.00565578	0.00683717
Bacteria	Verrucomicrobia	[Pedosphaerae]	[Pedosphaerales]	auto67_4W			OTU	0.00757	20.6	3	0.00331	0.00402641	0.00402641	0	0	0	0	0.00331301	0.0117957	0.00848272	0	0	0.0019791	0.0019791	0	0.0028962	0.0028962	0	0	0.00215397	0.00419929	0.00817453	0.0115483	0.00864353
Bacteria	Planctomycetes	Phycisphaerae	Phycisphaerales				OTU	0.00758	25	19.7	0.0111	0.0271971	0	0.00480354	0.00480354	0.00289905	0.0120978	0.0224508	0.0160796	0.00282757	0	0	0.0059373	0.00996923	0.00666601	0.0489733	0.0511903	0.00485107	0	0.00215397	0.00419929	0.00408839	0.00384943	0.0195409
Bacteria	Verrucomicrobia	Opitutae	Opitutales	Opitutaceae			OTU	0.0076	21.2	7.7	0.0623	0.0594084	0.0870174	0.0932344	0.0800711	0.0735324	0.0732841	0.0844637	0.0770001	0.055924	0.0364288	0.0292184	0.0583229	0.0999873	0.0959582	0.0568883	0.0537602	0.049842	0.0311761	0.0478727	0.0546994	0.0531468	0.0412475	0.0400524
Bacteria	Proteobacteria	Gammaproteobacteria	Xanthomonadales	Xanthomonadaceae			OTU	0.00764	18.3	2.3	0.00965	0.00388531	0.0126476	0.0126476	0	0.00579811	0.0149969	0.0224508	0.0217348	0.00848272	0	0.00492756	0.00888577	0.0120221	0.0106979	0.00263407	0.00485107	0.00485107	0.00442929	0.019507	0.0212137	0.0122652	0.00793556	0.00503081
Bacteria	TM6	SJA-4					OTU	0.00776	27.7	14	0.0186	0.0274794	0.0164845	0.0276458	0.0244195	0.0225997	0.0403913	0.029623	0.0151088	0.00848272	0.00180447	0.00919582	0.0153077	0.0240441	0.0319322	0.0187006	0.0101728	0.00727661	0.00442929	0.0130451	0.0167972	0.0122674	0.0149243	0.0366338
Bacteria	Proteobacteria	Deltaproteobacteria	Myxococcales	Haliangiaceae			OTU	0.00777	22.9	21.1	0.0205	0.0197087	0.0122687	0.00901939	0.0152142	0.0220069	0.0345932	0.0495011	0.0378144	0.0186413	0.0145489	0.00721787	0.0098955	0.0320711	0.0300779	0.0107984	0.0174494	0.0212827	0.0200173	0.0240577	0.0189511	0.0183966	0.0120217	0.0163164
Bacteria	Actinobacteria	Thermoleophilia	Solirubrobacterales				OTU	0.00784	20.1	18.4	0.0279	0.0356733	0.0243479	0.0282335	0.029223	0.0197006	0.0282935	0.0237372	0.0297321	0.027124	0.00913549	0.0116596	0.0355834	0.0519359	0.0472802	0.026865	0.0154945	0.00970214	0.0221464	0.0329163	0.0332684	0.034757	0.0267093	0.0386343
Bacteria	Actinobacteria	Actinobacteria	Actinomycetales	Actinosynnemataceae			OTU	0.00787	18.2	6.3	0.00934	0.00777061	0.00421585	0.00901939	0.00740621	0.00550173	0.00749845	0.00791241	0.023106	0.0222367	0.00605261	0.00360894	0.0059373	0.0160171	0.015348	0.00816435	0.00774727	0.00485107	0.00221464	0.00652257	0.0145346	0.0143128	0.00950521	0.00541908
Bacteria	Planctomycetes	Planctomycetia	Gemmatales	Isosphaeraceae			OTU	0.008	23.8	1.8	0.00439	0.00805283	0.00805283	0	0.00260268	0.00260268	0	0.00331301	0.00331301	0.00488735	0.0103008	0.0054134	0.0019791	0.0019791	0.00263407	0.00553027	0.0028962	0.013459	0.013459	0	0.00204532	0.00204532	0	0.00644891
Bacteria	Verrucomicrobia	[Spartobacteria]	[Chthoniobacterales]	[Chthoniobacteraceae]	Candidatus Xiphinematobacter		OTU	0.00801	18.1	2.2	0.0194	0.0358144	0.0283743	0.02343	0.0244195	0.0197006	0.0236941	0.0290769	0.034016	0.0190252	0.00849628	0.0110003	0.00937045	0.0201228	0.0207778	0.0113227	0.0111141	0.00242554	0.0243611	0.0329769	0.0167972	0.0143105	0.00974192	0.0165105
Bacteria	Acidobacteria	Sva0725	Sva0725				OTU	0.00807	21	0.2	0.0123	0.0276205	0.0120792	0.00960707	0.0122097	0.00550173	0.0166972	0.0303632	0.0165651	0	0.00360894	0.00607272	0.0103802	0.0159803	0.0159661	0.0136946	0.013069	0.00727661	0.00221464	0.00867654	0.0146432	0.0122674	0.0113116	0.0168988
Bacteria	Acidobacteria	Solibacteres	Solibacterales				OTU	0.00815	29.9	11.7	0.00738	0.0120792	0.0205109	0.0180388	0.0148124	0.0110035	0.0149969	0.00919879	0	0.00244367	0.00424814	0.00180447	0.0019791	0.008027	0.011316	0.0110605	0.00821794	0.00242554	0	0	0	0.0061292	0.00793556	0.00341859
Bacteria	Planctomycetes	Planctomycetia	Planctomycetales	Planctomycetaceae	Planctomyces		OTU	0.00818	26.5	9.2	0.00306	0	0	0.00480354	0.00740621	0.00260268	0	0	0	0.00244367	0.00424814	0.00426825	0.0103802	0.0079164	0.00526815	0.00526815	0	0	0	0.00215397	0.00419929	0.00408839	0.00204307	0.00322445
Bacteria	Planctomycetes	Phycisphaerae	WD2101				OTU	0.00824	20.9	15	0.0193	0.00402641	0.016674	0.0270582	0.0300267	0.0301113	0.0328928	0.0316496	0.0217348	0.0182574	0.0169926	0.0220006	0.0306155	0.0238967	0.0159661	0.0107984	0.0101728	0.00727661	0.0155025	0.0305803	0.0191684	0.00817678	0.00769885	0.0132861
Bacteria	Acidobacteria	Acidobacteria-6	iii1-15				OTU	0.00831	18.6	14.5	0.025	0.00791172	0.00824226	0.0138229	0.0356338	0.0434211	0.0265931	0.0191378	0.0212493	0.028416	0.0351504	0.0426825	0.0305751	0.0119852	0.0218523	0.0273892	0.0212869	0.0298906	0.0356909	0.0262723	0.0169058	0.0224805	0.0307954	0.0176753
Bacteria	Planctomycetes	vadinHA49	p04_C01				OTU	0.00832	25.1	7.4	0.00463	0	0.00421585	0.0186265	0.0170133	0.00260268	0	0	0.00282757	0.00771492	0.00669181	0.00426825	0.00444288	0.00399507	0.00201597	0.0028962	0.0028962	0	0.00221464	0.00436861	0.00828994	0.00613597	0.00180636	0.00341859
Bacteria	Proteobacteria	Alphaproteobacteria	Rhizobiales	Brucellaceae	Ochrobactrum		OTU	0.0085	18.4	2.9	0.0237	0.0513556	0.0452377	0.0258828	0.0204196	0.0156161	0.0183976	0.0382757	0.053809	0.0363746	0.00605261	0.0085365	0.012844	0.0280761	0.0227937	0.00842647	0.0106435	0.0115805	0.0133734	0.0174138	0.0332684	0.0286278	0.00974192	0.0277961
Bacteria	Proteobacteria	Betaproteobacteria	Burkholderiales	Comamonadaceae	Methylibium		OTU	0.00866	26.7	6	0.0121	0.0158234	0.0207004	0.0270582	0.0222186	0.0165052	0.00869716	0.00662603	0.0122812	0.00565515	0.00180447	0.0116596	0.0157924	0.0119852	0.00868197	0.00553027	0.0028962	0	0.00442929	0.019507	0.0191684	0.0102199	0.015161	0.0154807
Bacteria	Acidobacteria	iii1-8	32-20				OTU	0.0087	23	17.7	0.0173	0.0116559	0.00421585	0.0138229	0.0174151	0.0165052	0.017896	0.0125118	0.0174509	0.0165815	0.0132705	0.0182182	0.0153077	0.0220282	0.0299162	0.0187006	0.00774727	0.0115805	0.0111588	0.021661	0.031549	0.0265757	0.0194838	0.0217355
Bacteria	Proteobacteria	Deltaproteobacteria	Syntrophobacterales	Syntrophobacteraceae			OTU	0.0087	20.1	8.2	0.0398	0.0315058	0.0458061	0.0433339	0.0460445	0.065428	0.0335899	0.0145384	0.0269045	0.0756136	0.0947375	0.063191	0.0409553	0.0239335	0.0206161	0.0192249	0.037795	0.0425654	0.0333907	0.0263937	0.0228245	0.0367933	0.0366879	0.0323795
Bacteria	Verrucomicrobia	[Pedosphaerae]	[Pedosphaerales]				OTU	0.0087	21.9	17.6	0.03	0.0274794	0.0164845	0.0132352	0.0308303	0.0666135	0.0451862	0.0311035	0.0491247	0.0299516	0.0181578	0.0280733	0.0370375	0.0459986	0.0367439	0.0163287	0.0179201	0.0121277	0	0.0301555	0.0485634	0.0286233	0.0300853	0.0311555
Bacteria	Planctomycetes	Phycisphaerae	WD2101				OTU	0.0087	28	8.5	0.00346	0.00402641	0.00824226	0.00421585	0.00520535	0.00520535	0	0	0	0	0.00180447	0.00180447	0.0059373	0.0180331	0.0120958	0	0	0	0	0	0.00204532	0.00408839	0.00204307	0.00483668
Bacteria	Planctomycetes	Planctomycetia	Gemmatales	Gemmataceae			OTU	0.00873	18.4	3.6	0.0171	0.0238763	0.0245374	0.0132352	0.0100089	0.0110035	0.0287951	0.036249	0.0302175	0.0267401	0.00977469	0.0123189	0.0162771	0.016054	0.0279002	0.024493	0.0111141	0.00915501	0.0111588	0.0130451	0.0106612	0.00817453	0.00793556	0.0114797
Bacteria	Chloroflexi	Anaerolineae	SBR1031	A4b			OTU	0.00876	18.4	13	0.0859	0.0749497	0.0532906	0.0402934	0.0712677	0.101337	0.109076	0.0995483	0.0510665	0.0626274	0.114474	0.166635	0.139103	0.0537675	0.0681911	0.0790094	0.0750472	0.099921	0.113631	0.0964128	0.0672973	0.0817566	0.0908166	0.0655355
Bacteria	Acidobacteria	Solibacteres	Solibacterales	[Bryobacteraceae]			OTU	0.00881	18.1	4.1	0.0258	0.0315058	0.0331585	0.0306863	0.0200178	0.0220069	0.0299938	0.0382757	0.0283608	0.00848272	0.00721787	0.0146092	0.019266	0.0320343	0.0465004	0.0321331	0.0179201	0.0121277	0.0265757	0.0373455	0.0250871	0.0245326	0.0264726	0.029155
Bacteria	Armatimonadetes	OPB50					OTU	0.00883	29	19.6	0.0108	0.0116559	0.00421585	0.0138229	0.0122097	0.00840079	0.0103975	0.0112254	0.0151088	0.0109264	0.00605261	0.00607272	0.00444288	0.00601103	0.0119342	0.0107984	0.0271516	0.0242554	0.0110732	0.0153811	0.00839858	0.00409065	0.00361272	0.0100616
Bacteria	Verrucomicrobia	Opitutae	Opitutales	Opitutaceae	Opitutus		OTU	0.00889	23.3	12.4	0.115	0.106597	0.0989072	0.0986256	0.118308	0.160143	0.158862	0.108747	0.0793422	0.0933469	0.133157	0.182875	0.154935	0.132095	0.117516	0.100593	0.102525	0.072456	0.0801549	0.117588	0.116078	0.118548	0.122322	0.0777918
Bacteria	Verrucomicrobia	Verrucomicrobiae	Verrucomicrobiales	Verrucomicrobiaceae			OTU	0.00894	22.6	17	0.0115	0.00777061	0	0.00480354	0.00740621	0.0228961	0.038691	0.0183976	0.00848272	0.0109264	0.00605261	0.00360894	0.0039582	0.0120221	0.0159661	0.0107984	0.00532174	0.00242554	0.0110732	0.0175351	0.0146432	0.0163536	0.011785	0.0132861
Bacteria	Proteobacteria	Gammaproteobacteria	Xanthomonadales	Sinobacteraceae			OTU	0.0092	20	17.1	0.0452	0.0351089	0.0124581	0.0276458	0.0504462	0.0486264	0.0679877	0.0671584	0.0391857	0.0275079	0.0301499	0.0622193	0.042894	0.0361768	0.0644825	0.0371392	0.0271516	0.0444438	0.060052	0.0678651	0.0566361	0.0368068	0.0424931	0.0552798
Bacteria	Bacteroidetes	[Saprospirae]	[Saprospirales]	Chitinophagaceae			OTU	0.00941	18	11.7	0.023	0.00805283	0.0249162	0.0408811	0.0370311	0.0304077	0.0173943	0.00662603	0.0207639	0.0239126	0.0350372	0.0449728	0.0256476	0.0180331	0.0252662	0.0247552	0.0285636	0.0237082	0.0111588	0.0108912	0.0166885	0.0245281	0.0179142	0.0116739
Bacteria	Planctomycetes	Planctomycetia	Gemmatales	Isosphaeraceae			OTU	0.00944	23.1	17.4	0.00719	0	0	0.00480354	0.0100089	0.00520535	0.0183976	0.0250236	0.00662603	0.00488735	0.00849628	0.00360894	0.0039582	0.0120221	0.0106979	0.00263407	0.00242554	0.00242554	0.00221464	0.00436861	0.00828994	0.0122652	0.0115483	0.00541908
Bacteria	Proteobacteria	Alphaproteobacteria	Rhizobiales	Rhizobiaceae	Rhizobium		OTU	0.00946	20.7	20.1	0.0796	0.0863234	0.066317	0.0709797	0.0574506	0.0634181	0.112978	0.127885	0.0921088	0.076625	0.0576695	0.0554873	0.0755694	0.0979713	0.0755037	0.0471384	0.072151	0.0662736	0.060052	0.0850969	0.100457	0.0981282	0.086257	0.0981683
Bacteria	Verrucomicrobia	[Spartobacteria]	[Chthoniobacterales]	[Chthoniobacteraceae]	DA101		OTU	0.00951	18.1	1.7	0.00883	0.0119381	0.0122687	0.00421585	0.00260268	0.00550173	0.0120978	0.0125118	0.0117957	0.0109264	0.00785708	0.0152685	0.0138133	0.00597417	0.00991819	0.00790222	0.00242554	0.00915501	0.0178027	0.0175351	0.0064619	0	0.00180636	0.00341859
Bacteria	Proteobacteria	Deltaproteobacteria	Syntrophobacterales	Syntrophobacteraceae			OTU	0.00955	23.3	16.9	0.00624	0	0	0.00960707	0.0122097	0.00550173	0.0120978	0.0125118	0.00614059	0.00282757	0.00180447	0.00426825	0.00642198	0.014038	0.0127139	0.00263407	0.00485107	0.00485107	0.00221464	0.00652257	0.00635326	0.00817453	0.0061292	0.00161223
Bacteria	Acidobacteria	Solibacteres	Solibacterales				OTU	0.00956	23.9	15.3	0.0166	0.0116559	0.0084317	0.0276458	0.0192141	0.0173943	0.0311925	0.0204242	0.0122812	0.0154298	0.018797	0.0188775	0.0157924	0.026097	0.0254278	0.00816435	0.00532174	0.00242554	0.00885857	0.0174744	0.0167972	0.0204397	0.0194838	0.0136743
Bacteria	Verrucomicrobia	[Pedosphaerae]	[Pedosphaerales]	auto67_4W			OTU	0.00958	26.4	18.1	0.0155	0.00388531	0	0	0.0130134	0.0188115	0.0195963	0.0171112	0.0146233	0.0113103	0.00180447	0.00180447	0.0118746	0.0280023	0.0345663	0.0213347	0.0174494	0.0280122	0.0245322	0.0175351	0.0146432	0.0183966	0.0192471	0.0187052
Bacteria	Gemmatimonadetes	Gemm-4					OTU	0.00965	29.9	0.5	0.00193	0.00402641	0.00402641	0	0.00260268	0.00260268	0	0	0.00282757	0.00527125	0.00424814	0.00426825	0.00444288	0.0019791	0	0	0	0	0	0	0.00204532	0.00408839	0.00204307	0
Bacteria	Actinobacteria	Actinobacteria	Actinomycetales	Propionibacteriaceae			OTU	0.00975	21.3	18.6	0.00346	0.00388531	0	0	0	0	0.0183976	0.0183976	0	0	0	0	0.0019791	0.00399507	0.00465004	0.00263407	0	0	0	0.00430793	0.00635326	0.00408839	0.00565578	0.00522494
Bacteria	Proteobacteria	Betaproteobacteria	Burkholderiales	Burkholderiaceae	Burkholderia		OTU	0.00981	23	6.7	0.0602	0.0676024	0.061154	0.0745058	0.0784638	0.0353167	0.0374922	0.0461881	0.0542944	0.0726458	0.0722184	0.0503862	0.0414804	0.0479777	0.042012	0.0215968	0.0397499	0.107982	0.147107	0.0924689	0.0418843	0.0368	0.0468159	0.0695957
Bacteria	Proteobacteria	Betaproteobacteria					OTU	0.00985	20.8	18.5	0.00673	0.00388531	0	0	0.00260268	0.00260268	0.00919879	0.00919879	0.00565515	0.0105425	0.00669181	0.00180447	0.0019791	0.0120589	0.015348	0.00816435	0.00774727	0.00485107	0.00442929	0.00873722	0.0145346	0.0122697	0.00565578	0.00683717
Bacteria	Proteobacteria	Deltaproteobacteria	Bdellovibrionales	Bacteriovoracaceae	Bacteriovorax		OTU	0.00985	29.7	14.4	0.00731	0	0	0.00480354	0.0204196	0.0243132	0.00869716	0.00662603	0.00662603	0	0.00180447	0.00180447	0.0079164	0.0179962	0.0100798	0.0028962	0.0101728	0.00727661	0.0110732	0.0110732	0.00204532	0.00204532	0.00361272	0.00683717
Bacteria	Proteobacteria	Deltaproteobacteria	Myxococcales				OTU	0.00995	28.1	17	0.0159	0.011797	0.00824226	0.00901939	0.0126116	0.0194042	0.0161956	0.0178514	0.0189072	0.0105425	0.00849628	0.0085365	0.0207604	0.0178488	0.0204545	0.0271271	0.0208163	0.0188572	0.0200173	0.0219037	0.0127065	0.0102199	0.0115483	0.0215413
Bacteria	Proteobacteria	Deltaproteobacteria	Myxococcales				OTU	0.0102	26.6	19.6	0.0178	0.00777061	0.0126476	0.0126476	0.00780803	0.0165052	0.0362935	0.0375354	0.0240769	0.0214689	0.01094	0.0110003	0.0172869	0.0159434	0.0192183	0.0189628	0.0203456	0.0212827	0.015588	0.0153205	0.0166885	0.0163558	0.0169674	0.0156748
Bacteria	Planctomycetes	Planctomycetia	Gemmatales	Gemmataceae	Gemmata		OTU	0.0104	26.9	25.1	0.123	0.127152	0.152198	0.134115	0.0988834	0.0886204	0.107376	0.157896	0.184703	0.118655	0.107029	0.141824	0.124885	0.095771	0.110821	0.0887593	0.129423	0.169714	0.140292	0.144346	0.140296	0.0981507	0.0622136	0.117127
Bacteria	Proteobacteria	Deltaproteobacteria	Myxococcales	OM27			OTU	0.0104	21.3	13.5	0.00963	0.00388531	0	0.00960707	0.0148124	0.0110035	0.0103975	0.0145384	0.00993904	0.00488735	0.0121052	0.0146092	0.0212451	0.0199016	0.00868197	0.00263407	0.00242554	0.00242554	0.00885857	0.0131665	0.00839858	0.00817678	0.00950521	0.0102558
Bacteria	BRC1	PRR-11					OTU	0.0105	30	13.2	0.00647	0	0.0084317	0.0084317	0.0104107	0.0162088	0.00579811	0.00993904	0.00993904	0	0.00360894	0.00607272	0.00840108	0.0119852	0.011316	0.0110605	0.0057924	0.00672948	0.00672948	0.00215397	0.00215397	0	0.00180636	0.00180636
Bacteria	Proteobacteria	Deltaproteobacteria	Spirobacillales				OTU	0.0105	23.7	17.6	0.00279	0	0	0.00480354	0.00480354	0	0.00919879	0.00919879	0.00282757	0.00282757	0	0	0	0.00201597	0.00728412	0.00526815	0	0	0	0	0	0.0061292	0.00793556	0.00180636
Bacteria	Chloroflexi	TK10	B07_WMSP1				OTU	0.0106	28	19.7	0.0286	0.023594	0.0164845	0.0228423	0.0248213	0.0307041	0.0432903	0.0495011	0.0491247	0.0275079	0.0175186	0.0126313	0.0098955	0.0260232	0.0345663	0.0300233	0.0431168	0.031532	0.0199318	0.0393175	0.0377936	0.0286233	0.0156344	0.0231536
Bacteria	Verrucomicrobia	[Pedosphaerae]	[Pedosphaerales]	auto67_4W			OTU	0.0106	18	17.3	0.0317	0.0437261	0.0366166	0.0180388	0.0122097	0.0315932	0.0473881	0.0415887	0.037329	0.0214689	0.0163534	0.023805	0.0246782	0.0441669	0.0421737	0.0165908	0.0232418	0.0347416	0.0467641	0.0330376	0.0228245	0.0265779	0.0427298	0.0421878
Bacteria	Proteobacteria	Gammaproteobacteria	Legionellales	Coxiellaceae			OTU	0.0106	18.7	3.2	0.0122	0.0156823	0.00824226	0.0138229	0.00960707	0	0.00919879	0.0191378	0.0127666	0.00282757	0.00721787	0.0121454	0.0108649	0.0160171	0.0127139	0.00263407	0	0.00672948	0.0178027	0.0283049	0.0335943	0.0224918	0.00974192	0.0100616
Bacteria	Planctomycetes	Planctomycetia	Gemmatales	Isosphaeraceae			OTU	0.0106	23.5	1.1	0.00754	0.0156823	0.00402641	0	0	0.00289905	0.00749845	0.00791241	0.00331301	0.014662	0.0164665	0.00426825	0.00444288	0.0019791	0.00790222	0.00790222	0.00970214	0.0164316	0.00894412	0.00221464	0.00204532	0.00817453	0.0133546	0.0136743
Bacteria	Proteobacteria	Betaproteobacteria	Burkholderiales	Comamonadaceae	Xenophilus		OTU	0.0107	20.5	10.2	0.0115	0.0158234	0.00805283	0.00960707	0.0174151	0.0136061	0.0103975	0.00459939	0.00565515	0.00809882	0.0132705	0.0132906	0.0103802	0.0079164	0.00526815	0.0139567	0.0159652	0.0207356	0.0223175	0.0131665	0.0104439	0.00613597	0.00541908	0.011868
Bacteria	Proteobacteria	Betaproteobacteria	Burkholderiales	Comamonadaceae			OTU	0.0107	26.4	14.3	0.0109	0.00388531	0.0084317	0.0132352	0.0178169	0.0159124	0.00749845	0.0145384	0.00993904	0.00733102	0.01094	0.0110003	0.00937045	0.010043	0.013332	0.0110605	0.013069	0.00727661	0	0.00430793	0.0165799	0.0163581	0.0131179	0.0154807
Bacteria	Gemmatimonadetes	Gemmatimonadetes	Gemmatimonadales	Ellin5301			OTU	0.0107	18.4	8.8	0.00733	0	0.00421585	0.0186265	0.019616	0.00520535	0	0.00662603	0.0122812	0.00809882	0.011466	0.0114861	0.00246378	0.00403193	0.00930008	0.00526815	0.00485107	0.00485107	0	0	0.00613597	0.0122652	0.0115483	0.0102558
Bacteria	Planctomycetes	Planctomycetia	Gemmatales	Gemmataceae			OTU	0.011	18.2	3.1	0.0828	0.0947995	0.0948808	0.113036	0.0832674	0.0643072	0.107877	0.15053	0.14269	0.0956503	0.055339	0.0260953	0.0395416	0.100245	0.120606	0.0616322	0.0382657	0.0603283	0.073511	0.0850969	0.0881851	0.0695117	0.0554616	0.0837175
Bacteria	Planctomycetes	Planctomycetia	Pirellulales	Pirellulaceae			OTU	0.0111	22.5	8.5	0.0483	0.0313647	0.0459955	0.0571568	0.0374329	0.0298149	0.0253944	0.0237372	0.0212493	0.0552964	0.126992	0.107643	0.0444288	0.0379347	0.0365822	0.0184385	0.0436596	0.0638481	0.0489788	0.0610998	0.0507174	0.0470109	0.0556983	0.0399932
Bacteria	Acidobacteria	[Chloracidobacteria]	RB41	Ellin6075			OTU	0.0111	21	10.2	0.00577	0.00388531	0.00421585	0.00901939	0.00740621	0.00260268	0	0	0.00565515	0.00809882	0.00605261	0.0110003	0.00739135	0.0060479	0.00868197	0.00263407	0.00485107	0.0115805	0.00894412	0.00436861	0.00215397	0.00408614	0.00589249	0.00825527
Bacteria	Bacteroidetes	[Saprospirae]	[Saprospirales]	Chitinophagaceae			OTU	0.0111	28	19.4	0.0039	0	0.00421585	0.00421585	0.00260268	0.00260268	0.00919879	0.0125118	0.00614059	0.00771492	0.00669181	0.00180447	0	0.00403193	0.00403193	0.0028962	0.0101728	0.00727661	0	0	0	0	0.00180636	0.00180636
Bacteria	Proteobacteria	Deltaproteobacteria	Myxococcales				OTU	0.0112	18	9.8	0.368	0.23721	0.209515	0.232051	0.365735	0.397477	0.341222	0.259629	0.284554	0.517668	0.508425	0.397745	0.372192	0.329648	0.353726	0.563787	0.607403	0.436614	0.379141	0.267456	0.256464	0.384273	0.419824	0.348248
Bacteria	Proteobacteria	Deltaproteobacteria	Spirobacillales				OTU	0.0113	21.8	18.9	0.00791	0.0119381	0.00805283	0	0.00780803	0.0107071	0.0120978	0.0125118	0.0117957	0.0133701	0.00488735	0	0.0039582	0.00799013	0.0119342	0.00790222	0.00485107	0.00485107	0.00221464	0.00867654	0.00850722	0.00613146	0.0113116	0.0104499
Bacteria	Acidobacteria	Acidobacteria-6	iii1-15	RB40			OTU	0.0114	22.2	17.6	0.0153	0.00791172	0.00824226	0.0138229	0.0148124	0.0197006	0.0190947	0.0178514	0.0302175	0.0194091	0.00605261	0.00360894	0.0158328	0.0339765	0.0207778	0.00842647	0.013069	0.00727661	0.00664393	0.0152598	0.0208878	0.0224873	0.0156344	0.0102558
Bacteria	Proteobacteria	Gammaproteobacteria	Xanthomonadales	Xanthomonadaceae			OTU	0.0114	21	12.1	0.218	0.266524	0.265695	0.189407	0.314294	0.340978	0.242543	0.144802	0.117472	0.226944	0.3053	0.365577	0.336124	0.231308	0.181675	0.150641	0.187419	0.244833	0.205287	0.181085	0.152152	0.149205	0.133721	0.0719844
Bacteria	Acidobacteria	Acidobacteria-6	iii1-15	RB40			OTU	0.0115	18.5	8	0.00754	0	0.00421585	0.00421585	0.00260268	0.00260268	0	0.00331301	0.0117957	0.0378068	0.032933	0.00360894	0.0019791	0.0019791	0.00263407	0.0142189	0.0115848	0	0	0	0.00409065	0.00817678	0.0149243	0.0108382
Bacteria	Actinobacteria	Acidimicrobiia	Acidimicrobiales				OTU	0.0116	22.7	17.8	0.00305	0	0	0	0	0.00289905	0.0120978	0.00919879	0	0.00244367	0.00244367	0	0.0019791	0.008027	0.0060479	0	0.00242554	0.00242554	0	0.00215397	0.00419929	0.00613146	0.00589249	0.00180636
Bacteria	Planctomycetes	Planctomycetia	Gemmatales	Gemmataceae			OTU	0.0117	29.9	9	0.0306	0.031788	0.0580747	0.0619603	0.0526471	0.0402257	0.0253944	0.0204242	0.0235915	0.0194091	0.00424814	0.0215147	0.0454386	0.045888	0.0438663	0.0237067	0.0121277	0.0188572	0.0266613	0.0307016	0.0189511	0.0183966	0.0264726	0.0339917
Bacteria	Proteobacteria	Alphaproteobacteria	Caulobacterales	Caulobacteraceae	Arthrospira		OTU	0.0117	23.6	15.9	0.00837	0.00402641	0.00402641	0.00480354	0.00480354	0.0144953	0.0144953	0.00662603	0.00662603	0.00733102	0.00913549	0.00180447	0.0039582	0.0281498	0.0294597	0.0110605	0.0057924	0	0	0	0.00204532	0.0143037	0.0158711	0.00361272
Bacteria	Armatimonadetes	Armatimonadia	FW68				OTU	0.0117	22.2	21.6	0.0046	0.00388531	0	0	0	0.00289905	0.00749845	0.0112254	0.00662603	0.00244367	0.00244367	0	0.0059373	0.0059373	0.00263407	0.00553027	0.00532174	0.00242554	0	0.00215397	0.00215397	0.0183876	0.0183876	0
Bacteria	Chloroflexi	Ellin6529					OTU	0.0117	22.7	14.9	0.00469	0	0	0	0.00520535	0.0110035	0.00579811	0.00331301	0.00331301	0	0	0	0	0.0060479	0.0139501	0.00790222	0.00242554	0.00242554	0.00221464	0.0108305	0.0147518	0.00817904	0.00384943	0.00664304
Bacteria	Verrucomicrobia	[Pedosphaerae]	[Pedosphaerales]	auto67_4W			OTU	0.0117	20.7	19.6	0.00359	0	0	0	0	0	0.00459939	0.0112254	0.00662603	0	0	0.00492756	0.00492756	0.00806387	0.00806387	0	0	0	0	0.00861586	0.00861586	0.00408614	0.00769885	0.00522494
Bacteria	Bacteroidetes	[Saprospirae]	[Saprospirales]	Chitinophagaceae	Flavisolibacter		OTU	0.0119	20.4	1.3	0.0105	0.0276205	0.0205109	0.0132352	0.0100089	0.00810441	0.0166972	0.0270502	0.0189072	0.00565515	0	0.00246378	0.00444288	0.00399507	0.00465004	0.0142189	0.0115848	0	0.00221464	0.00867654	0.0105525	0.0122629	0.00997863	0.00825527
Bacteria	Verrucomicrobia						OTU	0.0119	22.7	4.5	0.00255	0.00402641	0.00824226	0.00421585	0	0	0	0	0.00282757	0.00771492	0.00488735	0.00246378	0.00246378	0	0.00263407	0.00263407	0.00242554	0.00242554	0.00221464	0.00221464	0.00204532	0.00204532	0	0.00322445
Bacteria	Fibrobacteres	Fibrobacteria	258ds10				OTU	0.0121	20.7	0.1	0.0856	0.0791172	0.103502	0.0968625	0.0648569	0.0834151	0.125773	0.123285	0.0892812	0.0518044	0.0428943	0.0553138	0.0642198	0.0758694	0.0968711	0.101131	0.0769298	0.0565715	0.0711252	0.102632	0.123282	0.108362	0.0873533	0.0876593
Bacteria	Planctomycetes	Planctomycetia	Pirellulales	Pirellulaceae			OTU	0.0121	24.3	11.7	0.00836	0	0	0.00480354	0.0178169	0.0130134	0	0.00331301	0.00331301	0.00244367	0.00785708	0.0201961	0.0226991	0.0139643	0.00868197	0.00842647	0.0106435	0.00485107	0	0.00861586	0.0127065	0.0122629	0.00997863	0.00664304
Bacteria	Proteobacteria	Deltaproteobacteria	Myxococcales				OTU	0.0122	21.1	0.3	0.0146	0.0197087	0.0122687	0.00421585	0	0.00869716	0.0270947	0.0217106	0.023106	0.019793	0.00721787	0.00968165	0.0182966	0.0259126	0.0127139	0.0142189	0.0164359	0.00485107	0.00664393	0.0131058	0.0146432	0.0163536	0.0172041	0.0219296
Bacteria	Planctomycetes	Planctomycetia	Gemmatales	Gemmataceae			OTU	0.0122	20.4	19	0.00528	0	0	0	0	0.00869716	0.0132966	0.0112254	0.0094536	0.00527125	0.00244367	0.00246378	0.00840108	0.00795327	0.00991819	0.0107984	0.0028962	0	0.00664393	0.0087979	0.00419929	0.00204532	0.00180636	0.00503081
Bacteria	Verrucomicrobia	Verrucomicrobiae	Verrucomicrobiales	Verrucomicrobiaceae	Luteolibacter		OTU	0.0123	26	17.6	0.236	0.25897	0.135713	0.154505	0.281262	0.332049	0.312231	0.262942	0.220005	0.256756	0.22876	0.190406	0.186157	0.209907	0.236078	0.378929	0.357209	0.146553	0.104687	0.197588	0.238183	0.159468	0.27083	0.309496
Bacteria	Proteobacteria	Deltaproteobacteria	Myxococcales	Polyangiaceae	Sorangium		OTU	0.0123	23.8	4.7	0.102	0.0674613	0.124581	0.122745	0.0514417	0.0941869	0.0995711	0.0515277	0.0416129	0.186871	0.304701	0.165733	0.0770234	0.0496987	0.0805817	0.0742783	0.0518776	0.167216	0.158779	0.149655	0.13655	0.0306731	0.0350309	0.030514
Bacteria	Proteobacteria	Deltaproteobacteria	Myxococcales				OTU	0.0123	28.2	5	0.00178	0	0.00421585	0.00421585	0	0	0	0	0	0.00244367	0.00244367	0.00492756	0.00690667	0.0019791	0	0	0	0	0.00221464	0.00221464	0.00204532	0.00204532	0.00180636	0.00341859
Bacteria	Cyanobacteria	4C0d-2	SM1D11				OTU	0.0124	20	3.8	0.0098	0.00805283	0.0207004	0.0174511	0.0100089	0.00520535	0.00459939	0.00459939	0.019793	0.019793	0.00180447	0.00426825	0.00246378	0.00403193	0.0172023	0.0131704	0.00727661	0.00727661	0.00442929	0.0108912	0.0207792	0.0163603	0.00204307	0.00322445
Bacteria	Gemmatimonadetes	Gemm-1					OTU	0.0124	18.6	3.1	0.0232	0.0392764	0.0289426	0.0264705	0.0226204	0.0246096	0.0253944	0.0270502	0.0302175	0.0291838	0.0194362	0.0146092	0.0172869	0.0240073	0.0246481	0.0134325	0.0150239	0.0188572	0.0111588	0.0259689	0.029721	0.0265689	0.0220003	0.0165105
Bacteria	Verrucomicrobia	[Spartobacteria]	[Chthoniobacterales]	[Chthoniobacteraceae]	heteroC45_4W		OTU	0.0124	20	16.5	0.00423	0.00791172	0.00402641	0	0.00260268	0.00840079	0.0149969	0.0125118	0.00331301	0	0.00180447	0.00180447	0	0.00201597	0.00201597	0	0	0	0.00664393	0.0109519	0.00839858	0.00613372	0.00204307	0.00161223
Bacteria	Actinobacteria	Actinobacteria	Actinomycetales	Mycobacteriaceae	Mycobacterium		OTU	0.0124	18.1	7.9	0.00187	0	0	0	0.00260268	0.00260268	0	0	0.00282757	0.00771492	0.00488735	0	0	0	0	0.0028962	0.00532174	0.00242554	0	0	0.00409065	0.00409065	0.00180636	0.00180636
Bacteria	Acidobacteria	Sva0725	Sva0725				OTU	0.0125	29.5	29.4	0.0817	0.122843	0.102176	0.0721551	0.064455	0.0753107	0.0814797	0.0752649	0.0770001	0.0754733	0.093872	0.0942139	0.0794872	0.0819542	0.0785942	0.048724	0.0629917	0.0754286	0.0800693	0.0940768	0.0920585	0.0817791	0.0721923	0.096362
Bacteria	Planctomycetes	Phycisphaerae	WD2101				OTU	0.0125	23.1	5.2	0.00869	0.00805283	0.0122687	0.00901939	0.0126116	0.0136061	0.00579811	0	0.00565515	0.0129862	0.0145489	0.00721787	0.0039582	0.00597417	0.00201597	0.0057924	0.0106435	0.0115805	0.0111588	0.0173531	0.0149691	0.00408839	0.00384943	0.00664304
Bacteria	Planctomycetes	Planctomycetia	Gemmatales	Gemmataceae			OTU	0.0125	18.2	2.4	0.0065	0.0119381	0.0122687	0.00421585	0	0.00289905	0.00749845	0.00459939	0.00848272	0.00848272	0	0.00492756	0.00888577	0.00597417	0.00465004	0.00263407	0.00242554	0.00915501	0.015588	0.0131665	0.00839858	0.00613372	0.00384943	0.00341859
Bacteria	Proteobacteria	Gammaproteobacteria	Legionellales	Coxiellaceae			OTU	0.0125	30	6.3	0.00226	0.00402641	0.00402641	0.00480354	0.00480354	0	0	0	0.00282757	0.00282757	0	0	0.0039582	0.00597417	0.00465004	0.00263407	0	0	0	0	0.00204532	0.00408839	0.00204307	0.00322445
Bacteria	Planctomycetes	Planctomycetia	Gemmatales	Gemmataceae			OTU	0.0129	19.7	0.4	0.00205	0.00791172	0.00402641	0	0.00260268	0.00260268	0	0.00331301	0.00331301	0	0	0	0	0.00201597	0.00465004	0.00263407	0	0	0	0.00215397	0.00624461	0.00409065	0	0.00161223
Bacteria	Planctomycetes	BD7-11					OTU	0.0131	20.3	17.3	0.0122	0.00402641	0.00402641	0	0.00260268	0.0228961	0.0202934	0.00993904	0.0127666	0.00282757	0.00902234	0.0139499	0.0187813	0.0178856	0.0119342	0.0165908	0.0111141	0.00915501	0.015588	0.0174744	0.0188425	0.0122697	0.0092685	0.018511
Bacteria	Bacteroidetes	Sphingobacteriia	Sphingobacteriales				OTU	0.0131	21.5	1.2	0.0044	0.00402641	0.00402641	0	0	0	0.00459939	0.0145384	0.00993904	0.00244367	0.00424814	0.00426825	0.00444288	0.00601103	0.0119342	0.00790222	0	0	0	0.00215397	0.00215397	0.00204307	0.0092685	0.00722543
Bacteria	Planctomycetes	Planctomycetia	Gemmatales	Gemmataceae			OTU	0.0132	19.7	17.3	0.00571	0.00777061	0.00421585	0.00421585	0	0.00289905	0.00749845	0.00459939	0.00565515	0.0105425	0.00669181	0.00426825	0.00840108	0.0119852	0.00868197	0.00553027	0.0028962	0	0	0.0107698	0.0128152	0.00613146	0.00408614	0.00161223
Bacteria	Bacteroidetes	Cytophagia	Cytophagales	Cytophagaceae			OTU	0.0134	22.5	16.2	0.0228	0.011797	0.0124581	0.0180388	0.0330312	0.0350203	0.0345932	0.042875	0.0255332	0.0105425	0.0193231	0.0267547	0.0202353	0.032108	0.0320938	0.0165908	0.0232418	0.0145532	0.0155025	0.0284263	0.0211051	0.0163536	0.0208168	0.0142567
Bacteria	Planctomycetes	Planctomycetia	Gemmatales	Gemmataceae			OTU	0.0134	25.2	15.9	0.00832	0.00388531	0	0	0.0104107	0.027805	0.0173943	0.00331301	0.00331301	0.00244367	0.00424814	0.00919582	0.0113495	0.00597417	0.00728412	0.0168529	0.0115848	0	0.00442929	0.00658325	0.00419929	0.00817453	0.0187737	0.0142567
Bacteria	Proteobacteria	Deltaproteobacteria	Myxococcales	Haliangiaceae			OTU	0.0134	21.7	13.6	0.00256	0.00388531	0	0	0	0.00579811	0.00579811	0.00331301	0.00331301	0	0	0	0.0039582	0.00597417	0.00201597	0	0	0.00672948	0.00894412	0.00221464	0	0	0.00180636	0.00503081
Bacteria	Cyanobacteria	ML635J-21					OTU	0.0136	19.9	12.9	0.0349	0.0398408	0.0366166	0.0372529	0.0418346	0.047802	0.0439874	0.00919879	0	0.0195494	0.0592477	0.0741912	0.0463676	0.0259864	0.0299162	0.024493	0.0305184	0.0554772	0.0380767	0.021661	0.031549	0.0265757	0.0339347	0.0281252
Bacteria	Proteobacteria	Betaproteobacteria					OTU	0.0136	21.6	4	0.00332	0.0119381	0.0164845	0.0084317	0	0	0	0	0.00565515	0.00565515	0.00360894	0.00360894	0.0019791	0.0019791	0	0	0.00485107	0.00485107	0	0	0	0.00204307	0.00204307	0.00322445
Bacteria	BRC1	PRR-11					OTU	0.0137	23.8	3.3	0.0098	0.0158234	0.0207004	0.0126476	0	0.00289905	0.00289905	0.00993904	0.0155942	0.00565515	0.00360894	0.00360894	0.0019791	0.00399507	0.00465004	0.00553027	0.0125983	0.0298906	0.0224031	0.00867654	0.0105525	0.00409065	0.00903179	0.0187052
Bacteria	Proteobacteria	Deltaproteobacteria	Myxococcales	OM27			OTU	0.0139	26.8	1	0.00748	0.00402641	0.00824226	0.00421585	0.00260268	0.00550173	0.00289905	0.00331301	0.00614059	0.0174896	0.018271	0.0110003	0.0113495	0.00597417	0.00201597	0.0028962	0.0101728	0.0140061	0.00894412	0.00652257	0.0104439	0.0102221	0.00408614	0.00161223
Bacteria	Actinobacteria	Actinobacteria	Actinomycetales	Micromonosporaceae	Catellatospora		OTU	0.014	26.3	1	0.035	0.0396997	0.0410219	0.0408811	0.0318257	0.0107071	0.0304954	0.0507875	0.0458117	0.04217	0.0285717	0.0213413	0.0241935	0.0179225	0.0297546	0.0266029	0.0320026	0.0492949	0.060052	0.0570953	0.0458663	0.0347637	0.0169674	0.0269604
Bacteria	Proteobacteria	Alphaproteobacteria	Caulobacterales	Caulobacteraceae	Asticcacaulis		OTU	0.0141	27.9	8.4	0.00694	0.0119381	0.0122687	0.00421585	0.00780803	0.0107071	0.00289905	0	0	0	0.00180447	0.00673203	0.0108649	0.0059373	0.00526815	0.00816435	0.0028962	0	0	0.0129238	0.0211051	0.0143105	0.00974192	0.0100616
Bacteria	Proteobacteria	Deltaproteobacteria	Myxococcales				OTU	0.0142	26.6	25.7	0.0379	0.0550998	0.0454272	0.0445093	0.0192141	0.0173943	0.0311925	0.0403023	0.0576074	0.0506527	0.0213539	0.0165872	0.0306155	0.0279286	0.0226321	0.0163287	0.0373244	0.0584499	0.0601375	0.0612212	0.0525454	0.0327162	0.0226231	0.0499199
Bacteria	Verrucomicrobia	Opitutae	Opitutales	Opitutaceae	Opitutus		OTU	0.0142	18.2	3	0.0493	0.0832847	0.103123	0.0788237	0.0318257	0.0310005	0.0461894	0.039562	0.050496	0.0485929	0.0254888	0.0330008	0.0399859	0.0480514	0.048678	0.0242309	0.0300478	0.0377143	0.0356054	0.0781495	0.0887283	0.0511128	0.0382576	0.0424411
Bacteria	Verrucomicrobia	[Pedosphaerae]	[Pedosphaerales]	Ellin515			OTU	0.0142	18.3	2.1	0.0119	0.0197087	0.00805283	0.00480354	0.00740621	0.0112998	0.0224953	0.0171112	0.0146233	0.013754	0.00244367	0.0147827	0.0167618	0.010043	0.0106979	0.00842647	0.013069	0.00727661	0.00885857	0.0196284	0.0169058	0.00613597	0.00541908	0.0150924
Bacteria	Actinobacteria	Actinobacteria	Actinomycetales	Nocardioidaceae			OTU	0.0142	26.9	17.2	0.0125	0	0.0084317	0.0132352	0.0100089	0.0168016	0.0115962	0.0132521	0.0189072	0.00809882	0.00605261	0.00360894	0.0019791	0.0120589	0.0232502	0.0189628	0.0106435	0.01831	0.0156736	0.00652257	0.0145346	0.0122697	0.0164939	0.0273487
Bacteria	Planctomycetes	Planctomycetia	Gemmatales	Isosphaeraceae			OTU	0.0142	29.5	5	0.00427	0.00388531	0.00421585	0.00901939	0.00480354	0	0	0.00331301	0.00331301	0	0.00360894	0.00360894	0.0039582	0.00597417	0.00201597	0	0.00242554	0.00242554	0	0.00215397	0.00828994	0.0122652	0.00974192	0.0132861
Bacteria							OTU	0.0143	18.2	2.4	0.0178	0.0394175	0.0371849	0.0210793	0.0130134	0.0188115	0.0149969	0.0191378	0.0212493	0.0161976	0.0121052	0.017073	0.0177715	0.0159803	0.0212342	0.0160666	0.0125983	0.00970214	0.00664393	0.0217217	0.0253044	0.0122697	0.00746214	0.0134802
Bacteria	Actinobacteria	Thermoleophilia	Solirubrobacterales	Conexibacteraceae			OTU	0.0143	21.1	11.4	0.0104	0	0.0126476	0.0318617	0.0244195	0.00520535	0.00919879	0.00919879	0.00282757	0.00527125	0.0168794	0.0218271	0.00739135	0.0060479	0.011316	0.00816435	0.0101728	0.0140061	0.0133734	0.0087979	0.00624461	0.00409065	0	0.00967336
Bacteria	Chloroflexi	Thermomicrobia	JG30-KF-CM45				OTU	0.0143	18.1	0.3	0.00845	0.011797	0.00402641	0	0.00260268	0.0112998	0.0132966	0.00791241	0.00896816	0.00809882	0.00424814	0.00426825	0.0123593	0.0098955	0.00263407	0.00263407	0	0.0201884	0.0246177	0.00873722	0.0104439	0.00817904	0.0092685	0.00883766
Bacteria	Actinobacteria	Actinobacteria	Actinomycetales	Micromonosporaceae	Catellatospora		OTU	0.0144	20.9	17.7	0.015	0.023594	0.0164845	0.0132352	0.0152142	0.0162088	0.0333945	0.0474744	0.0255332	0.00809882	0.00244367	0	0.0039582	0.01807	0.0167458	0.00553027	0.00532174	0.00915501	0.00672948	0.0107698	0.0169058	0.0163513	0.0210535	0.0124504
Bacteria	Actinobacteria	Thermoleophilia	Solirubrobacterales				OTU	0.0144	18.3	3.4	0.002	0.00402641	0.00402641	0	0	0	0.00459939	0.00791241	0.00614059	0.00282757	0	0	0.0019791	0.00399507	0.00201597	0	0	0	0.00221464	0.00221464	0	0.00204307	0.00204307	0
Bacteria	Planctomycetes	Planctomycetia	Gemmatales	Isosphaeraceae			OTU	0.0145	19.7	4.1	0.013	0.0120792	0.0205109	0.0132352	0.00740621	0.00260268	0.00919879	0.0158248	0.0151088	0.00848272	0.00721787	0.00968165	0.00444288	0.0120589	0.0232502	0.0131704	0.0121277	0.0121277	0.0110732	0.0175351	0.0166885	0.020442	0.0174408	0.0168988
Bacteria	Proteobacteria	Alphaproteobacteria	Ellin329				OTU	0.0145	26.2	22.3	0.00203	0	0	0	0	0	0.00459939	0.00791241	0.00331301	0.00244367	0.00244367	0	0.0019791	0.0019791	0	0	0.00242554	0.00242554	0.00442929	0.00658325	0.00419929	0.00204532	0	0
Bacteria	Planctomycetes	Planctomycetia	Pirellulales	Pirellulaceae	Pirellula		OTU	0.015	20.9	5.6	0.0565	0.0631526	0.0492642	0.0595075	0.0514417	0.0391049	0.0444891	0.0382757	0.0651193	0.0965583	0.0747752	0.0505597	0.0528299	0.043872	0.0523867	0.0689974	0.0541587	0.0665106	0.0626088	0.0327342	0.0520022	0.0613304	0.0536553	0.0657888
Bacteria	Proteobacteria	Alphaproteobacteria	Rhodospirillales	Rhodospirillaceae			OTU	0.015	18.1	5.3	0.0482	0.0713466	0.0697751	0.0583322	0.0444373	0.0359094	0.0432903	0.0495011	0.060435	0.0534803	0.0448119	0.0400452	0.0464483	0.0598891	0.0492961	0.0297612	0.037795	0.0358359	0.0333052	0.0524233	0.0565275	0.0449813	0.0359778	0.0539208
Bacteria	Actinobacteria	Thermoleophilia	Gaiellales	Gaiellaceae			OTU	0.015	18	3.4	0.033	0.0517789	0.0531011	0.0360775	0.0322275	0.0362058	0.0277918	0.0344165	0.0524377	0.04217	0.0231583	0.0110003	0.0252033	0.0359556	0.0418504	0.0266029	0.0271516	0.0309848	0.0200173	0.0348275	0.0379022	0.0245349	0.0208168	0.0319912
Bacteria	Planctomycetes	vadinHA49	DH61				OTU	0.015	26.2	0.8	0.0289	0.0362377	0.0488853	0.0222546	0.0174151	0.0107071	0.0166972	0.0204242	0.0433845	0.0563079	0.0357896	0.0285591	0.0241935	0.0199385	0.0265024	0.0242309	0.0203456	0.0145532	0.0155025	0.0305803	0.0437123	0.0449791	0.0289891	0.0352157
Bacteria	Proteobacteria	Deltaproteobacteria	Myxococcales	OM27			OTU	0.015	23.7	4.5	0.00978	0.00805283	0.00805283	0.0240177	0.0240177	0	0	0	0.00565515	0.0227609	0.0225191	0.0054134	0.0059373	0.0059373	0.00263407	0.00553027	0.00532174	0.00915501	0.0178027	0.0153811	0.0145346	0.0102266	0.00361272	0.0084494
Bacteria	Proteobacteria	Gammaproteobacteria	Xanthomonadales	Xanthomonadaceae			OTU	0.0151	19.9	9.5	0.019	0.0277616	0.0161057	0.0336247	0.0596515	0.037623	0.0115962	0.00331301	0.0117957	0.0182574	0.0151881	0.010341	0.00888577	0.00597417	0.00728412	0.00816435	0.0271516	0.0309848	0.0200173	0.0154418	0.00419929	0.0122607	0.0246662	0.0257365
Bacteria							OTU	0.0152	20.9	19	0.0256	0.0195676	0.0124581	0.0180388	0.0278258	0.0269159	0.0224953	0.0336763	0.0368435	0.0267401	0.0169926	0.0121454	0.0187813	0.0319974	0.0365822	0.0242309	0.013069	0.0207356	0.0223175	0.0303982	0.0460835	0.0347592	0.0282789	0.0277369
Bacteria	Planctomycetes	Planctomycetia	Gemmatales	Gemmataceae	Gemmata		OTU	0.0154	20.5	14.8	0.00456	0	0	0	0	0.00289905	0.00289905	0.00662603	0.00662603	0	0.0054134	0.010341	0.0108649	0.0059373	0.00526815	0.00526815	0.00242554	0.00242554	0.00664393	0.0109519	0.0104439	0.00613597	0.00180636	0.00180636
Bacteria	Proteobacteria	Deltaproteobacteria	Myxococcales				OTU	0.0155	18.2	13.7	0.008	0.00388531	0	0	0.00260268	0.00840079	0.00579811	0.00331301	0.00331301	0.00733102	0.0253757	0.0352912	0.0251629	0.0079164	0	0	0.00485107	0.01831	0.013459	0	0	0.0061292	0.00793556	0.00503081
Bacteria	Verrucomicrobia	[Pedosphaerae]	[Pedosphaerales]				OTU	0.0155	29.4	29.2	0.00356	0.0120792	0.0120792	0	0.00520535	0.00520535	0	0	0	0.00977469	0.0133836	0.00360894	0.0019791	0.0019791	0	0	0	0	0	0.00215397	0.00419929	0.00613146	0.00408614	0
Bacteria	Armatimonadetes	Chthonomonadetes	Chthonomonadales	Chthonomonadaceae			OTU	0.0156	25.9	17.7	0.375	0.240249	0.164277	0.105294	0.171567	0.474232	0.653648	0.390244	0.146403	0.0979537	0.0984199	0.11094	0.246741	0.36703	0.325826	1.19094	1.02721	0.233653	0.310744	0.271491	0.316359	0.653922	0.693296	0.332244
Bacteria	Proteobacteria	Alphaproteobacteria	Rhizobiales				OTU	0.0156	21.4	10.1	0.0556	0.0353911	0.0500219	0.0811745	0.0484372	0.0457921	0.0543849	0.0403023	0.0349868	0.0720182	0.119474	0.149562	0.115394	0.0419298	0.03333	0.0421324	0.0629195	0.0608754	0.0579229	0.0460828	0.0273497	0.0224873	0.0174408	0.0201233
Bacteria	Chloroflexi	Thermomicrobia	JG30-KF-CM45				OTU	0.0156	18.2	1.8	0.0083	0.0198499	0.0162951	0.00901939	0.00480354	0.00289905	0.0166972	0.0237372	0.0127666	0.00527125	0.00424814	0.00426825	0.00246378	0.00403193	0.00403193	0.0028962	0.0028962	0	0.0110732	0.0175351	0.0105525	0.00817678	0.00408614	0.00322445
[truncated: 194 more rows]

## Sheet: lhy-11 fungi
Supplementary Dataset 2:List of bacterial and fungal OTUs identified as rhythmic through analysis of a 72-hour time-course under 12L12D.
[truncated: 94 more rows]

## Sheet: lhy-ox bacteria
Supplementary Dataset 2:List of bacterial and fungal OTUs identified as rhythmic through analysis of a 72-hour time-course under 12L12D.
[truncated: 705 more rows]

[truncated: 3 more sheets: lox fungi, soil bacteria, soil fungi]
