# Supplementary material for: Circadian rhythms in the plant host influence rhythmicity of rhizosphere microbiota
Source: BMC Biol. 2022 Oct 20;20:235. doi: 10.1186/s12915-022-01430-z (PMC9585842; doi:10.1186/s12915-022-01430-z)
Supplement: Supplementary file 4 — Additional file 4. Lists of bacterial and fungal OTUs identified as rhythmic through analysis of a 48-hour time-course in constant light. [file 12915_2022_1430_MOESM4_ESM.xlsx]

## Sheet: wt bacteria
Supplementary Dataset 3: Analysis of OTU rhythmicity in constant light.
Plants were grown under 12L12D cycles . Analysis of OTU rhythmicity in constant light was carried out using MetaCycle,between times 48 and 93 h afeter transfer to constant light. Periods, phases and Benjamini-Hochberg corrected p values (BHQ) were calculated using Meta2D.
												Relative abundance in individual samples																															Time (h)
Taxonomy								Metacycle Analysis in LL (between 48-93hours)				0				3				6				9				12			15				18				21				48				51
Kingdom	Phylum	Class	Order	Family	Genus	Species	Level	BHQ	Period (h)	Phase (h from dawn)	Mean relative abundance (%)	ZT_00_Rep_1	ZT_00_Rep_2	ZT_00_Rep_3	ZT_00_Rep_4	ZT_03_Rep_1	ZT_03_Rep_2	ZT_03_Rep_3	ZT_03_Rep_4	ZT_06_Rep_1	ZT_06_Rep_2	ZT_06_Rep_3	ZT_06_Rep_4	ZT_09_Rep_1	ZT_09_Rep_2	ZT_09_Rep_3	ZT_09_Rep_4	ZT_12_Rep_1	ZT_12_Rep_3	ZT_12_Rep_4	ZT_15_Rep_1	ZT_15_Rep_2	ZT_15_Rep_3	ZT_15_Rep_4	ZT_18_Rep_1	ZT_18_Rep_2	ZT_18_Rep_3	ZT_18_Rep_4	ZT_21_Rep_1	ZT_21_Rep_2	ZT_21_Rep_3	ZT_21_Rep_4	ZT_48_Rep_1	ZT_48_Rep_2	ZT_48_Rep_3	ZT_48_Rep_4	ZT_51_Rep_1	ZT_51_Rep_2	ZT_51_Rep_4
Bacteria	Actinobacteria	Actinobacteria	Streptosporangiales	Nocardiopsaceae	Nocardiopsis		OTU	4.81094e-11	24.79	5.11	0.12216	0.0831206	0.197352	0.169855	0.138469	0.120417	0.144553	0.233741	0.176757	0.390258	0.0829876	0.230017	0.17094	0.0509857	0.225696	0.132647	0.203947	0.08371	0.0495991	0.0691611	0.0363389	0.0659413	0.0592557	0.0605923	0.0385149	0.040978	0.0624306	0.060651	0.0243902	0.0208312	0.0421195	0.0283126	0.233604	0.105541	0.285894	0.155928	0.214788	0.180011	0.139408
Bacteria	Proteobacteria	Deltaproteobacteria	Desulfuromonadales	uncultured	uncultured bacterium	uncultured bacterium	OTU	4.4867e-10	26.68	3.3	0.0786771	0.112807	0.146422	0.280629	0.261552	0.104361	0.205417	0.158119	0.149138	0.108405	0.129092	0.122197	0.131492	0.101971	0.159639	0.0702247	0.221942	0.033484	0.0413326	0.0207483	0.0408812	0.00659413	0.0118511	0.0302961	0.0385149	0.00682967	0.0138735	0.020217	0.0182927	0.0312467	0.0168478	0.0424689	0.0865202	0.0527704	0.20919	0.124743	0.117157	0.109572	0.120398
Bacteria	Actinobacteria	Thermoleophilia	Solirubrobacterales	67-14	uncultured bacterium	uncultured bacterium	OTU	4.4867e-10	26.29	3.4	0.180055	0.178116	0.190985	0.13293	0.169239	0.138479	0.197809	0.164994	0.127044	0.317988	0.138313	0.122197	0.177515	0.220938	0.154134	0.234082	0.155959	0.066968	0.0991981	0.0899094	0.0772201	0.1121	0.124437	0.143907	0.0539208	0.122934	0.0901776	0.107824	0.0914634	0.109364	0.126358	0.0707814	0.220626	0.168865	0.292867	0.193351	0.351471	0.281756	0.278816
Bacteria	Actinobacteria	Thermoleophilia	Gaiellales	uncultured	uncultured bacterium	uncultured bacterium	OTU	1.32323e-06	25.95	3.83	0.0242971	0.0296859	0.0254647	0.0295399	0.00512847	0.00802778	0.0380402	0.0206242	0.0165709	0.028908	0	0.0215641	0.0131492	0.0169952	0.0165144	0	0.0119969	0.008371	0	0.0138322	0.00454236	0	0.00592557	0	0	0.0136593	0	0.013478	0.00609756	0	0	0	0.0302821	0.0422164	0.0348651	0.0561342	0.0455611	0.0234797	0
Bacteria	Actinobacteria	Thermoleophilia	Solirubrobacterales	67-14	uncultured bacterium	uncultured bacterium	OTU	3.55022e-06	24.57	4.12	0.160385	0.154367	0.159155	0.10339	0.174368	0.102354	0.0760803	0.0962464	0.0994255	0.267399	0.129092	0.0575043	0.144642	0.220938	0.154134	0.093633	0.0599844	0.133936	0.115731	0.131406	0.158983	0.178042	0.130363	0.128759	0.100139	0.0887857	0.0901776	0.121302	0.0426829	0.0937402	0.0842389	0.0283126	0.19467	0.211082	0.160379	0.212063	0.182244	0.25045	0.196439
Bacteria	Gemmatimonadetes	Gemmatimonadetes	Gemmatimonadales	Gemmatimonadaceae	uncultured	uncultured bacterium	OTU	3.81419e-06	24.36	17.66	0.0209702	0	0	0.00738498	0	0.00602083	0.0152161	0.00687474	0.0110473	0.007227	0	0.0215641	0.00657462	0	0.0110096	0.0156055	0.00599844	0.058597	0.0495991	0.0691611	0.0726777	0.0329707	0.0296279	0.0227221	0.0231089	0.0273187	0.110988	0.06739	0.0731707	0.0520779	0.0421195	0.0283126	0.00865202	0.0105541	0.013946	0	0.00650872	0.0234797	0
Bacteria	Actinobacteria	MB-A2-108	uncultured bacterium	uncultured bacterium	uncultured bacterium	uncultured bacterium	OTU	8.33621e-06	25.81	4.2	0.0441465	0.0712462	0.0763942	0.0443099	0.0974409	0.0682361	0.0989044	0.0412485	0.0718073	0.115632	0.0737667	0.0287522	0.0197239	0.0169952	0.0495431	0.062422	0.053986	0.050226	0.0413326	0.0276644	0.0227118	0.0197824	0.0533302	0.0378702	0.00770297	0.0341483	0.0138735	0.026956	0.0426829	0.0156234	0.0252717	0.0141563	0.0908462	0.0738786	0.0488111	0.04366	0.0325436	0.0469594	0.107724
Bacteria	Firmicutes	Clostridia	Clostridiales	Clostridiaceae 1	Clostridium sensu stricto 13	uncultured bacterium	OTU	8.33621e-06	25.95	4.65	0.123041	0.166241	0.178253	0.11816	0.179496	0.146507	0.159769	0.192493	0.12152	0.332442	0.11065	0.143761	0.124918	0.169952	0.0990862	0.101436	0.0839782	0.100452	0.0743986	0.0553289	0.0545083	0.052753	0.0355534	0.0227221	0.0770297	0.116104	0.0832408	0.195431	0.0914634	0.124987	0.075815	0.0566251	0.0951722	0.137203	0.0906492	0.106031	0.175735	0.281756	0.152082
Bacteria	Actinobacteria	Actinobacteria	Micrococcales	Intrasporangiaceae			OTU	2.30149e-05	27.45	1.42	1.04174	1.14588	1.01222	0.952662	0.933381	0.864993	1.08034	1.05184	0.883783	1.00455	0.848317	1.06383	0.742932	1.15568	1.12298	1.47472	0.629836	0.895697	0.859717	0.816101	0.740404	1.14738	0.918464	1.18912	0.724079	0.935665	0.776915	0.667161	0.731707	0.760337	0.783422	0.509626	1.65686	1.06596	1.30395	1.29732	1.28873	1.25225	1.14695
Bacteria	Actinobacteria	Acidimicrobiia	Microtrichales	uncultured	uncultured bacterium	uncultured bacterium	OTU	2.30149e-05	27.63	3.04	0.33726	0.308734	0.337408	0.199394	0.297451	0.240833	0.410834	0.254365	0.204375	0.368577	0.285846	0.359402	0.34188	0.237933	0.302763	0.280899	0.299922	0.267872	0.256262	0.207483	0.227118	0.19123	0.183693	0.227221	0.223386	0.239038	0.249723	0.222387	0.189024	0.229143	0.185326	0.155719	0.376363	0.46438	0.341678	0.34928	0.429576	0.336542	0.392878
Bacteria	Actinobacteria	Thermoleophilia	Solirubrobacterales	67-14	uncultured bacterium	uncultured bacterium	OTU	4.83343e-05	24.33	4.54	0.292799	0.219676	0.375605	0.354479	0.323093	0.218757	0.311929	0.412485	0.419797	0.397485	0.258183	0.323462	0.499671	0.288919	0.396345	0.304307	0.3839	0.226017	0.272795	0.276644	0.127186	0.184636	0.171842	0.249943	0.123248	0.225379	0.131798	0.128041	0.164634	0.270805	0.134782	0.254813	0.614293	0.23219	0.285894	0.318094	0.540224	0.352195	0.221786
Bacteria	Gemmatimonadetes	Gemmatimonadetes	Gemmatimonadales	Gemmatimonadaceae	Gemmatimonas	uncultured bacterium	OTU	7.8133e-05	26.51	17.88	0.010831	0.0118744	0.00636618	0	0.0102569	0.00602083	0.00760803	0	0.00552364	0	0	0.00718804	0	0.0169952	0.00550479	0	0.00599844	0.016742	0.0247995	0.0138322	0.0272541	0.0263765	0.0237023	0.0302961	0	0	0.0346837	0.013478	0	0.0208312	0.0252717	0.0141563	0.00865202	0	0.00697301	0	0	0	0
Bacteria	Firmicutes	Clostridia	Clostridiales	Clostridiaceae 1	Clostridium sensu stricto 13	uncultured bacterium	OTU	7.99136e-05	25.57	5.08	0.033528	0.0474975	0.0190985	0.0369249	0.0256423	0.036125	0.0608643	0.0756222	0.0386655	0.079497	0.055325	0.0503163	0.0920447	0.0339905	0.0275239	0.0546192	0.0419891	0.025113	0.016533	0.0138322	0.0136271	0.00659413	0	0	0.0462178	0.00682967	0.0346837	0.053912	0.0121951	0.0208312	0	0	0.025956	0	0.0348651	0.0249485	0.0520698	0.101745	0.0380204
Bacteria	Actinobacteria	Thermoleophilia	Solirubrobacterales	67-14	uncultured bacterium	uncultured bacterium	OTU	7.99136e-05	25.86	5.59	0.0348273	0.0356231	0.0318309	0.0443099	0.0358993	0.0220764	0.0456482	0.0343737	0.0220946	0.057816	0.0368834	0.0503163	0.0328731	0.0849762	0.0495431	0.0468165	0.0359906	0.041855	0.016533	0.0207483	0.0317965	0.0329707	0.0118511	0.0151481	0.0231089	0.00682967	0.0138735	0.033695	0.0243902	0.0156234	0.00842389	0	0.0648901	0.0316623	0.020919	0.0124743	0.0650872	0.0469594	0.0316837
Bacteria	Actinobacteria	Thermoleophilia	Solirubrobacterales	67-14			OTU	0.000110318	23.67	17.58	0.806486	0.819331	0.954927	0.435714	0.600031	0.899111	0.319537	0.329988	0.447415	0.556479	0.737667	0.539103	0.302433	0.764786	0.506441	0.842697	0.407894	0.75339	0.818385	0.87143	0.744947	0.98912	1.0192	1.13611	0.670159	0.874198	1.00583	0.889548	0.786585	0.932195	0.842389	0.637033	1.07718	0.802111	0.571787	0.804591	0.774538	0.602645	0.861796
Bacteria	Actinobacteria	MB-A2-108	uncultured bacterium	uncultured bacterium	uncultured bacterium	uncultured bacterium	OTU	0.000124581	24.27	3.57	0.283239	0.308734	0.305577	0.480024	0.482076	0.286993	0.433658	0.316238	0.347989	0.339669	0.350392	0.280334	0.295858	0.475867	0.330287	0.499376	0.3839	0.226017	0.173597	0.15907	0.186237	0.250577	0.207395	0.265091	0.215683	0.218549	0.166482	0.154997	0.195122	0.145818	0.185326	0.169875	0.328777	0.348285	0.4393	0.255723	0.410049	0.320889	0.3105
Bacteria	Actinobacteria	Thermoleophilia	Solirubrobacterales	67-14	uncultured bacterium	uncultured bacterium	OTU	0.000398882	25.59	3.58	0.0312153	0.0118744	0.0381971	0.0664648	0.0307708	0.0301042	0.0152161	0.00687474	0.0386655	0.028908	0.055325	0.0143761	0.0328731	0.0849762	0.0660575	0.0234082	0.0419891	0.008371	0.016533	0.0138322	0.00908471	0.0197824	0.0237023	0.0227221	0.0154059	0.020489	0.0208102	0.006739	0.0243902	0.0104156	0.0168478	0	0.0562381	0.0422164	0.0488111	0.0249485	0.0585785	0	0.0443571
Bacteria	Chloroflexi	Anaerolineae	Anaerolineales	Anaerolineaceae	Anaerolinea	uncultured bacterium	OTU	0.000565271	29.62	1.1	0.0295586	0.0178116	0.0381971	0.0221549	0.0461562	0.0260903	0.0684723	0.027499	0.0220946	0.043362	0.0184417	0.0287522	0.0328731	0.067981	0.0605527	0.0468165	0.0719813	0.016742	0.00826651	0.0276644	0	0.0131883	0.00592557	0.0151481	0	0.020489	0.0138735	0	0.0182927	0.0156234	0.00842389	0.0141563	0.025956	0.0422164	0.0488111	0.0187114	0.0585785	0.0156531	0.0316837
Bacteria	Actinobacteria	Thermoleophilia	Solirubrobacterales	67-14	metagenome	metagenome	OTU	0.000565271	23.67	16.92	0.1187	0.0474975	0.127324	0.0664648	0.0974409	0.0923194	0.0228241	0.0824969	0.0497128	0.086724	0.0461042	0.0934445	0.0262985	0.169952	0.0495431	0.132647	0.0839782	0.08371	0.123998	0.103742	0.113559	0.131883	0.195544	0.151481	0.100139	0.184401	0.124861	0.168475	0.182927	0.239558	0.134782	0.0566251	0.10815	0.126649	0.0557841	0.112268	0.0650872	0.0782656	0.0887143
Bacteria	Actinobacteria	Thermoleophilia	Solirubrobacterales	67-14	uncultured bacterium	uncultured bacterium	OTU	0.00165951	26.22	15.12	0.0141946	0.00593718	0.00636618	0.0221549	0	0.0100347	0.00760803	0.0206242	0.0110473	0.007227	0	0.0143761	0.0197239	0	0	0	0.0179953	0	0.016533	0.0207483	0.00454236	0.0131883	0.0118511	0.00757404	0	0.020489	0.0277469	0.006739	0.0304878	0.0156234	0.0252717	0	0.012978	0.0105541	0.00697301	0.00623714	0	0	0.00633673
Bacteria	Actinobacteria	Thermoleophilia	Solirubrobacterales	67-14	metagenome	metagenome	OTU	0.00178429	25.66	3.78	0.239596	0.23155	0.311943	0.1477	0.174368	0.174604	0.159769	0.316238	0.447415	0.267399	0.184417	0.424094	0.295858	0.135962	0.26423	0.343321	0.149961	0.108823	0.157064	0.138322	0.0908471	0.178042	0.124437	0.113611	0.130951	0.163912	0.159545	0.256082	0.164634	0.203104	0.117934	0.155719	0.397993	0.274406	0.202217	0.299383	0.546733	0.305236	0.196439
Bacteria	Actinobacteria	Actinobacteria	Propionibacteriales	Nocardioidaceae	Nocardioides	Nocardioides sp.	OTU	0.0019733	26.35	14.06	0.10072	0.0356231	0.114591	0.0295399	0.0512847	0.0923194	0.0684723	0.0343737	0.0662837	0.07227	0.0922084	0.0862565	0.0723208	0.0169952	0.0880766	0.0702247	0.0419891	0.159049	0.0743986	0.117574	0.063593	0.0857237	0.142214	0.212073	0.123248	0.143423	0.249723	0.128041	0.115854	0.130195	0.143206	0.0566251	0.0735421	0.0949868	0.0976222	0.04366	0.0911221	0.0547859	0.0506939
Bacteria	Actinobacteria	Acidimicrobiia	IMCC26256	uncultured bacterium	uncultured bacterium	uncultured bacterium	OTU	0.00203984	26.55	1.22	0.788166	0.837143	1.05042	0.649878	1.14365	0.995444	0.829276	0.763096	0.762262	0.93951	0.958967	0.761932	0.565417	1.03671	0.963338	1.30306	0.809789	0.686422	0.777052	0.539456	0.613218	0.633037	0.734771	0.946755	0.531505	0.580522	0.471698	0.451513	0.664634	0.489532	0.774998	0.637033	1.0642	0.833773	0.822816	1.20377	1.03489	0.735697	1.10893
Bacteria	Actinobacteria	Rubrobacteria	Rubrobacterales	Rubrobacteriaceae	Rubrobacter	uncultured bacterium	OTU	0.0022516	24.02	15.61	0.0205286	0.0178116	0.0127324	0	0.0153854	0.0140486	0	0.0137495	0	0.014454	0.00922084	0.00718804	0.00657462	0	0	0.00780275	0	0.025113	0	0.0553289	0.0272541	0.0593472	0.0177767	0.0302961	0.0462178	0.020489	0.0416204	0.013478	0.0243902	0.0208312	0.0252717	0.0424689	0.00865202	0.0105541	0.0278921	0.00623714	0.0195262	0.00782656	0.0253469
Bacteria	Proteobacteria	Alphaproteobacteria	Rhizobiales	Xanthobacteraceae	uncultured	uncultured bacterium	OTU	0.0023874	28.11	1.31	0.102139	0.195927	0.235549	0.13293	0.220524	0.248861	0.0912964	0.0824969	0.127044	0.093951	0.156754	0.0646924	0.0460224	0.0849762	0.0880766	0.148252	0.125967	0.100452	0.0743986	0.062245	0.0681354	0.0659413	0.0651813	0.0454442	0.107842	0.0273187	0.0416204	0.087607	0.0304878	0.0624935	0.075815	0.0424689	0.12978	0.189974	0.153406	0.155928	0.136683	0.117398	0.183765
Bacteria	Actinobacteria	Thermoleophilia	Solirubrobacterales	Solirubrobacteraceae	Conexibacter	uncultured bacterium	OTU	0.00310366	25.86	2.43	0.067277	0.0356231	0.070028	0.0443099	0.0666701	0.0240833	0.0456482	0.0412485	0.077331	0.137313	0.0922084	0.0503163	0.0591716	0.0169952	0.132115	0.0156055	0.0419891	0.025113	0.033066	0.0276644	0.0181694	0.052753	0.0474046	0.0378702	0.0308119	0.0273187	0.0277469	0.047173	0.0609756	0.0416623	0.00842389	0	0.112476	0.0844327	0.0836762	0.0810828	0.0715959	0.109572	0.0633673
Bacteria	Chloroflexi	Gitt-GS-136	uncultured bacterium	uncultured bacterium	uncultured bacterium	uncultured bacterium	OTU	0.00327213	23.8	17.93	0.0852757	0.0831206	0.0636618	0.0516949	0.0564131	0.106368	0.0608643	0.0549979	0.0386655	0.07227	0.0737667	0.0790684	0.00657462	0.067981	0.0550479	0.0780275	0.0419891	0.092081	0.173597	0.0484128	0.0863048	0.0791296	0.100735	0.0833144	0.0693268	0.109275	0.0763041	0.074129	0.0731707	0.0624935	0.126358	0.0707814	0.0778681	0.0949868	0.0627571	0.093557	0.0390523	0.0313063	0.107724
Bacteria	Proteobacteria	Deltaproteobacteria	Myxococcales	Archangiaceae	Anaeromyxobacter		OTU	0.00379655	23.54	3.8	0.00672102	0.00593718	0.00636618	0.00738498	0.0205139	0.0100347	0.0228241	0.0206242	0.00552364	0.007227	0.00922084	0	0.0131492	0	0.0165144	0.0156055	0	0.008371	0	0	0	0	0.0118511	0.00757404	0	0	0	0.006739	0	0	0	0	0.00432601	0.0105541	0.00697301	0.0124743	0.0130174	0.0313063	0.0253469
Bacteria	Actinobacteria	Rubrobacteria	Rubrobacterales	Rubrobacteriaceae	Rubrobacter	uncultured bacterium	OTU	0.00379655	24.05	16.81	0.0144109	0.00593718	0.00636618	0	0	0.0120417	0.00760803	0	0.0110473	0	0.0368834	0	0.00657462	0.067981	0.0110096	0	0	0.016742	0.033066	0.0414966	0.0272541	0.0263765	0.0177767	0.00757404	0.0154059	0.020489	0.0138735	0.006739	0.0182927	0.0156234	0.0421195	0.0283126	0	0	0.0278921	0	0.0130174	0	0.00633673
Bacteria	Proteobacteria	Deltaproteobacteria	Desulfuromonadales	Geobacteraceae	Geobacter	uncultured bacterium	OTU	0.00408472	27.6	27.23	0.025946	0.0593718	0.0254647	0.0516949	0.0717986	0.0301042	0.0304321	0.0206242	0.0165709	0.028908	0.0461042	0.0143761	0.0394477	0.0169952	0.0385335	0.0546192	0.053986	0.008371	0.00826651	0.0138322	0.00908471	0.0197824	0.0118511	0	0.00770297	0.00682967	0.0208102	0	0.0121951	0.0104156	0.0168478	0.0141563	0.0432601	0	0.0348651	0.0623714	0.0390523	0.0234797	0.0380204
Bacteria	Actinobacteria	Rubrobacteria	Rubrobacterales	Rubrobacteriaceae	Rubrobacter		OTU	0.0042603	23.61	19.23	0.204146	0.112807	0.120957	0.0886197	0.138469	0.158549	0.190201	0.0687474	0.110473	0.101178	0.184417	0.194077	0.052597	0.135962	0.104591	0.195069	0.0599844	0.217646	0.231462	0.207483	0.227118	0.290142	0.290353	0.219647	0.269604	0.259527	0.221976	0.141519	0.195122	0.177065	0.252717	0.127407	0.164388	0.221636	0.174325	0.243248	0.143192	0.133052	0.234459
Bacteria	Proteobacteria	Gammaproteobacteria	Pseudomonadales	Pseudomonadaceae	Pseudomonas		OTU	0.0042603	21.43	7.1	0.0640064	0.118744	0.00636618	0.13293	0.0717986	0.0802778	0.0456482	0.116871	0.0441891	0.122859	0.0829876	0.100633	0.197239	0.118967	0.0825718	0.0546192	0.137964	0.008371	0.016533	0.0345805	0.0181694	0.0263765	0.0474046	0.0151481	0.0770297	0.122934	0.0485572	0.074129	0.0182927	0.0520779	0.0421195	0.0283126	0.0648901	0.0633245	0.0627571	0.0748456	0.10414	0.0626125	0.0126735
Bacteria	Verrucomicrobia	Verrucomicrobiae	Chthoniobacterales	Chthoniobacteraceae	Chthoniobacter	uncultured Verrucomicrobia bacterium	OTU	0.00812381	26.81	18.77	0.0146213	0.0118744	0.00636618	0.01477	0.0307708	0.0140486	0.0228241	0.0206242	0.0165709	0.007227	0	0.0287522	0.00657462	0	0.00550479	0	0.0119969	0	0.033066	0	0.0181694	0	0.0177767	0	0.0308119	0.00682967	0.0554939	0.033695	0	0.0208312	0.00842389	0	0.00865202	0	0.020919	0.0124743	0	0.0156531	0.00633673
Bacteria	Actinobacteria	Thermoleophilia	Gaiellales	uncultured	uncultured bacterium	uncultured bacterium	OTU	0.0111423	29.79	0.89	0.224028	0.255299	0.178253	0.310169	0.261552	0.266924	0.273889	0.240616	0.270658	0.325215	0.239742	0.165325	0.243261	0.3569	0.280744	0.234082	0.221942	0.217646	0.281061	0.131406	0.186237	0.204418	0.195544	0.151481	0.20798	0.143423	0.201165	0.128041	0.146341	0.177065	0.193749	0.169875	0.242256	0.158311	0.244056	0.224537	0.318927	0.187838	0.27248
Bacteria	Cyanobacteria	Melainabacteria	Vampirovibrionales				OTU	0.0127338	24.39	16.58	0.0160465	0	0	0	0	0	0	0	0	0	0	0	0	0	0	0	0	0.008371	0.0247995	0.0276644	0	0.0263765	0	0.0151481	0.0154059	0.0136593	0	0.13478	0	0.0677013	0	0	0	0	0	0.00623714	0	0	0
Bacteria	Proteobacteria	Deltaproteobacteria	Myxococcales	Sandaracinaceae	uncultured	uncultured bacterium	OTU	0.0127338	24.05	4.42	0.00750214	0.0178116	0.0127324	0.00738498	0.0102569	0.0100347	0	0.00687474	0	0.007227	0.0184417	0.0215641	0	0	0.0220192	0.0234082	0.0239938	0.008371	0	0.00691611	0.00454236	0	0	0	0	0	0	0	0.0121951	0.0104156	0	0	0.00432601	0	0.00697301	0.00623714	0.0195262	0.0156531	0.0190102
Bacteria	Proteobacteria	Gammaproteobacteria	Pseudomonadales	Pseudomonadaceae	Pseudomonas	uncultured bacterium	OTU	0.0127338	26.55	17.17	0.00420721	0.0118744	0.00636618	0	0	0	0	0	0	0.014454	0	0	0.0197239	0	0	0	0	0	0.016533	0.00691611	0.0227118	0	0	0	0.0693268	0.0478077	0	0	0.0121951	0.00520779	0.0336956	0.0283126	0	0	0	0	0	0	0
Bacteria	Actinobacteria	Thermoleophilia	Solirubrobacterales	67-14	uncultured bacterium	uncultured bacterium	OTU	0.0127338	24.48	5.56	0.0144508	0.00593718	0.0318309	0.01477	0.0153854	0.00401389	0.0152161	0	0.0165709	0.014454	0.0184417	0.00718804	0.0197239	0.0169952	0.0220192	0.00780275	0.00599844	0.008371	0.00826651	0	0.00454236	0.00659413	0.0177767	0.00757404	0.00770297	0	0.0138735	0	0	0	0	0	0.00432601	0	0.013946	0.04366	0.0260349	0.00782656	0.0316837
Bacteria	Actinobacteria	Thermoleophilia	Solirubrobacterales	67-14	uncultured bacterium	uncultured bacterium	OTU	0.0143827	28.7	3.26	0.0829782	0.0831206	0.0891266	0.0590798	0.087184	0.0662292	0.106512	0.109996	0.12152	0.101178	0.0645459	0.129385	0.118343	0.067981	0.13762	0.0702247	0.125967	0.033484	0.0909316	0.0760772	0.0772201	0.0857237	0.0888836	0.159055	0.0616238	0.129764	0.0554939	0.074129	0.128049	0.0781169	0.0421195	0.0283126	0.121128	0.0738786	0.0906492	0.0810828	0.0911221	0.148705	0.120398
Bacteria	Proteobacteria	Gammaproteobacteria	Betaproteobacteriales	Rhodocyclaceae	Dechloromonas	uncultured bacterium	OTU	0.0184972	27.91	2.71	0.0755381	0.184053	0.305577	0.16247	0.123083	0.295021	0.0532562	0.0343737	0.0497128	0.036135	0.202858	0.316274	0.0460224	0.32291	0.0495431	0.031211	0.0719813	0	0.0578656	0.0276644	0.0181694	0.0197824	0.00592557	0.00757404	0.0616238	0.020489	0.0138735	0.006739	0.0487805	0.00520779	0.0336956	0.0424689	0.220626	0.137203	0.258002	0.449074	0.0195262	0.0156531	0.114061
Bacteria	Proteobacteria	Alphaproteobacteria	Rhizobiales	Beijerinckiaceae	uncultured	uncultured bacterium	OTU	0.0222594	25.89	18	0.077714	0.065309	0.120957	0.0590798	0.0615416	0.0582014	0.0456482	0.027499	0.0441891	0.036135	0.0645459	0.0646924	0.0131492	0.067981	0.077067	0.0780275	0.053986	0.133936	0.123998	0.0553289	0.0772201	0.118694	0.124437	0.0605923	0.0847327	0.109275	0.0485572	0.080868	0.0670732	0.0677013	0.075815	0.0424689	0.0346081	0.0949868	0.111568	0.0311857	0.0390523	0.0626125	0.139408
Bacteria	Actinobacteria	Actinobacteria	Pseudonocardiales	Pseudonocardiaceae	Crossiella	uncultured bacterium	OTU	0.0284297	23.46	16.55	0.00983329	0	0	0	0	0.00401389	0	0.00687474	0	0.007227	0	0.00718804	0	0.0169952	0	0.00780275	0	0.016742	0.016533	0.0207483	0.00454236	0.0197824	0.0118511	0	0	0.0136593	0	0	0.0121951	0.0104156	0	0.0141563	0.00432601	0.0316623	0.00697301	0.00623714	0	0.00782656	0
Bacteria	Acidobacteria	Subgroup 6	uncultured bacterium	uncultured bacterium	uncultured bacterium	uncultured bacterium	OTU	0.0315203	23.69	18.05	0.0436028	0.0474975	0.0445633	0.0221549	0.0410277	0.0381319	0.0152161	0.0343737	0.0331418	0.036135	0.0276625	0.0718804	0.0131492	0.067981	0.0165144	0.0390137	0.0119969	0.041855	0.0578656	0.0553289	0.063593	0.0659413	0.0533302	0.0454442	0.0539208	0.0546373	0.0624306	0.033695	0.054878	0.104156	0.0926628	0.0141563	0.0346081	0.0422164	0.0348651	0.0249485	0.0455611	0.0234797	0.0570306
Bacteria	Firmicutes	Clostridia	Clostridiales	Ruminococcaceae	Ruminiclostridium 1		OTU	0.0315203	23.93	5.15	0.00959586	0	0	0.01477	0.00512847	0.00401389	0.0152161	0.00687474	0	0.021681	0	0.0143761	0.0131492	0	0.0110096	0.00780275	0.00599844	0	0	0	0.00454236	0	0	0	0	0	0.00693674	0.006739	0.0182927	0.00520779	0.00842389	0	0.012978	0	0.013946	0	0.00650872	0.0156531	0.0126735
Bacteria	Verrucomicrobia	Verrucomicrobiae	Verrucomicrobiales	Rubritaleaceae	Luteolibacter	uncultured bacterium	OTU	0.0401303	23.96	5.76	0.0369323	0.0237487	0.0127324	0.177239	0.0717986	0.0220764	0.0989044	0.0343737	0.0331418	0.050589	0.0829876	0.0862565	0.0460224	0.0169952	0.0715623	0.0780275	0.143963	0.008371	0.016533	0	0	0.0131883	0.0355534	0.00757404	0	0	0	0.006739	0.0182927	0.0156234	0.075815	0.0566251	0.00865202	0.0738786	0.0348651	0.0623714	0.0260349	0.0547859	0.0316837
Bacteria	Firmicutes	Clostridia	Clostridiales	Clostridiaceae 1	Clostridium sensu stricto 9	uncultured bacterium	OTU	0.0408983	24.85	3.9	0.0113545	0.0118744	0	0	0.0153854	0.00802778	0.0228241	0.00687474	0.00552364	0.007227	0.0184417	0.00718804	0.00657462	0.0169952	0.0385335	0.0156055	0.00599844	0	0	0	0.00454236	0.00659413	0	0	0	0	0	0	0.0121951	0.00520779	0.00842389	0.0141563	0.00865202	0	0.020919	0.0187114	0.0195262	0.0469594	0.00633673
Bacteria	Actinobacteria	Actinobacteria	Frankiales				OTU	0.0459856	30	28.85	0.0661742	0.118744	0.108225	0.0664648	0.102569	0.0822847	0.0836884	0.0343737	0.0607601	0.151767	0.0276625	0.0934445	0.0591716	0.0849762	0.0880766	0.0702247	0.053986	0.016742	0.0413326	0.0414966	0.0499659	0.0659413	0.0888836	0.0227221	0.0154059	0.020489	0.0346837	0	0.0365854	0.0833247	0.0505433	0	0.0778681	0.0949868	0.0697301	0.093557	0.0455611	0.0469594	0.126735
Bacteria	Verrucomicrobia	Verrucomicrobiae	Verrucomicrobiales	Rubritaleaceae	Luteolibacter	uncultured bacterium	OTU	0.0459856	30	16.2	0.017159	0	0	0	0.00512847	0.0180625	0.00760803	0.0206242	0.0276182	0	0.0276625	0.00718804	0.0262985	0.0169952	0.0165144	0.0468165	0	0.075339	0.00826651	0.0829933	0.0227118	0.0395648	0.0355534	0.0302961	0.0693268	0.0273187	0.0208102	0.026956	0.0731707	0.0312467	0.00842389	0.0849377	0.02163	0	0.00697301	0.0187114	0.00650872	0.00782656	0
Bacteria	Chloroflexi	Chloroflexia	Thermomicrobiales	JG30-KF-CM45	uncultured bacterium	uncultured bacterium	OTU	0.0459856	23.49	16.96	0.010936	0	0.0127324	0	0.00512847	0.00401389	0	0	0.0220946	0	0	0	0	0.0169952	0	0	0.0119969	0.008371	0.0247995	0.0138322	0.00908471	0.0197824	0.0296279	0.0227221	0.0231089	0.061467	0.0416204	0	0.00609756	0.026039	0.00842389	0.0566251	0.012978	0	0.013946	0.00623714	0.0130174	0	0
[truncated: 51 more columns]

## Sheet: wt fungi
Supplementary Dataset 3: Analysis of OTU rhythmicity in constant light.
Plants were grown under 12L12D cycles . Analysis of OTU rhythmicity in constant light was carried out using MetaCycle,between times 48 and 93 h afeter transfer to constant light. Periods, phases and Benjamini-Hochberg corrected p values (BHQ) were calculated using Meta2D.
													Relative abundance in individual samples																												Time (h)
Taxonomy									Metacycle Analysis in LL (between 48-93hours)				0			3				6				9				12			15		18				21				48				51			54
Kingdom	Phylum	Class	Order	Family	Genus	Species	Level	Guild	BHQ	Period (h)	Phase (h from dawn)	Mean relative abundance (%)	ZT_00_Rep_2	ZT_00_Rep_3	ZT_00_Rep_4	ZT_03_Rep_1	ZT_03_Rep_2	ZT_03_Rep_3	ZT_03_Rep_4	ZT_06_Rep_1	ZT_06_Rep_2	ZT_06_Rep_3	ZT_06_Rep_4	ZT_09_Rep_1	ZT_09_Rep_2	ZT_09_Rep_3	ZT_09_Rep_4	ZT_12_Rep_1	ZT_12_Rep_3	ZT_12_Rep_4	ZT_15_Rep_2	ZT_15_Rep_3	ZT_18_Rep_1	ZT_18_Rep_2	ZT_18_Rep_3	ZT_18_Rep_4	ZT_21_Rep_1	ZT_21_Rep_2	ZT_21_Rep_3	ZT_21_Rep_4	ZT_48_Rep_1	ZT_48_Rep_2	ZT_48_Rep_3	ZT_48_Rep_4	ZT_51_Rep_1	ZT_51_Rep_2	ZT_51_Rep_4	ZT_54_Rep_1	ZT_54_Rep_3
Fungi	Ascomycota	Sordariomycetes	Glomerellales	Plectosphaerellaceae	Musicillium	theobromae	OTU	Plant pathogen	9.52571e-14	26.03	3.74	2.88219	5.10311	4.57186	4.71973	0.46453	1.87489	5.07442	4.64761	7.02878	4.83929	4.68534	3.38433	2.95814	5.61925	3.43403	3.19056	1.17435	0.680072	0.945095	0.880919	1.01699	1.97575	0	1.03615	0.836413	0.879869	0.815343	1.53412	1.15927	5.15055	2.31453	5.96268	5.85686	5.2972	4.41948	2.6882	5.2319	7.33775
Fungi	Ascomycota	Sordariomycetes	Hypocreales	Hypocreaceae	Trichoderma	reesei	OTU	Plant pathogen	1.30979e-12	24.41	16.64	0.213235	0.0161747	0	0.0231359	0.0354303	0	0	0.0429451	0	0	0	0	0	0.012043	0.00401171	0.0481273	0.542005	0.405097	0.59856	0.178281	0.513961	0.163285	0.530433	0.903708	0.186734	0.366981	0.262752	0.373989	0.343337	0.0364712	0.0666371	0	0	0	0	0.0180821	0	0
Fungi	Basidiomycota	Microbotryomycetes	Sporidiobolales	unidentified	unidentified	unidentified	OTU	-	3.06569e-11	25.99	16.92	0.158844	0	0	0	0	0	0.00369317	0.0286301	0	0	0.00431034	0	0	0.0313117	0.0160469	0.0566203	0.294775	0.522943	0.225023	0.335588	0.342641	0.277585	0.00335717	0.747897	0	0.247601	0.0785546	1.14486	0.529143	0	0.0133274	0.268275	0	0	0	0.0421915	0	0
Fungi	Ascomycota	Sordariomycetes	Hypocreales	Nectriaceae	Ilyonectria	mors-panacis	OTU	Plant pathogen	5.54277e-11	26.07	1.58	0.469414	0.311363	0.711266	0.409836	0.153531	0.49429	0.406249	0.76824	0.934538	0.112082	0.599138	0.350815	0.506229	0.556385	0.533558	0.982363	0.0950887	0.152218	0.112511	0.377537	0.174965	0.551088	0.204787	0.654409	0.120599	0.358138	0.663651	0.217524	0.113099	0.538963	0.355398	0.794216	0.779284	1.81399	0.450427	0.66301	0.410068	0.678835
Fungi	Ascomycota	Sordariomycetes	Magnaporthales	Magnaporthaceae	Macgarvieomyces	juncicola	OTU	Plant pathogen	2.51765e-10	23.82	5.98	0.370166	0.39628	0	0.188392	0.0866074	1.03403	0.254829	0.415136	1.34258	0.108785	0	0	0.453405	0.42873	0.124363	0.368032	0.0713165	0.0270065	0	0	0	0.465363	0	0	0.101148	0.0309502	0	0.0381621	0.076746	0.729424	0.133274	0.42439	0.146771	0.425224	0.98034	0.289313	0.933258	2.99268
Fungi	Ascomycota	Leotiomycetes	Thelebolales	Pseudeurotiaceae	Pseudeurotium	bakeri	OTU	-	4.6368e-10	23.96	4.83	3.00651	4.65022	4.153	4.1248	3.41312	2.55099	3.1392	4.85279	2.90892	4.43053	2.40948	1.11435	4.44601	3.36721	6.72363	2.49413	1.70684	1.32823	0.832583	1.03298	1.59291	0.142875	2.07137	1.00888	2.82435	1.92333	1.53588	1.2479	1.60763	4.03615	4.45135	2.56756	4.48351	5.44196	2.28393	6.65421	4.68043	4.04659
Fungi	Ascomycota	Sordariomycetes	Hypocreales	Clavicipitaceae	Metarhizium	carneum	OTU	-	1.29056e-08	23.76	17.81	1.80213	1.37485	1.97969	1.17663	0.602315	0.56815	0.664771	1.06886	0.513338	1.68782	2.94397	1.27355	1.65075	1.22838	1.80928	1.39286	2.59592	2.19243	2.16472	3.11468	3.0218	2.6493	2.60181	2.09956	3.57518	2.32126	2.32955	2.89269	2.0681	1.73036	1.45713	1.53387	2.51258	0.922826	1.35658	1.39835	0.900264	0.351304
Fungi	Ascomycota	Eurotiomycetes	Onygenales	fam_Incertae_sedis	Chrysosporium	lobatum	OTU	-	1.7183e-08	26.45	3.45	0.214634	0.380105	0.359584	0.353649	0.0708606	0.181808	0.557669	0.22904	0.118463	0.296687	0.163793	0.377347	0	0.44559	0.401171	0.172692	0.0713165	0	0.108011	0	0.112998	0	0	0	0	0	0	0	0.0888638	0.332293	0.404265	0.738136	0.328488	0.502126	0.503418	0.379724	0.414781	0.647138
Fungi	Ascomycota	unidentified	unidentified	unidentified	unidentified	unidentified	OTU	-	3.45702e-08	25.72	3.23	0.679124	1.17671	1.35931	1.2857	1.12196	1.45446	1.87613	0.629861	1.18024	0.0890061	0.650862	0.19457	1.18854	1.11277	0.850483	0.795516	0.185423	0.117846	0.310531	0.083897	0.0947729	0.183696	0	0.0973824	1.02704	0.119379	0	0.217524	0.113099	1.47506	1.27499	0.582021	1.24406	1.10377	0.763076	1.04273	0.433635	1.78821
Fungi	Ascomycota	Sordariomycetes	Chaetosphaeriales	Chaetosphaeriaceae	unidentified	unidentified	OTU	-	9.57442e-08	23.77	17.05	0.608193	0.210271	0	0.161951	0.118101	0.181808	0.22159	0.0763468	0	0.204384	0	0	0.374169	0.233634	0.276808	0.0707754	1.25992	0.677617	1.11611	1.13261	0.397317	0.493938	0.372646	0.623247	0.248979	0.645532	0.59864	0.61441	1.32084	0	0.319858	0.106098	0.387895	0.13571	0.0582905	0.102465	0.188537	0
Fungi	Ascomycota	Leotiomycetes	Helotiales	Vibrisseaceae	Phialocephala	humicola	OTU	Endophyte	7.32341e-07	23.79	16.98	0.384973	0.51759	0	0.168562	0.45272	0.0284075	0.0517044	0.128835	0.0043875	0.0164826	0.396552	0	0	0.163784	0.156457	0	0.979413	0.432103	0.315032	0.660689	0.787344	0.591909	1.63494	0.954347	0.548531	0.632268	0.406317	1.01511	0.444319	0.109414	0.142159	0.0591115	0	0.0497602	0.286153	0.247122	0	0
Fungi	Ascomycota	Sordariomycetes	Hypocreales	Hypocreaceae	Trichoderma	hamatum	OTU	Plant pathogen	1.07826e-06	24.57	16.9	0.124105	0	0.00395148	0.00330513	0	0	0	0.0811185	0	0.00329652	0	0	0	0.0529891	0	0	0.175914	0.0613783	0.225023	0.141576	0.229642	0	0.88965	0.560922	0.653569	0.185701	0.11106	0.164097	0.557418	0.00810471	0	0	0	0	0	0.0904105	0	0
Fungi	Ascomycota	Sordariomycetes	Coniochaetales	Coniochaetaceae	Lecythophora	unidentified	OTU	Endophyte	1.90164e-06	23.68	16.13	0.405717	0.105135	0.687557	0.234664	0.271632	0.346571	0.461646	0.534428	0.873113	0.0230757	0.0991379	0.0825447	0.0968438	0.197505	0.312914	0.152875	0.63234	0.851931	0.531053	0.996277	0.900343	0.493938	0.191359	0.144126	0.443493	0.51731	0.46591	0.78614	0.76342	0.0607853	0.226566	0.287979	0.209673	0.312132	0.317948	0.223012	0.325226	0.359228
Fungi	Ascomycota	Sordariomycetes	Chaetosphaeriales	Chaetosphaeriaceae	unidentified	unidentified	OTU	Saprotroph	2.2876e-06	23.39	16.43	1.70722	1.90053	1.58059	1.29231	0.885757	0.590876	0.749714	0.99728	1.75061	0.461513	0.206897	1.30008	0.651494	1.01643	1.25968	1.00784	2.94299	2.08195	2.20522	2.25473	2.77393	2.11454	2.27616	1.74899	1.75063	1.61825	2.48124	2.02259	1.88634	1.51558	1.17281	1.94007	1.57255	0.588076	1.26119	1.5189	1.28205	1.67199
Fungi	Ascomycota	Sordariomycetes	unidentified	unidentified	unidentified	unidentified	OTU	-	4.25487e-06	23.85	16.7	0.197937	0.210271	0.110641	0.125595	0.0236202	0.034089	0.147727	0.305387	0	0.105489	0.12069	0.0383243	0.0660298	0.10357	0.260761	0.203833	0.337565	0.225872	0.328533	0.22023	0.277029	0.00408213	0.268574	0.498598	0.116709	0.344873	0.587805	0.431232	0.21812	0.190461	0.275433	0.139443	0	0.144757	0	0.0964378	0.15083	0
Fungi	Ascomycota	Sordariomycetes	Hypocreales	Hypocreaceae	Trichoderma	piluliferum	OTU	Mycoparasite	6.72244e-06	25.6	4.24	0.371932	0.828953	0.173865	0.347039	0.157468	0.698824	0.110795	0.524884	0.320288	0.573595	0.469828	0.424516	0.167276	0.469676	0.517511	0.172692	0.204441	0.274975	0.220522	0.0681663	0.167675	0.485774	0.0537147	0.319414	0.0505738	0.0928505	0.224829	0.343459	0.137335	0.48223	0.364283	0.171272	0.527677	0.615218	0.67299	0.265204	0.551471	0
Fungi	Ascomycota	Dothideomycetes	Valsariales	Valsariaceae	Valsaria	neotropica	OTU	Saprotroph	1.66017e-05	23.52	6.11	0.182471	0.173878	0.327972	0.0991539	0.0511771	0.244304	0.443181	0.334017	0	0.458217	0.146552	0.43336	0.462209	0.284214	0.124363	0.75305	0.0808254	0.0589232	0.184518	0.0367049	0.032806	0	0.0302145	0.0623247	0.0972573	0.145908	0.073137	0.145016	0.407965	0.320136	0.217681	0.274338	0.23064	0.203565	0.158974	0.0301368	0.669306	0.150559
Fungi	Basidiomycota	Agaricomycetes	Agaricales	Psathyrellaceae	Psathyrella	fusca	OTU	Saprotroph	3.26889e-05	24.82	4.06	0.0526202	0.0202184	0	0.0958488	0.0078734	0.323845	0.210511	0.00954335	0	0	0	0	0.00880398	0.10357	0.0200586	0	0	0	0	0	0.00364511	0	0	0	0	0	0	0	0	0.247194	0.0399822	0.0485018	0.069891	0.0361893	0.164273	0.00602736	0.174397	0
Fungi	Ascomycota	Sordariomycetes	Hypocreales	Cordycipitaceae	Cordyceps	polyarthra	OTU	Plant pathogen	7.54188e-05	25.32	17.18	0.954957	0.218358	0.32007	0.0892385	0.216518	0.0284075	0.118181	0.715751	0	0.21757	0.125	0	0.013206	0.63346	0.284832	0.498259	2.30115	1.56883	1.18812	1.07493	2.08136	0.832755	0.22493	2.20863	0.696363	2.13114	1.08622	1.82797	1.69245	0.534911	0.390937	0.20007	0.181717	0.0588076	0.344444	0.132602	0	0.150559
Fungi	Ascomycota	Leotiomycetes	Helotiales	fam_Incertae_sedis	Chalara	piceae-abietis	OTU	Endophyte	9.46252e-05	28.91	0.24	0.222024	0.262839	0.0790295	0.3867	0.0944807	0.142037	0.457953	0.152694	0	0.201088	0	0	1.07409	0.73703	0.276808	0	0.190177	0.262699	0.216022	0.209743	0.174965	0.24901	0.184644	0.59598	0.0311223	0.0397931	0.0758458	0.0267135	0.214081	0.579487	0.501999	0.406202	0.321498	0.275943	0.423931	0.132602	0.15083	0.139993
Fungi	Mortierellomycota	Mortierellomycetes	Mortierellales	Mortierellaceae	Mortierella	alpina	OTU	Endophyte	0.000217485	24.14	17.98	0.286559	0.141529	0.00395148	0.0661026	0	0.0056815	0.0738634	0.124064	0.0526501	0.609857	0.155172	0.00294803	0	0.0505805	0.0240703	0.0283102	0.285266	0.441924	0.270027	0.167794	0.204126	0.710291	1.08437	0.518074	0.556312	0.159172	0.441531	0.358724	0.343337	0.0729424	0	0.436516	0.185211	0.158328	0.0847862	0.0301368	0	0
Fungi	Mortierellomycota	Mortierellomycetes	Mortierellales	Mortierellaceae	Mortierella	amoeboidea	OTU	Endophyte	0.000219069	24.08	16.7	0.0208712	0	0.0553207	0.00661026	0	0.0056815	0	0.0715751	0	0	0	0	0.00440199	0.00963438	0.0120351	0.0254791	0.0380355	0.0294616	0.0630063	0.0734099	0.0437413	0	0	0	0	0.0221073	0.024379	0.122119	0.0444319	0.00405236	0.00444247	0	0	0	0	0.0120547	0	0
Fungi	Ascomycota	Sordariomycetes	Hypocreales	unidentified	unidentified	unidentified	OTU	-	0.000270155	24.25	5.56	15.4535	16.3971	14.2648	13.2833	23.199	29.7313	15.3267	15.8563	14.3559	17.3595	18.2672	19.8815	14.3461	20.1696	17.7157	13.085	14.2823	13.5744	14.658	13.6542	12.9985	14.9365	14.7715	12.6714	10.9784	15.0197	15.9601	14.6771	12.4369	14.6655	18.0275	13.2167	14.429	15.1271	16.634	23.3078	19.9896	17.7474
Fungi	Ascomycota	Sordariomycetes	unidentified	unidentified	unidentified	unidentified	OTU	-	0.000291591	26	16.36	0.657189	0.347756	0.229186	0.294157	0.248012	0.221578	0.476419	0.362647	0.601088	0.474699	0.650862	0.577813	0.532641	0.452816	0.42123	0.192509	0.912851	1.0287	0.855086	0.943841	1.0826	1.62469	2.38359	0.712839	0.287882	0.530574	0.747623	1.76691	1.39758	0.620011	0.35984	0.268275	0.181717	0.493079	0.598802	0.223012	0.273379	1.38937
Fungi	Ascomycota	Sordariomycetes	Hypocreales	unidentified	unidentified	unidentified	OTU	-	0.000397526	24.08	16.99	0.125006	0.24262	0	0.0793231	0.0590505	0.0795409	0.0738634	0.0381734	0	0.00329652	0.198276	0	0.17608	0.0553977	0.14041	0.0764374	0.0665621	0.0711988	0.0855086	0.283152	0.204126	0	0.00671434	0.140231	0.140051	0.097272	0.0704283	0.0419783	0.141374	0.0364712	0.0310973	0	0.0594073	0.0497602	0	0.0361642	0	0
Fungi	Ascomycota	Sordariomycetes	Hypocreales	fam_Incertae_sedis	Acremonium	persicinum	OTU	Mycoparasite	0.000574863	23.76	17.46	0.589916	0.315406	0.0908839	0.125595	0.228328	0.0397705	0.254829	0.424679	0.307125	0.349431	0.0215517	0.318387	0	0.269763	0.124363	0.0990856	0.974659	0.488571	0.553555	0.550574	0.637895	0.955219	1.3093	0.899813	0.295662	0.57921	0.46591	0.828118	0.613968	0.105361	0.355398	0.231899	0.356444	0.316656	0.349743	0.301368	0	0
Fungi	Ascomycota	Leotiomycetes	Helotiales	unidentified	unidentified	unidentified	OTU	-	0.00100883	23.71	16.24	0.0398895	0.012131	0	0	0.0118101	0	0	0.0286301	0	0.0560409	0	0	0	0	0.028082	0	0.0475443	0.174314	0.0090009	0.0262178	0	0	0	0.39732	0.0739156	0.0132644	0.0352141	0.103038	0.0605889	0	0	0.0318293	0	0	0.0847862	0	0	0
Fungi	Ascomycota	Eurotiomycetes	Eurotiales	Aspergillaceae	Penicillium	jensenii	OTU	-	0.00135395	25.66	17.78	0.0293863	0.00404367	0.0158059	0	0.0314936	0.0397705	0	0	0	0.00329652	0.00431034	0.103181	0	0.0433547	0.028082	0.0764374	0.0570532	0.036827	0.0180018	0.0262178	0.0546767	0.00408213	0.00671434	0.148021	0.00389029	0.0132644	0.0541756	0.0267135	0.117139	0.0445759	0.0133274	0.0075784	0.00349455	0	0.00529914	0	0.00942685	0
Fungi	Ascomycota	Eurotiomycetes	Eurotiales	Aspergillaceae	Penicillium	astrolabium	OTU	-	0.00164265	26.27	4.04	0.610857	0.202184	1.76631	0.224749	0.0236202	0.511335	0.31392	0.295844	0.144788	0.441734	0.202586	4.76106	0.303737	0.284214	0.220644	0.189678	0	0.0073654	0.0090009	0	0	0.00408213	0.0369289	0.00389529	0.0155612	0.00884291	0	0	0.016157	5.25185	0.119947	0.134895	0.314509	0.0633312	0.710084	0.0602736	1.91365	1.12259
Fungi	Ascomycota	Sordariomycetes	Hypocreales	unidentified	unidentified	unidentified	OTU	-	0.00241401	25.98	5.13	0.344623	0.493328	1.38302	0.3867	0.747973	0.255667	0.587214	0.515341	0.557213	0.392286	0.349138	1.22048	0.981644	0.823739	0.220644	0.631317	0.0713165	0.0270065	0.0585059	0.0734099	0.0838376	1.84512	0.00335717	0.00389529	0.00778059	0	0.224829	0.0228973	0.0848245	0.490335	0.253221	0.535035	0.227146	0.728309	0.158974	0.5726	1.07937	0.195462
Fungi	Ascomycota	Sordariomycetes	Hypocreales	Nectriaceae	unidentified	unidentified	OTU	Plant pathogen	0.00474012	26.51	3.29	0.292721	0.485241	0.339827	0.142121	0.133848	0.374979	0.480112	0.486711	0.394875	0.679084	0.672414	0.165089	0.246511	0.56602	0.292855	0.240636	0.223458	0.294616	0.445545	0.0786535	0.0437413	0.387803	0	0.233718	0.093367	0.159172	0.0325053	0.0457945	0.0807852	0.615958	0.222124	0.703275	0.419346	0.809735	1.01214	0.22904	0.655166	0
Fungi	Ascomycota	Pezizomycetes	Pezizales	Pyronemataceae	unidentified	unidentified	OTU	Saprotroph	0.00541301	24.19	17.59	0.0388384	0.0202184	0.13435	0.00330513	0	0	0	0.0429451	0	0	0	0	0.0572259	0.0264945	0.0120351	0.0283102	0.12837	0.0270065	0.0405041	0.00524356	0.32806	0.155121	0	0.109068	0	0.0619003	0	0	0.0565497	0.0162094	0.0133274	0.127317	0.03844	0.0226183	0	0	0	0
Fungi	Ascomycota	Sordariomycetes	Sordariales	Chaetomiaceae	Humicola	olivacea	OTU	-	0.00605379	25.11	16.15	0.0320315	0	0.00395148	0	0	0	0	0	0	0	0	0.571917	0	0.00722578	0	0	0.0760709	0.0589232	0.0270027	0.0157307	0.105708	0	0	0.112964	0.0194515	0.194544	0.0352141	0.0572432	0.0484711	0	0	0	0	0	0	0.0241095	0	0
Fungi	Ascomycota	unidentified	unidentified	unidentified	unidentified	unidentified	OTU	-	0.00686636	26.28	3.76	0.261441	0.469066	0.541352	0.512295	0.165341	0.676098	0.402556	0.372191	0	0.53074	0.262931	0	0	0.652729	0.216633	0.317074	0.0760709	0.0417373	0.0540054	0.0681663	0.0218707	0.240846	0	0	0.319004	0.048636	0.213994	0.106854	0.076746	0.230984	0.142159	0.61385	0.510204	0.425224	0.349743	0.355614	0.122549	0.176972
Fungi	Ascomycota	Sordariomycetes	Coniochaetales	Coniochaetaceae	Coniochaeta	unidentified	OTU	Plant pathogen	0.0130108	23.99	16.64	0.0174847	0	0	0	0	0	0	0	0	0	0	0	0	0.0168602	0	0	0.0618076	0.193955	0.121512	0.0681663	0	0	0	0.120754	0.0816962	0	0.26546	0.0915891	0.0727067	0	0	0	0	0	0	0	0	0
Fungi	Ascomycota	Sordariomycetes	Sordariales	Lasiosphaeriaceae	Podospora	unidentified	OTU	Saprotroph	0.0147078	22.82	3.86	0.0536123	0.0606551	0.114593	0.0627975	0.118101	0.0624964	0.103409	0.014315	0	0	0.0603448	0	0.118854	0.0553977	0.0401171	0.0622824	0	0.0220962	0.0540054	0.00524356	0	0	0	0	0.0427932	0.0221073	0	0	0.00807852	0.0162094	0.128832	0.0181882	0.0803746	0.0949968	0.0635896	0.0783557	0.320513	0.240366
Fungi	Ascomycota	Sordariomycetes	Hypocreales	Nectriaceae	unidentified	unidentified	OTU	Plant pathogen	0.0147078	26.97	17.16	0.0696529	0.00404367	0.327972	0.0231359	0.0078734	0.124993	0	0.0381734	0	0	0	0	0	0.0698492	0.0361054	0	0.228213	0.240603	0.29703	0.115358	0.218707	0.257174	0	0.284356	0	0.101693	0.143565	0.183178	0.181767	0	0.0266548	0.0242509	0.0349455	0.0407129	0	0.0361642	0	0
Fungi	Ascomycota	Sordariomycetes	Coniochaetales	Coniochaetaceae	Lecythophora	unidentified	OTU	Endophyte	0.0147078	23.6	16.58	0.151468	0.173878	0.00790295	0.0594923	0.157468	0.142037	0.00369317	0	0.0219375	0.224164	0	0	0	0.00240859	0.112328	0.00283102	0.232967	0.139943	0.121512	0.288396	0.251513	0	0.181287	0.0740106	0.53297	0.198965	0.349433	0.0877729	0.27467	0.243141	0.173256	0.237962	0.0489237	0.027142	0.0317948	0.0783557	0	0
Fungi	Ascomycota	Sordariomycetes	Microascales	unidentified	unidentified	unidentified	OTU	-	0.0166494	28.74	15.63	0.125385	0.15366	0.075078	0.0429667	0.0078734	0.0170445	0.0849429	0.0620318	0	0.0131861	0	0.20931	0	0.0794836	0.0320937	0.0877615	0.194932	0.193955	0.121512	0.199255	0.346286	0.0979712	0	0.541446	0.0855865	0.260866	0.0514668	0.236605	0.226199	0.0283665	0.00888494	0.221289	0	0.0452366	0.0423931	0.0602736	0.17911	0.198103
Fungi	Ascomycota	Sordariomycetes	Hypocreales	Clavicipitaceae	Paecilomyces	unidentified	OTU	Mycoparasite	0.0179461	24.13	17.11	0.0316937	0.00404367	0	0.00661026	0	0	0	0	0	0	0.00431034	0	0	0.0385375	0	0.0254791	0.109352	0.115391	0.0810081	0.0209743	0.153095	0	0	0.140231	0.0233418	0.0176858	0	0.118303	0.016157	0.0405236	0.00444247	0	0	0	0	0.0120547	0	0
Fungi	unidentified	unidentified	unidentified	unidentified	unidentified	unidentified	OTU	-	0.0179461	23.6	6.18	0.0637652	0.133441	0.00395148	0.621364	0.0472404	0.170445	0.598294	0.0238584	0.272025	0.14175	0	0	0.149668	0.192688	0.14041	0.184016	0.00475443	0	0	0	0.00364511	0	0	0	0	0	0	0.00381621	0.00403926	0	0	0.139443	0.0139782	0.0995205	0.0688888	0.126575	0.127262	0
Fungi	Ascomycota	Leotiomycetes	Helotiales	fam_Incertae_sedis	Cadophora	unidentified	OTU	Endophyte	0.0179461	30	17.5	0.023639	0	0	0	0	0	0	0	0	0	0	0	0	0	0	0	0.0950887	0.152218	0.0405041	0.0524356	0.0291609	0	0	0.202555	0	0.101693	0.0893897	0	0.0525104	0	0	0	0	0	0	0	0	0
Fungi	Ascomycota	Eurotiomycetes	Chaetothyriales	Herpotrichiellaceae	Exophiala	equina	OTU	Mycoparasite	0.0250666	21.28	17.15	7.78681	5.87545	4.91564	4.98083	6.42075	5.49969	6.67356	4.40426	3.3345	4.01516	5.37069	7.92724	6.24642	7.36066	7.38155	6.69819	8.577	7.53235	7.68227	7.64512	7.08974	4.58015	8.33921	5.71829	13.3087	8.62625	5.26045	6.86536	9.09238	6.16363	11.2217	5.14876	6.59072	7.31476	8.43093	6.85311	4.63801	3.28059
Fungi	Ascomycota	Sordariomycetes	Hypocreales	Hypocreaceae	Trichoderma	paraviridescens	OTU	Mycoparasite	0.0405548	25.37	1.7	0.203377	0.323494	0.00395148	0.409836	0.157468	0	0.0886361	0.0572601	0.3861	0.21757	0	0.692786	1.04767	0.161376	0.136398	0.130227	0.123615	0.0883848	0.090009	0.0104871	0.167675	0	0.00335717	0	0.00389029	0.18128	0.113769	0.198443	0.0323141	0.348503	0.328743	0.507753	0.342466	0.230707	0.270256	0.403833	0.334653	0.59431
[truncated: 47 more columns]

## Sheet: lhy-ox bacteria
Supplementary Dataset 3: Analysis of OTU rhythmicity in constant light.
Plants were grown under 12L12D cycles . Analysis of OTU rhythmicity in constant light was carried out using MetaCycle,between times 48 and 93 h afeter transfer to constant light. Periods, phases and Benjamini-Hochberg corrected p values (BHQ) were calculated using Meta2D.
												Relative abundance in individual samples																													Time (h)
Taxonomy								Metacycle Analysis in LL (between 48-93hours)				0				3			6		9				12				15				18				21				48				51		54
Kingdom	Phylum	Class	Order	Family	Genus	Species	Level	BHQ	Period (h)	Phase (h from dawn)	Mean relative abundance (%)	ZT_00_Rep_1	ZT_00_Rep_2	ZT_00_Rep_3	ZT_00_Rep_4	ZT_03_Rep_2	ZT_03_Rep_3	ZT_03_Rep_4	ZT_06_Rep_2	ZT_06_Rep_3	ZT_09_Rep_1	ZT_09_Rep_2	ZT_09_Rep_3	ZT_09_Rep_4	ZT_12_Rep_1	ZT_12_Rep_2	ZT_12_Rep_3	ZT_12_Rep_4	ZT_15_Rep_1	ZT_15_Rep_2	ZT_15_Rep_3	ZT_15_Rep_4	ZT_18_Rep_1	ZT_18_Rep_2	ZT_18_Rep_3	ZT_18_Rep_4	ZT_21_Rep_1	ZT_21_Rep_2	ZT_21_Rep_3	ZT_21_Rep_4	ZT_48_Rep_1	ZT_48_Rep_2	ZT_48_Rep_3	ZT_48_Rep_4	ZT_51_Rep_2	ZT_51_Rep_3	ZT_54_Rep_1	ZT_54_Rep_2	ZT_54_Rep_3
Bacteria	Firmicutes	Clostridia	Clostridiales	Peptococcaceae	Desulfosporosinus	uncultured bacterium	OTU	0.00952082	29.02	4.44	0.0375761	0.00887626	0.0159312	0.0321681	0.0172607	0.00947867	0.0569411	0.0653969	0.0271113	0.0237285	0.0308052	0.0379075	0.071862	0.0191865	0.0236798	0.00817327	0.0147591	0.00480908	0.0281109	0.0152033	0.0279825	0	0.0244958	0.045791	0	0.0204645	0.0365141	0.0395995	0.00698617	0.0526593	0.0273538	0.0459046	0.0842266	0.00870928	0.083612	0.0603015	0.0450335	0.0889152	0.0382059
Bacteria	Firmicutes	Clostridia	Clostridiales	Gracilibacteraceae	Lutispora	uncultured bacterium	OTU	0.0324612	25.13	6.66	0.0125858	0	0.0398279	0	0.00863036	0.00947867	0.0455529	0.00817461	0	0.0316381	0	0.0142153	0.0159693	0.038373	0	0.00817327	0.0147591	0.00480908	0	0	0.00932749	0	0.00816526	0.00763184	0	0.0204645	0.0182571	0	0.0349308	0	0.00547076	0	0.0153139	0.0174186	0.041806	0.0134003	0.0193001	0.037048	0.00764117
Bacteria	Actinobacteria	Thermoleophilia	Solirubrobacterales	67-14	uncultured bacterium	uncultured bacterium	OTU	0.0324612	28.16	3.21	0.237769	0.133144	0.34252	0.214454	0.25028	0.0758294	0.0341647	0.147143	0.162668	0.0790952	0.147865	0.137415	0.423187	0.0575595	0.0947194	0.138946	0.132832	0.153891	0.0749625	0.174838	0.0932749	0.0929728	0.220462	0.358696	0.0849515	0.184181	0.158228	0.124456	0.0978063	0	0.322775	0.518067	0.689127	0.0696743	0.250836	0.38191	0.276634	0.518672	0.427906
Bacteria	Proteobacteria	Deltaproteobacteria	Desulfuromonadales	Geobacteraceae	Geobacter	uncultured bacterium	OTU	0.041028	30	29.68	0.0204834	0.0532576	0.0159312	0.0428908	0.0345214	0.0189573	0.0227764	0.0163492	0.0271113	0	0.0184831	0.0236922	0.0159693	0.0191865	0.0236798	0.0163465	0.0221386	0.0144272	0.00937031	0.0304067	0.00932749	0	0.0244958	0.0305274	0.0121359	0	0.00608569	0.0169712	0.0349308	0	0.0601783	0.032789	0.0459418	0.0348371	0.041806	0.040201	0	0.0296384	0.00764117
[truncated: 51 more columns]

## Sheet: lhy-ox fungi
Supplementary Dataset 3: Analysis of OTU rhythmicity in constant light.
Plants were grown under 12L12D cycles . Analysis of OTU rhythmicity in constant light was carried out using MetaCycle,between times 48 and 93 h afeter transfer to constant light. Periods, phases and Benjamini-Hochberg corrected p values (BHQ) were calculated using Meta2D.
													Relative abundance in individual samples																											Time (h)
Taxonomy									Metacycle Analysis in LL (between 48-93hours)				0			3			6		9				12				15				18				21			48				51		54			57
Kingdom	Phylum	Class	Order	Family	Genus	Species	Level	Guild	BHQ	Period (h)	Phase (h from dawn)	Mean relative abundance (%)	ZT_00_Rep_1	ZT_00_Rep_2	ZT_00_Rep_4	ZT_03_Rep_2	ZT_03_Rep_3	ZT_03_Rep_4	ZT_06_Rep_2	ZT_06_Rep_3	ZT_09_Rep_1	ZT_09_Rep_2	ZT_09_Rep_3	ZT_09_Rep_4	ZT_12_Rep_1	ZT_12_Rep_2	ZT_12_Rep_3	ZT_12_Rep_4	ZT_15_Rep_1	ZT_15_Rep_2	ZT_15_Rep_3	ZT_15_Rep_4	ZT_18_Rep_1	ZT_18_Rep_2	ZT_18_Rep_3	ZT_18_Rep_4	ZT_21_Rep_1	ZT_21_Rep_2	ZT_21_Rep_3	ZT_48_Rep_1	ZT_48_Rep_2	ZT_48_Rep_3	ZT_48_Rep_4	ZT_51_Rep_2	ZT_51_Rep_3	ZT_54_Rep_1	ZT_54_Rep_2	ZT_54_Rep_3	ZT_57_Rep_2
Fungi	Ascomycota	Eurotiomycetes	Eurotiales	Aspergillaceae	Penicillium	astrolabium	OTU	-	0.000152882	23.92	4.52	0.11764	0.661882	0.22323	0.0265196	1.28944	0.269169	0.0517271	4.53706	0.210337	0.2202	0.212606	0.0100457	0.00710042	0	0.0226306	0.0222946	0.0615271	0.0317171	0.00759821	0.006888	0.150954	0.0371287	0.047536	0.0242166	0.0495475	0	0.00193517	0.0101714	0.186181	0.170515	0.406366	0.0761702	0.196092	0.178304	0.321077	0.177369	0.0768603	0.338418
Fungi	Ascomycota	Sordariomycetes	Glomerellales	Plectosphaerellaceae	Musicillium	theobromae	OTU	Plant pathogen	0.00139695	29.64	1.79	2.33182	3.93142	2.00209	5.40469	0.199182	1.24587	6.13828	1.22494	0.480769	2.31944	7.35368	3.93289	2.93958	0.752441	0.54766	0.428055	0.676798	0.424216	0.235544	0.55104	0.404831	0.563119	2.95674	0.595728	0.482262	0.493427	0.663764	1.2104	4.84761	5.76829	6.62377	1.32917	1.43567	3.20947	1.99379	3.17093	2.8006	4.72831
Fungi	Ascomycota	Leotiomycetes	Thelebolales	Pseudeurotiaceae	Pseudeurotium	bakeri	OTU	Saprotroph	0.0253904	25.8	4.9	2.25806	2.21691	2.14161	1.68664	1.33138	5.43721	4.00598	2.86047	0.0450721	1.14993	4.01451	1.76804	1.03903	1.63699	1.05458	0.976502	1.49511	0.455933	0.987767	1.50847	0.590092	1.33663	3.87577	1.27864	0.307194	2.65923	0.576681	2.49708	3.00648	3.78544	2.1639	0.396085	2.79431	3.29506	0	5.06769	9.02147	3.14585
[truncated: 45 more columns]
